# Supplementary material for: Bulk and single-cell transcriptome analyses of islet tissue unravel gene signatures associated with pyroptosis and immune infiltration in type 2 diabetes
Source: Front Endocrinol (Lausanne). 2023 Mar 9;14:1132194. doi: 10.3389/fendo.2023.1132194 (PMC10034023; doi:10.3389/fendo.2023.1132194)
Supplement: Supplementary file 7 [file Table_1.xlsx]

## Sheet: Table2
Genes
AIM2
CARD8
DDX3X
GBP1
GBP2
GSDMB
GSDMD
GZMB
HMGB1
IL18
IRF2
MEFV
NAIP
NLRP1
NLRP2
NLRP3
NLRX1
NOD2
PYCARD
SERPINB1
TLR4
TNFRSF21
APIP
CASP1
CASP4
CASP6
CASP8
DHX9
GZMA
TREM2
ZBP1
