# Supplementary material for: Bulk and single-cell transcriptome analyses of islet tissue unravel gene signatures associated with pyroptosis and immune infiltration in type 2 diabetes
Source: Front Endocrinol (Lausanne). 2023 Mar 9;14:1132194. doi: 10.3389/fendo.2023.1132194 (PMC10034023; doi:10.3389/fendo.2023.1132194)
Supplement: Supplementary file 8 [file Table_2.xlsx]

## Sheet: GO
	ONTOLOGY	ID	Description	GeneRatio	BgRatio	pvalue	p.adjust	qvalue	geneID	Count
GO:0010817	BP	GO:0010817	regulation of hormone levels	55/883	496/18800	2.99517e-09	1.49249e-05	1.3316e-05	KCNQ1/PCSK1/TFR2/DHRS2/ABAT/RAB1A/CPE/ABCC8/PFKM/PTPRN2/SCG5/SNX4/SRD5A1/RAB11FIP2/EDN1/SNAP25/DHRS7/RDH11/RBP4/HSD17B12/GCG/ADCYAP1/UGT2B15/INHBB/PCLO/TTR/IRS2/SGPL1/ATP6AP2/VAMP7/CYB5R4/EDN3/HSD17B11/PPP3CB/ALDH1A2/UCN/CHGA/SRI/PAPSS2/G6PC2/SERP1/HLA-DRB1/CRY1/NEUROD1/SOX4/IDE/TNFSF11/SLC16A1/INS/KCNA5/PTPRN/ALDH1A1/IL4I1/AKR1C1/BMP5	55
GO:0002790	BP	GO:0002790	peptide secretion	33/883	225/18800	6.02594e-09	1.49249e-05	1.3316e-05	TFR2/ABAT/RAB1A/CPE/ABCC8/PFKM/PTPRN2/CD74/RAB11FIP2/EDN1/SNAP25/RBP4/GCG/ADCYAP1/INHBB/PCLO/IRS2/CYB5R4/EDN3/PPP3CB/UCN/CHGA/SRI/G6PC2/SERP1/HLA-DRB1/NEUROD1/SOX4/TNFSF11/SLC16A1/INS/KCNA5/PTPRN	33
GO:0009914	BP	GO:0009914	hormone transport	38/883	290/18800	1.05929e-08	1.49249e-05	1.3316e-05	KCNQ1/TFR2/ABAT/RAB1A/CPE/ABCC8/PFKM/PTPRN2/SCG5/SNX4/RAB11FIP2/EDN1/SNAP25/RBP4/GCG/ADCYAP1/INHBB/PCLO/TTR/IRS2/VAMP7/CYB5R4/EDN3/PPP3CB/UCN/CHGA/SRI/G6PC2/SERP1/HLA-DRB1/CRY1/NEUROD1/SOX4/TNFSF11/SLC16A1/INS/KCNA5/PTPRN	38
GO:0030072	BP	GO:0030072	peptide hormone secretion	32/883	220/18800	1.25477e-08	1.49249e-05	1.3316e-05	TFR2/ABAT/RAB1A/CPE/ABCC8/PFKM/PTPRN2/RAB11FIP2/EDN1/SNAP25/RBP4/GCG/ADCYAP1/INHBB/PCLO/IRS2/CYB5R4/EDN3/PPP3CB/UCN/CHGA/SRI/G6PC2/SERP1/HLA-DRB1/NEUROD1/SOX4/TNFSF11/SLC16A1/INS/KCNA5/PTPRN	32
GO:0046879	BP	GO:0046879	hormone secretion	37/883	281/18800	1.45071e-08	1.49249e-05	1.3316e-05	KCNQ1/TFR2/ABAT/RAB1A/CPE/ABCC8/PFKM/PTPRN2/SCG5/SNX4/RAB11FIP2/EDN1/SNAP25/RBP4/GCG/ADCYAP1/INHBB/PCLO/IRS2/VAMP7/CYB5R4/EDN3/PPP3CB/UCN/CHGA/SRI/G6PC2/SERP1/HLA-DRB1/CRY1/NEUROD1/SOX4/TNFSF11/SLC16A1/INS/KCNA5/PTPRN	37
GO:0015833	BP	GO:0015833	peptide transport	33/883	249/18800	7.45617e-08	6.39242e-05	5.70331e-05	TFR2/ABAT/RAB1A/CPE/ABCC8/PFKM/PTPRN2/CD74/RAB11FIP2/EDN1/SNAP25/RBP4/GCG/ADCYAP1/INHBB/PCLO/IRS2/CYB5R4/EDN3/PPP3CB/UCN/CHGA/SRI/G6PC2/SERP1/HLA-DRB1/NEUROD1/SOX4/TNFSF11/SLC16A1/INS/KCNA5/PTPRN	33
GO:0061687	BP	GO:0061687	detoxification of inorganic compound	8/883	18/18800	6.59425e-07	0.000453122	0.000404275	MT2A/MT1G/MT1X/CAT/MT1E/MT1M/MT1H/MT1F	8
GO:0042886	BP	GO:0042886	amide transport	34/883	287/18800	7.04699e-07	0.000453122	0.000404275	TFR2/ABAT/RAB1A/CPE/ABCC8/PFKM/PTPRN2/SLC25A32/CD74/RAB11FIP2/EDN1/SNAP25/RBP4/GCG/ADCYAP1/INHBB/PCLO/IRS2/CYB5R4/EDN3/PPP3CB/UCN/CHGA/SRI/G6PC2/SERP1/HLA-DRB1/NEUROD1/SOX4/TNFSF11/SLC16A1/INS/KCNA5/PTPRN	34
GO:0046887	BP	GO:0046887	positive regulation of hormone secretion	20/883	122/18800	9.91946e-07	0.000566952	0.000505835	TFR2/ABAT/PFKM/SNX4/EDN1/RBP4/GCG/ADCYAP1/INHBB/IRS2/VAMP7/EDN3/PPP3CB/UCN/SRI/SERP1/HLA-DRB1/SOX4/TNFSF11/INS	20
GO:0046883	BP	GO:0046883	regulation of hormone secretion	29/883	231/18800	1.41475e-06	0.000727747	0.000649296	TFR2/ABAT/ABCC8/PFKM/SCG5/SNX4/EDN1/SNAP25/RBP4/GCG/ADCYAP1/INHBB/IRS2/VAMP7/EDN3/PPP3CB/UCN/CHGA/SRI/G6PC2/SERP1/HLA-DRB1/CRY1/NEUROD1/SOX4/TNFSF11/SLC16A1/INS/KCNA5	29
GO:0023061	BP	GO:0023061	signal release	45/883	451/18800	1.64193e-06	0.000767826	0.000685054	KCNQ1/PFN2/STX3/TFR2/LIN7C/ABAT/RAB1A/CPE/ABCC8/PFKM/PTPRN2/SCG5/SNX4/PREPL/RAB11FIP2/EDN1/RAB5A/SNAP25/RBP4/STXBP1/GCG/ADCYAP1/PPT1/INHBB/PCLO/ATP2A2/IRS2/VAMP7/CYB5R4/EDN3/PPP3CB/UCN/CHGA/SRI/G6PC2/SERP1/HLA-DRB1/CRY1/NEUROD1/SOX4/TNFSF11/SLC16A1/INS/KCNA5/PTPRN	45
GO:0010273	BP	GO:0010273	detoxification of copper ion	7/883	15/18800	2.27485e-06	0.000900139	0.000803103	MT2A/MT1G/MT1X/MT1E/MT1M/MT1H/MT1F	7
GO:1990169	BP	GO:1990169	stress response to copper ion	7/883	15/18800	2.27485e-06	0.000900139	0.000803103	MT2A/MT1G/MT1X/MT1E/MT1M/MT1H/MT1F	7
GO:0030073	BP	GO:0030073	insulin secretion	24/883	179/18800	3.57419e-06	0.00112719	0.00100568	ABAT/ABCC8/PFKM/PTPRN2/RAB11FIP2/SNAP25/RBP4/GCG/ADCYAP1/INHBB/PCLO/IRS2/CYB5R4/PPP3CB/CHGA/SRI/G6PC2/SERP1/HLA-DRB1/NEUROD1/SOX4/SLC16A1/KCNA5/PTPRN	24
GO:0009306	BP	GO:0009306	protein secretion	37/883	350/18800	3.65733e-06	0.00112719	0.00100568	TGFB3/PCSK1/ABAT/ABCC8/HMGCR/PFKM/PTPRN2/PAFAH1B1/SEL1L/PLEK/RAB11FIP2/SNAP25/CD200/SCG2/RBP4/GCG/PAM/ADCYAP1/RAB3B/INHBB/PCLO/IRS2/TMED10/CYB5R4/PPP3CB/M6PR/CHGA/SRI/G6PC2/SERP1/HLA-DRB1/NEUROD1/SOX4/SLC16A1/INS/KCNA5/PTPRN	37
GO:0051223	BP	GO:0051223	regulation of protein transport	47/883	495/18800	3.80769e-06	0.00112719	0.00100568	ERBB2/TGFB3/PCSK1/PPM1A/SAR1B/BAG3/ABAT/PDZK1/ABCC8/HMGCR/PFKM/SNAP25/IPO5/CD200/ZFAND1/RBP4/GCC2/GCG/PAM/INHBB/MFF/SNX3/HSP90AB1/IRS2/TMEM30B/UBE2D3/TMED10/ABLIM3/SORL1/PPP3CB/MYO1C/CHGA/SRI/G6PC2/SERP1/HLA-DRB1/RAN/XPO1/NEUROD1/SOX4/PDCD10/SLC16A1/INS/KCNA5/LYPLA1/FZD5/NUP54	47
GO:0035592	BP	GO:0035592	establishment of protein localization to extracellular region	37/883	351/18800	3.9087e-06	0.00112719	0.00100568	TGFB3/PCSK1/ABAT/ABCC8/HMGCR/PFKM/PTPRN2/PAFAH1B1/SEL1L/PLEK/RAB11FIP2/SNAP25/CD200/SCG2/RBP4/GCG/PAM/ADCYAP1/RAB3B/INHBB/PCLO/IRS2/TMED10/CYB5R4/PPP3CB/M6PR/CHGA/SRI/G6PC2/SERP1/HLA-DRB1/NEUROD1/SOX4/SLC16A1/INS/KCNA5/PTPRN	37
GO:0002791	BP	GO:0002791	regulation of peptide secretion	24/883	180/18800	3.9443e-06	0.00112719	0.00100568	TFR2/ABAT/ABCC8/PFKM/CD74/SNAP25/RBP4/GCG/ADCYAP1/INHBB/IRS2/PPP3CB/UCN/CHGA/SRI/G6PC2/SERP1/HLA-DRB1/NEUROD1/SOX4/TNFSF11/SLC16A1/INS/KCNA5	24
GO:0090087	BP	GO:0090087	regulation of peptide transport	24/883	183/18800	5.27421e-06	0.00142792	0.00127399	TFR2/ABAT/ABCC8/PFKM/CD74/SNAP25/RBP4/GCG/ADCYAP1/INHBB/IRS2/PPP3CB/UCN/CHGA/SRI/G6PC2/SERP1/HLA-DRB1/NEUROD1/SOX4/TNFSF11/SLC16A1/INS/KCNA5	24
GO:0071692	BP	GO:0071692	protein localization to extracellular region	37/883	359/18800	6.57409e-06	0.00164264	0.00146556	TGFB3/PCSK1/ABAT/ABCC8/HMGCR/PFKM/PTPRN2/PAFAH1B1/SEL1L/PLEK/RAB11FIP2/SNAP25/CD200/SCG2/RBP4/GCG/PAM/ADCYAP1/RAB3B/INHBB/PCLO/IRS2/TMED10/CYB5R4/PPP3CB/M6PR/CHGA/SRI/G6PC2/SERP1/HLA-DRB1/NEUROD1/SOX4/SLC16A1/INS/KCNA5/PTPRN	37
GO:0046916	BP	GO:0046916	cellular transition metal ion homeostasis	18/883	115/18800	6.70594e-06	0.00164264	0.00146556	MT2A/SLC30A9/ATP6V1A/ATP6V0A2/TFR2/NCOA4/MT1G/SLC39A6/MT1X/HAMP/MT1E/MT1M/GLRX3/SRI/MT1H/CP/S100A9/MT1F	18
GO:0055076	BP	GO:0055076	transition metal ion homeostasis	20/883	139/18800	7.83915e-06	0.00183293	0.00163534	MT2A/FBXL5/SLC30A9/ATP6V1A/ATP6V0A2/TFR2/NCOA4/MT1G/SLC39A6/MT1X/HAMP/CUTC/MT1E/MT1M/GLRX3/SRI/MT1H/CP/S100A9/MT1F	20
GO:0015980	BP	GO:0015980	energy derivation by oxidation of organic compounds	34/883	321/18800	8.62212e-06	0.00187341	0.00167145	DYRK2/DLD/STOML2/PPP1R1A/PFKM/MDH2/ACADM/NDUFA5/RHOA/GFPT1/CYCS/SUCLA2/NDUFB6/PPP1CC/PTGES3/GFPT2/CAT/ETFDH/GYG1/IRS2/NDUFS1/UQCRFS1/SDHB/UCN/GHITM/SLC25A13/PPP1CB/NDUFC2/PYGL/IDE/RB1CC1/MDH1/UQCRB/INS	34
GO:0048193	BP	GO:0048193	Golgi vesicle transport	32/883	294/18800	9.01942e-06	0.00187341	0.00167145	MON2/ARCN1/SAR1B/GOLGA5/CREB3L2/SEC23IP/RAB1A/BET1/KDELR2/PREPL/SCAMP1/SNX2/ARFGEF2/SEC24D/GCC2/SEC23B/CUL3/ARL3/SNX3/EPS15/GABARAPL2/TMED5/ERGIC2/GOLGA7/VAMP7/TMED10/SORL1/USO1/SEC24B/SPAST/VPS13C/LYPLA1	32
GO:0006882	BP	GO:0006882	cellular zinc ion homeostasis	10/883	39/18800	9.10481e-06	0.00187341	0.00167145	MT2A/SLC30A9/MT1G/SLC39A6/MT1X/MT1E/MT1M/MT1H/S100A9/MT1F	10
GO:0090276	BP	GO:0090276	regulation of peptide hormone secretion	23/883	177/18800	9.612e-06	0.0019017	0.00169669	TFR2/ABAT/ABCC8/PFKM/SNAP25/RBP4/GCG/ADCYAP1/INHBB/IRS2/PPP3CB/UCN/CHGA/SRI/G6PC2/SERP1/HLA-DRB1/NEUROD1/SOX4/TNFSF11/SLC16A1/INS/KCNA5	23
GO:0055069	BP	GO:0055069	zinc ion homeostasis	10/883	41/18800	1.47417e-05	0.00277326	0.0024743	MT2A/SLC30A9/MT1G/SLC39A6/MT1X/MT1E/MT1M/MT1H/S100A9/MT1F	10
GO:0097501	BP	GO:0097501	stress response to metal ion	7/883	19/18800	1.50955e-05	0.00277326	0.0024743	MT2A/MT1G/MT1X/MT1E/MT1M/MT1H/MT1F	7
GO:0006091	BP	GO:0006091	generation of precursor metabolites and energy	45/883	494/18800	1.75199e-05	0.00310768	0.00277267	ME2/DYRK2/DLD/STOML2/DHRS2/PPP1R1A/PFKM/FECH/SRD5A1/MDH2/PGD/ACADM/NDUFA5/RHOA/GFPT1/CYCS/SUCLA2/NDUFB6/PPP1CC/PTGES3/ACAT1/COX6C/GFPT2/CAT/ETFDH/GYG1/IRS2/NDUFS1/COX11/CYB5R4/UQCRFS1/SDHB/UCN/GHITM/IDO1/SLC25A13/PPP1CB/NDUFC2/PYGL/IDE/RB1CC1/ME1/MDH1/UQCRB/INS	45
GO:0090277	BP	GO:0090277	positive regulation of peptide hormone secretion	15/883	91/18800	2.05784e-05	0.0035285	0.00314813	TFR2/ABAT/PFKM/RBP4/GCG/ADCYAP1/IRS2/PPP3CB/UCN/SRI/SERP1/HLA-DRB1/SOX4/TNFSF11/INS	15
GO:0051222	BP	GO:0051222	positive regulation of protein transport	31/883	293/18800	2.17287e-05	0.00360557	0.00321689	ERBB2/TGFB3/PCSK1/PPM1A/SAR1B/BAG3/ABAT/PDZK1/PFKM/IPO5/ZFAND1/RBP4/GCG/MFF/HSP90AB1/IRS2/TMEM30B/UBE2D3/TMED10/ABLIM3/SORL1/PPP3CB/MYO1C/SRI/SERP1/HLA-DRB1/RAN/SOX4/PDCD10/INS/FZD5	31
GO:0002793	BP	GO:0002793	positive regulation of peptide secretion	15/883	93/18800	2.68616e-05	0.004318	0.00385252	TFR2/ABAT/PFKM/RBP4/GCG/ADCYAP1/IRS2/PPP3CB/UCN/SRI/SERP1/HLA-DRB1/SOX4/TNFSF11/INS	15
GO:0010043	BP	GO:0010043	response to zinc ion	11/883	53/18800	2.86975e-05	0.00447332	0.0039911	ASS1/MT2A/ABCC8/MT1G/MT1X/PAM/HAMP/MT1E/MT1M/MT1H/MT1F	11
GO:0006888	BP	GO:0006888	endoplasmic reticulum to Golgi vesicle-mediated transport	18/883	129/18800	3.35674e-05	0.00507855	0.00453108	ARCN1/SAR1B/CREB3L2/SEC23IP/RAB1A/BET1/KDELR2/SEC24D/SEC23B/CUL3/TMED5/ERGIC2/VAMP7/TMED10/SORL1/USO1/SEC24B/SPAST	18
GO:0043648	BP	GO:0043648	dicarboxylic acid metabolic process	15/883	95/18800	3.47791e-05	0.00511153	0.00456051	PRODH2/ME2/ASS1/SLC25A32/AASDHPPT/GAD2/MDH2/OAT/SUCLA2/SDHB/ACLY/ME1/MDH1/PCK1/GCLM	15
GO:1903532	BP	GO:1903532	positive regulation of secretion by cell	29/883	274/18800	3.93628e-05	0.00556092	0.00496145	TGFB3/PCSK1/TFR2/ABAT/PFKM/SNX4/EDN1/RAB5A/RBP4/STXBP1/GCG/ADCYAP1/INHBB/SDC1/IRS2/VAMP7/TMED10/EDN3/STAM/PPP3CB/UCN/SRI/SERP1/HLA-DRB1/SOX4/PTAFR/TNFSF11/INS/IL4R	29
GO:0071276	BP	GO:0071276	cellular response to cadmium ion	9/883	37/18800	4.04711e-05	0.00556092	0.00496145	MT2A/CHUK/MT1G/MT1X/MT1E/MT1M/MT1H/MAPK9/MT1F	9
GO:0009636	BP	GO:0009636	response to toxic substance	27/883	247/18800	4.10799e-05	0.00556092	0.00496145	ASS1/MT2A/DHRS2/PDZK1/SLC22A18/SRD5A1/MT1G/RDH11/MT1X/SESN1/DDC/PRDX4/INHBB/SDC1/CAT/PRDX3/SLC18A2/MAP1B/TYMS/MT1E/GCH1/MT1M/MT1H/GPX3/S100A9/ALDH1A1/MT1F	27
GO:0006112	BP	GO:0006112	energy reserve metabolic process	14/883	86/18800	4.44828e-05	0.00586717	0.00523469	DYRK2/PPP1R1A/PFKM/ACADM/GFPT1/PPP1CC/PTGES3/GFPT2/GYG1/IRS2/PPP1CB/PYGL/RB1CC1/INS	14
GO:1904951	BP	GO:1904951	positive regulation of establishment of protein localization	31/883	309/18800	6.02974e-05	0.00775424	0.00691833	ERBB2/TGFB3/PCSK1/PPM1A/SAR1B/BAG3/ABAT/PDZK1/PFKM/IPO5/ZFAND1/RBP4/GCG/MFF/HSP90AB1/IRS2/TMEM30B/UBE2D3/TMED10/ABLIM3/SORL1/PPP3CB/MYO1C/SRI/SERP1/HLA-DRB1/RAN/SOX4/PDCD10/INS/FZD5	31
GO:1903829	BP	GO:1903829	positive regulation of protein localization	40/883	446/18800	7.14862e-05	0.0089689	0.00800205	PGRMC1/ERBB2/TGFB3/PRKCH/STX3/PCSK1/PPM1A/SAR1B/BAG3/ABAT/PDZK1/PFKM/IPO5/DLG1/CARD10/NPTN/ZFAND1/GNAI1/RBP4/GCG/MFF/HSP90AB1/IRS2/TMEM30B/UBE2D3/TMED10/ABLIM3/SORL1/PPP3CB/MYO1C/TYROBP/SRI/RDX/SERP1/HLA-DRB1/RAN/SOX4/PDCD10/INS/FZD5	40
GO:0033189	BP	GO:0033189	response to vitamin A	6/883	17/18800	8.35959e-05	0.0100923	0.00900439	HAMP/CAT/MAP1B/TYMS/ALDH1A2/EPO	6
GO:0071294	BP	GO:0071294	cellular response to zinc ion	7/883	24/18800	8.43645e-05	0.0100923	0.00900439	MT2A/MT1G/MT1X/MT1E/MT1M/MT1H/MT1F	7
GO:0006605	BP	GO:0006605	protein targeting	31/883	317/18800	9.69973e-05	0.0113174	0.0100974	SRPRB/ERBB2/SPCS1/TOMM20/BAG3/PDZK1/NCOA4/PIK3R4/SRP19/SEC63/GCC2/RTP4/MFF/TRAM1/TIMM17A/HOMER3/YWHAQ/MAN1A1/GOLGA7/UBE2D3/ABLIM3/SORL1/MYO1C/ATG3/M6PR/SPCS2/VPS13C/LAMP2/FZD5/SRP54/NUP54	31
GO:0032386	BP	GO:0032386	regulation of intracellular transport	32/883	332/18800	9.90056e-05	0.0113174	0.0100974	ERBB2/PPM1A/SAR1B/BAG3/PDZK1/INPP5F/IPO5/SCP2/ZFAND1/RIOK2/GCC2/PPP1R12A/PPP1CC/MFF/SNX3/HSP90AB1/TMEM30B/MAP1B/UBE2D3/ABLIM3/SORL1/SEC24B/MYO1C/RAB21/NUP153/RDX/EHD2/RAN/XPO1/PDCD10/FZD5/NUP54	32
GO:0016051	BP	GO:0016051	carbohydrate biosynthetic process	23/883	209/18800	0.000134558	0.0150471	0.013425	FUT6/RANBP2/DYRK2/PLEK/PGD/ACADM/RBP4/GCG/PTGES3/KAT2B/IMPA1/GYG1/IRS2/HS2ST1/SLC25A13/G6PC2/SDS/PPP1CB/CRY1/PTAFR/PDGFB/INS/PCK1	23
GO:0005977	BP	GO:0005977	glycogen metabolic process	12/883	73/18800	0.000139722	0.0152921	0.0136436	DYRK2/PPP1R1A/PFKM/ACADM/PPP1CC/PTGES3/GYG1/IRS2/PPP1CB/PYGL/RB1CC1/INS	12
GO:0006073	BP	GO:0006073	cellular glucan metabolic process	12/883	74/18800	0.000159746	0.0167063	0.0149053	DYRK2/PPP1R1A/PFKM/ACADM/PPP1CC/PTGES3/GYG1/IRS2/PPP1CB/PYGL/RB1CC1/INS	12
GO:0044042	BP	GO:0044042	glucan metabolic process	12/883	74/18800	0.000159746	0.0167063	0.0149053	DYRK2/PPP1R1A/PFKM/ACADM/PPP1CC/PTGES3/GYG1/IRS2/PPP1CB/PYGL/RB1CC1/INS	12
GO:0032388	BP	GO:0032388	positive regulation of intracellular transport	22/883	198/18800	0.000162386	0.0167063	0.0149053	ERBB2/PPM1A/SAR1B/BAG3/PDZK1/IPO5/SCP2/ZFAND1/RIOK2/MFF/HSP90AB1/TMEM30B/UBE2D3/ABLIM3/SORL1/MYO1C/RAB21/RDX/EHD2/RAN/PDCD10/FZD5	22
GO:0009165	BP	GO:0009165	nucleotide biosynthetic process	26/883	255/18800	0.000178143	0.017968	0.016031	PRPS1/PRPSAP2/HPRT1/NME7/ACSL1/DLD/TBPL1/ATP6V1A/STOML2/DCTD/PAICS/DCK/HSD17B12/PANK3/PPT1/ADK/ACAT1/NMNAT2/ELOVL5/TYMS/ACLY/NME1/IDO1/SLC25A13/PAPSS2/ME1	26
GO:0050796	BP	GO:0050796	regulation of insulin secretion	18/883	147/18800	0.000187197	0.0182142	0.0162507	ABAT/ABCC8/PFKM/SNAP25/RBP4/GCG/INHBB/IRS2/PPP3CB/CHGA/SRI/G6PC2/SERP1/HLA-DRB1/NEUROD1/SOX4/SLC16A1/KCNA5	18
GO:0071280	BP	GO:0071280	cellular response to copper ion	7/883	27/18800	0.000191336	0.0182142	0.0162507	MT2A/MT1G/MT1X/MT1E/MT1M/MT1H/MT1F	7
GO:0006520	BP	GO:0006520	cellular amino acid metabolic process	28/883	285/18800	0.000191802	0.0182142	0.0162507	PRODH2/PTS/ASS1/ODC1/DLD/ABAT/AASDHPPT/GAD2/AZIN1/ENOPH1/GFPT1/TST/ASNSD1/OAT/DBT/ACAT1/DDC/GFPT2/SLC7A7/GCSH/APIP/IDO1/SLC25A13/SDS/INS/GCLM/ALDH1A1/IL4I1	28
GO:0051047	BP	GO:0051047	positive regulation of secretion	29/883	300/18800	0.000196191	0.0182142	0.0162507	TGFB3/PCSK1/TFR2/ABAT/PFKM/SNX4/EDN1/RAB5A/RBP4/STXBP1/GCG/ADCYAP1/INHBB/SDC1/IRS2/VAMP7/TMED10/EDN3/STAM/PPP3CB/UCN/SRI/SERP1/HLA-DRB1/SOX4/PTAFR/TNFSF11/INS/IL4R	29
GO:0048545	BP	GO:0048545	response to steroid hormone	31/883	330/18800	0.000200652	0.0182142	0.0162507	TGFB3/ASS1/PMEPA1/PCSK1/NR0B1/SCGB2A1/NCOA4/RNF6/SRD5A1/EDN1/NKX2-2/RHOA/TGFBR2/UFSP2/PAM/PTGES3/SDC1/RNF14/PGRMC2/WNT7B/TYMS/DDX5/UCN/TAF7/RAN/CRY1/PTAFR/SGK1/EPO/HMGB2/PCK1	31
GO:1901293	BP	GO:1901293	nucleoside phosphate biosynthetic process	26/883	257/18800	0.000201829	0.0182142	0.0162507	PRPS1/PRPSAP2/HPRT1/NME7/ACSL1/DLD/TBPL1/ATP6V1A/STOML2/DCTD/PAICS/DCK/HSD17B12/PANK3/PPT1/ADK/ACAT1/NMNAT2/ELOVL5/TYMS/ACLY/NME1/IDO1/SLC25A13/PAPSS2/ME1	26
GO:1990830	BP	GO:1990830	cellular response to leukemia inhibitory factor	14/883	99/18800	0.000211778	0.0187825	0.0167578	SOCS3/BCLAF1/PIGA/INA/ARID5B/KLF5/PCOLCE2/GFPT2/SMARCA5/SLC25A5/EEF1E1/PDCD10/TNFSF11/GCLM	14
GO:1902905	BP	GO:1902905	positive regulation of supramolecular fiber organization	20/883	176/18800	0.000234744	0.0202165	0.0180371	MAPRE1/TGFB3/PFN2/AKAP9/RPS3/PLEK/EDN1/DLG1/RHOA/WASF3/CX3CL1/ARL3/PYCARD/PPM1E/STMN2/MAP1B/MAGEL2/SPAST/NCKAP1/CDC42EP3	20
GO:1990823	BP	GO:1990823	response to leukemia inhibitory factor	14/883	100/18800	0.000235807	0.0202165	0.0180371	SOCS3/BCLAF1/PIGA/INA/ARID5B/KLF5/PCOLCE2/GFPT2/SMARCA5/SLC25A5/EEF1E1/PDCD10/TNFSF11/GCLM	14
GO:0098754	BP	GO:0098754	detoxification	18/883	150/18800	0.000241475	0.0203631	0.0181679	MT2A/PDZK1/SLC22A18/MT1G/RDH11/MT1X/SESN1/PRDX4/CAT/PRDX3/MT1E/GCH1/MT1M/MT1H/GPX3/S100A9/ALDH1A1/MT1F	18
GO:0043161	BP	GO:0043161	proteasome-mediated ubiquitin-dependent protein catabolic process	36/883	414/18800	0.000294467	0.0244312	0.0217975	PPP2CB/UCHL1/FBXL5/CLGN/TRIM9/DNAJB9/PCNP/KLHDC2/SEL1L/FBXO9/PSMC3/PSMD7/PSMC2/RAD23B/PSMD14/CUL3/PSMD8/PSMD6/CUL4A/CCDC47/RNF14/HSP90AB1/FAM8A1/PSMD10/RNF103/SKP1/MAN1A1/UBE2D3/UBE2A/RCHY1/UBE4A/MAPK9/PSMA2/HSP90B1/XPO1/PPP2R5C	36
GO:0051654	BP	GO:0051654	establishment of mitochondrion localization	7/883	29/18800	0.000309782	0.0247993	0.022126	UCHL1/MARK1/AGTPBP1/OPA1/MAP1B/SPAST/ACTR10	7
GO:0048732	BP	GO:0048732	gland development	37/883	431/18800	0.000313366	0.0247993	0.022126	PLXNA1/CRKL/TGFB3/ASS1/PCSK1/NR0B1/FOXC1/TGFBR3/SRD5A1/EDN1/SEC63/ACADM/ARID5B/MAFB/TGFBR2/PAM/CUL3/ROBO1/PTPN3/ACAT1/INHBB/HAMP/INSM1/IRS2/WNT7B/ONECUT2/TGM2/TYMS/ELF3/PKD2/ALDH1A2/NME1/SOCS2/RB1CC1/TNFSF11/PCK1/SRP54	37
GO:0072594	BP	GO:0072594	establishment of protein localization to organelle	37/883	431/18800	0.000313366	0.0247993	0.022126	SRPRB/BCL3/SPCS1/RANBP2/TOMM20/BAG3/NCOA4/PIK3R4/KPNA3/SRP19/LMNA/SEC63/IPO5/GCC2/MFF/TRAM1/TIMM17A/HSP90AB1/MAN1A1/UBE2D3/POT1/ABLIM3/SORL1/STAM/M6PR/NUP153/CSE1L/RANBP6/SPCS2/VPS13C/GCKR/RAN/NFKBIA/LAMP2/FZD5/SRP54/NUP54	37
GO:0010498	BP	GO:0010498	proteasomal protein catabolic process	41/883	496/18800	0.000335174	0.0258202	0.0230367	PPP2CB/UCHL1/FBXL5/CLGN/TRIM9/DNAJB9/PCNP/KLHDC2/SEL1L/PSMB5/FBXO9/PSMC3/PSMD7/PSMC2/RAD23B/PSMD14/PSMA1/CUL3/PSMD8/PSMD6/CUL4A/CCDC47/RNF14/HSP90AB1/FAM8A1/GABARAPL2/PSMD10/RNF103/SKP1/MAN1A1/UBE2D3/PSMA5/UBE2A/PSMA3/RCHY1/UBE4A/MAPK9/PSMA2/HSP90B1/XPO1/PPP2R5C	41
GO:0045727	BP	GO:0045727	positive regulation of translation	17/883	141/18800	0.000336305	0.0258202	0.0230367	BCL3/USP16/ERBB2/UPF3A/DHX29/EIF4G2/RHOA/SYNCRIP/CNBP/DDX3X/C1QBP/CDC123/UCN/SERP1/SOX4/PTAFR/NGRN	17
GO:0050708	BP	GO:0050708	regulation of protein secretion	25/883	252/18800	0.000357478	0.0270422	0.024127	TGFB3/PCSK1/ABAT/ABCC8/HMGCR/PFKM/SNAP25/CD200/RBP4/GCG/PAM/INHBB/IRS2/TMED10/PPP3CB/CHGA/SRI/G6PC2/SERP1/HLA-DRB1/NEUROD1/SOX4/SLC16A1/INS/KCNA5	25
GO:0046686	BP	GO:0046686	response to cadmium ion	10/883	59/18800	0.000384353	0.0283173	0.0252647	MT2A/CHUK/MT1G/MT1X/CAT/MT1E/MT1M/MT1H/MAPK9/MT1F	10
GO:0045823	BP	GO:0045823	positive regulation of heart contraction	8/883	39/18800	0.000385345	0.0283173	0.0252647	KCNQ1/EDN1/ATP2A2/EDN3/GCH1/UCN/CHGA/RGS4	8
GO:0009743	BP	GO:0009743	response to carbohydrate	23/883	226/18800	0.00042234	0.0305988	0.0273002	PCSK1/PTPRN2/RAB11FIP2/NKX2-2/RHOA/TGFBR2/GCG/PLCB1/CAT/RPS6KA2/IRS2/MAP1B/PPP3CB/SRI/ADNP/HLA-DRB1/GCKR/NEUROD1/SOX4/ME1/PCK1/PTPRN/GCLM	23
GO:0005980	BP	GO:0005980	glycogen catabolic process	5/883	15/18800	0.000457436	0.0321213	0.0286586	PFKM/PPP1CB/PYGL/RB1CC1/INS	5
GO:0042994	BP	GO:0042994	cytoplasmic sequestering of transcription factor	5/883	15/18800	0.000457436	0.0321213	0.0286586	G3BP2/PSMD10/PKD2/SRI/NFKBIA	5
GO:1903524	BP	GO:1903524	positive regulation of blood circulation	8/883	40/18800	0.000462087	0.0321213	0.0286586	KCNQ1/EDN1/ATP2A2/EDN3/GCH1/UCN/CHGA/RGS4	8
GO:0045621	BP	GO:0045621	positive regulation of lymphocyte differentiation	14/883	107/18800	0.000479344	0.0328766	0.0293325	INPP5D/CD74/RHOA/TGFBR2/PPP2R3C/CD46/IL7R/CBFB/CD80/HLA-DRB1/SOX4/PCK1/IL4R/IL4I1	14
GO:0019058	BP	GO:0019058	viral life cycle	29/883	317/18800	0.000491551	0.0329079	0.0293604	TNIP1/SPCS1/TMPRSS2/RAB1A/CD74/SLPI/KPNA3/RAB5A/ANPEP/YTHDC2/CH25H/SNX3/CD46/HSP90AB1/EPS15/PCBP1/SERPINB3/DDX3X/DEK/CLEC5A/NUP153/APOBEC3B/CD80/ISG15/HLA-DRB1/IDE/IFITM2/TMPRSS4/CCL8	29
GO:0044262	BP	GO:0044262	cellular carbohydrate metabolic process	27/883	287/18800	0.000492595	0.0329079	0.0293604	RANBP2/ABHD10/DYRK2/PPP1R1A/PFKM/GNE/PLEK/PGD/DUSP12/ACADM/GCG/PPP1CC/PTGES3/KAT2B/IMPA1/GYG1/IRS2/COX11/HS2ST1/PPP1CB/GCKR/CRY1/PYGL/PTAFR/RB1CC1/INS/PCK1	27
GO:0030865	BP	GO:0030865	cortical cytoskeleton organization	10/883	61/18800	0.000506889	0.0333682	0.0297711	AKAP11/RHOBTB3/EPB41L3/PAFAH1B1/PLEK/DLG1/RHOA/PPP2R3C/NCKAP1/EHD2	10
GO:0005976	BP	GO:0005976	polysaccharide metabolic process	14/883	108/18800	0.000527424	0.0333682	0.0297711	DYRK2/PPP1R1A/PFKM/ACADM/PPP1CC/PTGES3/GYG1/IRS2/HS2ST1/PPP1CB/PYGL/PDGFB/RB1CC1/INS	14
GO:0022406	BP	GO:0022406	membrane docking	12/883	84/18800	0.000535515	0.0333682	0.0297711	STX3/CALM1/PLEK/SNAP25/STXBP1/RAB3B/SYTL2/SNX3/ATP2A2/USO1/STX12/PDZD8	12
GO:0045860	BP	GO:0045860	positive regulation of protein kinase activity	34/883	396/18800	0.000538512	0.0333682	0.0297711	ERBB2/CALM1/ACSL1/RPS3/EDN1/DLG1/RHOA/MAGED1/CARD10/TAOK1/NAB2/TGFBR2/GCG/ADCYAP1/ROBO1/PPP2R3C/CARD14/EFNA1/HSP90AB1/PSMD10/TOM1L1/DDX3X/EDN3/PKD2/UCN/ADNP/PPP2CA/PDGFB/EPO/PDCD10/TNFSF11/INS/OSBPL8/FZD5	34
GO:0033674	BP	GO:0033674	positive regulation of kinase activity	39/883	476/18800	0.000550636	0.0333682	0.0297711	ERBB2/RANBP2/CALM1/ACSL1/RPS3/PIK3R4/CD74/EDN1/DUSP12/DLG1/RHOA/MAGED1/CARD10/TAOK1/NAB2/TGFBR2/GCG/ADCYAP1/ROBO1/PPP2R3C/CARD14/EFNA1/HSP90AB1/PSMD10/TOM1L1/DDX3X/EDN3/PKD2/UCN/ADNP/HLA-DRB1/PPP2CA/PDGFB/EPO/PDCD10/TNFSF11/INS/OSBPL8/FZD5	39
GO:0006040	BP	GO:0006040	amino sugar metabolic process	8/883	41/18800	0.000550769	0.0333682	0.0297711	RENBP/GNE/CHI3L2/GFPT1/UAP1/GFPT2/CTBS/ALDH1A1	8
GO:0046688	BP	GO:0046688	response to copper ion	8/883	41/18800	0.000550769	0.0333682	0.0297711	MT2A/MT1G/MT1X/PAM/MT1E/MT1M/MT1H/MT1F	8
GO:0001889	BP	GO:0001889	liver development	16/883	134/18800	0.000554378	0.0333682	0.0297711	ASS1/TGFBR3/SRD5A1/SEC63/ACADM/ARID5B/CUL3/PTPN3/ACAT1/HAMP/ONECUT2/TYMS/PKD2/ALDH1A2/RB1CC1/PCK1	16
GO:0072522	BP	GO:0072522	purine-containing compound biosynthetic process	21/883	202/18800	0.000557867	0.0333682	0.0297711	PRPS1/PRPSAP2/HPRT1/NME7/ACSL1/DLD/ATP6V1A/STOML2/PAICS/DCK/HSD17B12/PANK3/PPT1/ADK/ACAT1/AMD1/ELOVL5/ACLY/NME1/SLC25A13/PAPSS2	21
GO:0090114	BP	GO:0090114	COPII-coated vesicle budding	7/883	32/18800	0.000590787	0.0345652	0.0308391	SAR1B/RAB1A/SEC24D/SEC23B/CUL3/TMED10/SEC24B	7
GO:1901605	BP	GO:1901605	alpha-amino acid metabolic process	21/883	203/18800	0.000595421	0.0345652	0.0308391	PRODH2/ASS1/ODC1/AASDHPPT/GAD2/AZIN1/ENOPH1/GFPT1/TST/ASNSD1/OAT/ACAT1/GFPT2/SLC7A7/GCSH/APIP/IDO1/SLC25A13/SDS/GCLM/IL4I1	21
GO:0044264	BP	GO:0044264	cellular polysaccharide metabolic process	13/883	97/18800	0.000598038	0.0345652	0.0308391	DYRK2/PPP1R1A/PFKM/ACADM/PPP1CC/PTGES3/GYG1/IRS2/HS2ST1/PPP1CB/PYGL/RB1CC1/INS	13
GO:0016050	BP	GO:0016050	vesicle organization	28/883	306/18800	0.000607707	0.0346413	0.0309069	STX3/PLEKHF1/TBPL1/SAR1B/RAB1A/BET1/CLCN3/PAFAH1B1/SNAP25/SNAP91/ARFGEF2/SEC24D/STXBP1/SEC23B/CUL3/SDC1/SNX3/EPS15/VAMP7/AKTIP/TMED10/STAM/USO1/SEC24B/STX12/AP2M1/TBC1D4/PTPRN	28
GO:0006753	BP	GO:0006753	nucleoside phosphate metabolic process	40/883	495/18800	0.000616889	0.0346413	0.0309069	ACOT1/PRPS1/ENTPD3/PRPSAP2/HPRT1/NME7/ACSL1/DLD/TBPL1/ATP6V1A/STOML2/HMGCR/PFKM/DCTD/DLG1/PAICS/OPA1/RHOA/DCK/HSD17B12/SUCLA2/PANK3/PPT1/ADK/ACAT1/NUDT9/NMNAT2/ELOVL5/TYMS/TDG/ACLY/NME1/IDO1/SLC25A13/SMPDL3A/PAPSS2/MFN1/RAN/ME1/INS	40
GO:0009251	BP	GO:0009251	glucan catabolic process	5/883	16/18800	0.000639759	0.0346413	0.0309069	PFKM/PPP1CB/PYGL/RB1CC1/INS	5
GO:0009263	BP	GO:0009263	deoxyribonucleotide biosynthetic process	5/883	16/18800	0.000639759	0.0346413	0.0309069	TBPL1/DCTD/DCK/ADK/TYMS	5
GO:0009265	BP	GO:0009265	2'-deoxyribonucleotide biosynthetic process	5/883	16/18800	0.000639759	0.0346413	0.0309069	TBPL1/DCTD/DCK/ADK/TYMS	5
GO:0046385	BP	GO:0046385	deoxyribose phosphate biosynthetic process	5/883	16/18800	0.000639759	0.0346413	0.0309069	TBPL1/DCTD/DCK/ADK/TYMS	5
GO:0046364	BP	GO:0046364	monosaccharide biosynthetic process	12/883	86/18800	0.000665178	0.0356424	0.0318002	RANBP2/PGD/ACADM/RBP4/GCG/KAT2B/SLC25A13/G6PC2/SDS/CRY1/INS/PCK1	12
GO:0046390	BP	GO:0046390	ribose phosphate biosynthetic process	20/883	191/18800	0.000682334	0.0361848	0.032284	PRPS1/PRPSAP2/HPRT1/NME7/ACSL1/DLD/ATP6V1A/STOML2/PAICS/HSD17B12/PANK3/PPT1/ADK/ACAT1/ELOVL5/ACLY/NME1/SLC25A13/PAPSS2/PYGL	20
GO:0009141	BP	GO:0009141	nucleoside triphosphate metabolic process	14/883	111/18800	0.00069698	0.0365843	0.0326405	ENTPD3/NME7/TBPL1/ATP6V1A/STOML2/OPA1/RHOA/ADK/TYMS/NME1/SLC25A13/SMPDL3A/MFN1/RAN	14
GO:0061008	BP	GO:0061008	hepaticobiliary system development	16/883	137/18800	0.000708236	0.0367997	0.0328326	ASS1/TGFBR3/SRD5A1/SEC63/ACADM/ARID5B/CUL3/PTPN3/ACAT1/HAMP/ONECUT2/TYMS/PKD2/ALDH1A2/RB1CC1/PCK1	16
GO:0140056	BP	GO:0140056	organelle localization by membrane tethering	11/883	75/18800	0.00072026	0.0370502	0.0330561	STX3/CALM1/PLEK/SNAP25/STXBP1/RAB3B/SYTL2/ATP2A2/USO1/STX12/PDZD8	11
GO:0006164	BP	GO:0006164	purine nucleotide biosynthetic process	20/883	192/18800	0.000728928	0.0371248	0.0331227	PRPS1/PRPSAP2/HPRT1/NME7/ACSL1/DLD/ATP6V1A/STOML2/PAICS/DCK/HSD17B12/PANK3/PPT1/ADK/ACAT1/ELOVL5/ACLY/NME1/SLC25A13/PAPSS2	20
GO:0071900	BP	GO:0071900	regulation of protein serine/threonine kinase activity	32/883	372/18800	0.000750007	0.0374579	0.0334199	ERBB2/UCHL1/CALM1/ACSL1/RPS3/PRKAR1A/HMGCR/EDN1/IPO5/RHOA/MAGED1/TAOK1/ROBO1/PYCARD/KAT2B/KSR1/HSP90AB1/PSMD10/SERPINB3/CCNO/DDX3X/SORL1/EDN3/PKD2/PRKAR2B/CCNH/PPP2CA/PDGFB/PDCD10/CDK7/TNFSF11/FZD5	32
GO:0006900	BP	GO:0006900	vesicle budding from membrane	10/883	64/18800	0.000750032	0.0374579	0.0334199	SAR1B/RAB1A/SNAP91/SEC24D/SEC23B/CUL3/SNX3/TMED10/SEC24B/AP2M1	10
GO:0009157	BP	GO:0009157	deoxyribonucleoside monophosphate biosynthetic process	4/883	10/18800	0.000808463	0.0392333	0.0350039	DCTD/DCK/ADK/TYMS	4
GO:0033131	BP	GO:0033131	regulation of glucokinase activity	4/883	10/18800	0.000808463	0.0392333	0.0350039	RANBP2/DUSP12/COX11/GCKR	4
GO:1902959	BP	GO:1902959	regulation of aspartic-type endopeptidase activity involved in amyloid precursor protein catabolic process	4/883	10/18800	0.000808463	0.0392333	0.0350039	EFNA3/EFNA1/TMED10/SORL1	4
GO:0046039	BP	GO:0046039	GTP metabolic process	6/883	25/18800	0.000866621	0.0410649	0.0366381	NME7/OPA1/RHOA/NME1/MFN1/RAN	6
GO:0044247	BP	GO:0044247	cellular polysaccharide catabolic process	5/883	17/18800	0.000871493	0.0410649	0.0366381	PFKM/PPP1CB/PYGL/RB1CC1/INS	5
GO:0051495	BP	GO:0051495	positive regulation of cytoskeleton organization	20/883	195/18800	0.000885544	0.0410649	0.0366381	MAPRE1/TGFB3/PFN2/AKAP9/RPS3/PLEK/EDN1/DLG1/RHOA/WASF3/CX3CL1/ARL3/PYCARD/PPM1E/STMN2/MAP1B/MAGEL2/SPAST/NCKAP1/CDC42EP3	20
GO:0022900	BP	GO:0022900	electron transport chain	18/883	167/18800	0.000886121	0.0410649	0.0366381	ME2/DLD/DHRS2/SRD5A1/NDUFA5/CYCS/NDUFB6/ETFDH/NDUFS1/COX11/UQCRFS1/SDHB/GHITM/IDO1/SLC25A13/NDUFC2/ME1/UQCRB	18
GO:0034250	BP	GO:0034250	positive regulation of cellular amide metabolic process	18/883	167/18800	0.000886121	0.0410649	0.0366381	BCL3/USP16/ERBB2/UPF3A/DHX29/EIF4G2/RHOA/SYNCRIP/EFNA1/CNBP/DDX3X/C1QBP/CDC123/UCN/SERP1/SOX4/PTAFR/NGRN	18
GO:0002687	BP	GO:0002687	positive regulation of leukocyte migration	16/883	141/18800	0.000968898	0.0445001	0.039703	S100A14/CD74/TNFSF14/EDN1/PGF/RHOA/CX3CL1/PYCARD/RARRES2/C1QBP/EDN3/CCL7/PTAFR/CD99/CCL8/LBP	16
GO:0099504	BP	GO:0099504	synaptic vesicle cycle	19/883	183/18800	0.00101772	0.0463287	0.0413345	PFN2/STX3/CLCN3/SH3GL2/PREPL/RAB5A/SNAP25/DNAJC6/SNAP91/STXBP1/RAB3B/DDC/PCLO/ATP2A2/SLC18A2/PPP3CB/AP2M1/SLC17A6/CEL	19
GO:0045047	BP	GO:0045047	protein targeting to ER	8/883	45/18800	0.00105275	0.0467847	0.0417413	SRPRB/SPCS1/SRP19/SEC63/TRAM1/MAN1A1/SPCS2/SRP54	8
GO:0090316	BP	GO:0090316	positive regulation of intracellular protein transport	17/883	156/18800	0.00107719	0.0467847	0.0417413	ERBB2/PPM1A/SAR1B/BAG3/PDZK1/IPO5/ZFAND1/MFF/HSP90AB1/TMEM30B/UBE2D3/ABLIM3/SORL1/MYO1C/RAN/PDCD10/FZD5	17
GO:0032024	BP	GO:0032024	positive regulation of insulin secretion	10/883	67/18800	0.00108192	0.0467847	0.0417413	ABAT/PFKM/RBP4/GCG/IRS2/PPP3CB/SRI/SERP1/HLA-DRB1/SOX4	10
GO:0031954	BP	GO:0031954	positive regulation of protein autophosphorylation	6/883	26/18800	0.0010823	0.0467847	0.0417413	CALM1/RAP2C/TOM1L1/DDX3X/PDGFB/INS	6
GO:0034643	BP	GO:0034643	establishment of mitochondrion localization, microtubule-mediated	6/883	26/18800	0.0010823	0.0467847	0.0417413	UCHL1/AGTPBP1/OPA1/MAP1B/SPAST/ACTR10	6
GO:0047497	BP	GO:0047497	mitochondrion transport along microtubule	6/883	26/18800	0.0010823	0.0467847	0.0417413	UCHL1/AGTPBP1/OPA1/MAP1B/SPAST/ACTR10	6
GO:0006094	BP	GO:0006094	gluconeogenesis	11/883	79/18800	0.00112107	0.0480564	0.0428759	RANBP2/ACADM/RBP4/GCG/KAT2B/SLC25A13/G6PC2/SDS/CRY1/INS/PCK1	11
GO:0019896	BP	GO:0019896	axonal transport of mitochondrion	5/883	18/18800	0.00116037	0.0493299	0.0440121	UCHL1/AGTPBP1/OPA1/SPAST/ACTR10	5
GO:0030133	CC	GO:0030133	transport vesicle	50/900	402/19594	1.52153e-10	9.4487e-08	7.81586e-08	KCNQ1/STX3/SCGN/PCSK1/ARCN1/ATP6V1A/SAR1B/GOLGA5/SEC23IP/TRIM9/RAB1A/BET1/CPE/ABCC8/KDELR2/PTPRN2/CLCN3/PLEKHF2/GAD2/CD74/SCAMP1/EDN1/RAB5A/SNAP25/SNAP91/SEC24D/PAM/SEC23B/PPT1/RAB3B/SYTL2/DDC/MFF/SLC18A2/SCG3/VAMP7/TMED10/SORL1/CLCN4/USO1/SEC24B/DPYSL3/STX12/COPS4/M6PR/CHGA/SLC17A6/HLA-DRB1/INS/PTPRN	50
GO:0000502	CC	GO:0000502	proteasome complex	15/900	59/19594	4.56232e-08	1.4166e-05	1.17179e-05	PSMD11/PSMB5/PSMC3/PSMD7/PSMC2/RAD23B/PSMD14/PSMA1/PSMD8/PSMD6/PSMD10/PSMA5/PSMA3/PSMA2/UBE3C	15
GO:0034774	CC	GO:0034774	secretory granule lumen	38/900	322/19594	1.00235e-07	1.86059e-05	1.53906e-05	PSMD11/TGFB3/PCSK1/SERPING1/SERPINA3/SLPI/PSMC3/ILF2/PSMD7/PSMC2/PSMD14/GCG/QPCT/PYCARD/PSMD6/PRDX4/CAT/TTR/HSP90AB1/GYG1/SCG3/SERPINB3/RARRES2/DDX3X/PSMA5/SERPINA4/ACTR10/ACLY/C6orf120/CDC37L1/FUCA1/PSMA2/APOH/PYGL/PDGFB/INS/S100A9/S100A11	38
GO:0060205	CC	GO:0060205	cytoplasmic vesicle lumen	38/900	325/19594	1.27719e-07	1.86059e-05	1.53906e-05	PSMD11/TGFB3/PCSK1/SERPING1/SERPINA3/SLPI/PSMC3/ILF2/PSMD7/PSMC2/PSMD14/GCG/QPCT/PYCARD/PSMD6/PRDX4/CAT/TTR/HSP90AB1/GYG1/SCG3/SERPINB3/RARRES2/DDX3X/PSMA5/SERPINA4/ACTR10/ACLY/C6orf120/CDC37L1/FUCA1/PSMA2/APOH/PYGL/PDGFB/INS/S100A9/S100A11	38
GO:0031983	CC	GO:0031983	vesicle lumen	38/900	327/19594	1.49806e-07	1.86059e-05	1.53906e-05	PSMD11/TGFB3/PCSK1/SERPING1/SERPINA3/SLPI/PSMC3/ILF2/PSMD7/PSMC2/PSMD14/GCG/QPCT/PYCARD/PSMD6/PRDX4/CAT/TTR/HSP90AB1/GYG1/SCG3/SERPINB3/RARRES2/DDX3X/PSMA5/SERPINA4/ACTR10/ACLY/C6orf120/CDC37L1/FUCA1/PSMA2/APOH/PYGL/PDGFB/INS/S100A9/S100A11	38
GO:0101002	CC	GO:0101002	ficolin-1-rich granule	26/900	185/19594	3.75443e-07	3.88583e-05	3.21431e-05	PSMD11/ENPP4/PTPRN2/DYNC1LI1/PSMC3/ILF2/PSMD7/PSMC2/RHOA/PSMD14/QPCT/PSMD6/PRDX4/CAT/HSP90AB1/GYG1/DDX3X/ATP6AP2/PSMA5/SLC2A3/ACTR10/ACLY/PSMA2/PYGL/NFASC/LAMP2	26
GO:1905369	CC	GO:1905369	endopeptidase complex	15/900	79/19594	2.612e-06	0.000203534	0.000168361	PSMD11/PSMB5/PSMC3/PSMD7/PSMC2/RAD23B/PSMD14/PSMA1/PSMD8/PSMD6/PSMD10/PSMA5/PSMA3/PSMA2/UBE3C	15
GO:0030658	CC	GO:0030658	transport vesicle membrane	26/900	205/19594	2.72726e-06	0.000203534	0.000168361	SCGN/SAR1B/SEC23IP/RAB1A/CPE/ABCC8/PTPRN2/GAD2/CD74/SCAMP1/RAB5A/SEC24D/PAM/SEC23B/RAB3B/SLC18A2/SCG3/VAMP7/TMED10/SORL1/USO1/SEC24B/STX12/SLC17A6/HLA-DRB1/PTPRN	26
GO:1905368	CC	GO:1905368	peptidase complex	18/900	111/19594	2.94976e-06	0.000203534	0.000168361	PSMD11/SPCS1/PSMB5/PSMC3/PSMD7/PSMC2/RAD23B/PSMD14/PSMA1/PSMD8/PSMD6/KAT2B/PSMD10/PSMA5/PSMA3/PSMA2/SPCS2/UBE3C	18
GO:0030667	CC	GO:0030667	secretory granule membrane	33/900	312/19594	7.64927e-06	0.00047502	0.000392931	PGRMC1/STX3/PLA1A/ENPP4/TMC6/CPE/PTPRN2/DYNC1LI1/PHACTR2/SCAMP1/CYB5R1/SNAP25/TMEM63A/RHOA/ANPEP/PAM/CPNE3/RAP2C/CD46/SCG3/ATP6AP2/VAMP7/TMED10/CLEC5A/SLC2A3/TYROBP/SRI/VPS13C/NDUFC2/PTAFR/NFASC/LAMP2/SERPINA5	33
GO:0030135	CC	GO:0030135	coated vesicle	31/900	290/19594	1.15854e-05	0.00065405	0.000541023	LMBRD1/NECAP1/ARCN1/SAR1B/SEC23IP/KDELR2/GAD2/SH3GL2/CD74/SCAMP1/EDN1/RAB5A/YIPF6/INPP5F/SNAP91/SEC24D/SEC23B/SNX3/DDHD2/SLC18A2/TMED5/ERGIC2/IL7R/VAMP7/TMED10/USO1/SEC24B/M6PR/AP2M1/HLA-DRB1/FZD5	31
GO:0005838	CC	GO:0005838	proteasome regulatory particle	7/900	19/19594	1.30635e-05	0.000676036	0.00055921	PSMD11/PSMC3/PSMD7/PSMC2/PSMD14/PSMD8/PSMD6	7
GO:1904813	CC	GO:1904813	ficolin-1-rich granule lumen	18/900	124/19594	1.45127e-05	0.00069326	0.000573457	PSMD11/PSMC3/ILF2/PSMD7/PSMC2/PSMD14/QPCT/PSMD6/PRDX4/CAT/HSP90AB1/GYG1/DDX3X/PSMA5/ACTR10/ACLY/PSMA2/PYGL	18
GO:0031901	CC	GO:0031901	early endosome membrane	21/900	172/19594	4.29842e-05	0.00190666	0.00157717	MON2/PDLIM4/PMEPA1/MCOLN3/CLCN3/PLEKHF2/SNX4/RAB5A/SLC9A6/INPP5F/SNX2/TMEM9B/SNX7/SNX3/EPS15/SORL1/CLCN4/STAM/STX12/RAB21/FZD5	21
GO:0022624	CC	GO:0022624	proteasome accessory complex	7/900	23/19594	5.40861e-05	0.00223916	0.00185221	PSMD11/PSMC3/PSMD7/PSMC2/PSMD14/PSMD8/PSMD6	7
GO:0030662	CC	GO:0030662	coated vesicle membrane	21/900	176/19594	6.03802e-05	0.00234351	0.00193852	NECAP1/ARCN1/SAR1B/SEC23IP/KDELR2/GAD2/SH3GL2/CD74/RAB5A/SEC24D/SEC23B/SLC18A2/IL7R/VAMP7/TMED10/USO1/SEC24B/M6PR/AP2M1/HLA-DRB1/FZD5	21
GO:0031252	CC	GO:0031252	cell leading edge	37/900	416/19594	0.000100593	0.00367461	0.0030396	PDLIM4/STX3/MTMR6/CAPRIN1/EPB41L3/SGCE/RPS3/ATP6V1B2/CLCN3/PAFAH1B1/PLEK/RAB5A/SLC39A6/SNX2/RHOA/WASF3/WIPF1/STMN2/ACAP2/KSR1/PSD3/SSX2IP/DDX3X/ATP6AP2/VAMP7/ABLIM3/PDLIM7/DPYSL3/PKD2/MYO1C/NME1/EPS8L1/RDX/NCKAP1/DDX58/TWF1/S100A11	37
GO:0030134	CC	GO:0030134	COPII-coated ER to Golgi transport vesicle	13/900	94/19594	0.000356308	0.0122926	0.0101683	SAR1B/SEC23IP/CD74/YIPF6/SEC24D/SEC23B/DDHD2/TMED5/ERGIC2/TMED10/USO1/SEC24B/HLA-DRB1	13
GO:0042470	CC	GO:0042470	melanosome	14/900	109/19594	0.000465651	0.0144585	0.0119599	TMEM33/STX3/RAB1A/RAB2A/ATP6V1B2/RAB5A/PDIA6/SYTL2/HSP90AB1/TMED10/HSP90B1/RAN/AHCY/NAP1L1	14
GO:0048770	CC	GO:0048770	pigment granule	14/900	109/19594	0.000465651	0.0144585	0.0119599	TMEM33/STX3/RAB1A/RAB2A/ATP6V1B2/RAB5A/PDIA6/SYTL2/HSP90AB1/TMED10/HSP90B1/RAN/AHCY/NAP1L1	14
GO:0001726	CC	GO:0001726	ruffle	19/900	177/19594	0.000520435	0.01539	0.0127305	MTMR6/RPS3/ATP6V1B2/CLCN3/PLEK/RAB5A/RHOA/WIPF1/ACAP2/KSR1/PSD3/PDLIM7/MYO1C/NME1/EPS8L1/NCKAP1/DDX58/TWF1/S100A11	19
GO:0016471	CC	GO:0016471	vacuolar proton-transporting V-type ATPase complex	6/900	25/19594	0.000771387	0.0217741	0.0180113	ATP6V1A/ATP6V0A2/ATP6V1B2/ATP6V0B/ATP6V1H/ATP6AP2	6
GO:0070382	CC	GO:0070382	exocytic vesicle	21/900	214/19594	0.000893062	0.0241127	0.0199457	STX3/TRIM9/ABCC8/PTPRN2/CLCN3/GAD2/SCAMP1/RAB5A/SNAP25/SNAP91/PPT1/RAB3B/SYTL2/DDC/MFF/SLC18A2/CLCN4/DPYSL3/STX12/COPS4/SLC17A6	21
GO:0005775	CC	GO:0005775	vacuolar lumen	18/900	174/19594	0.0011109	0.0287445	0.0237771	SERPINA3/CD74/SDC2/PPT1/AGRN/PYCARD/SDC1/LIPA/TTR/GYG1/SERPINB3/GALC/ACTR10/ACLY/C6orf120/FUCA1/GC/LAMP2	18
GO:0033176	CC	GO:0033176	proton-transporting V-type ATPase complex	6/900	27/19594	0.00119205	0.0296106	0.0244936	ATP6V1A/ATP6V0A2/ATP6V1B2/ATP6V0B/ATP6V1H/ATP6AP2	6
GO:0030136	CC	GO:0030136	clathrin-coated vesicle	19/900	192/19594	0.00139195	0.0326892	0.0270401	LMBRD1/NECAP1/GAD2/SH3GL2/CD74/SCAMP1/EDN1/RAB5A/INPP5F/SNAP91/SNX3/SLC18A2/IL7R/VAMP7/TMED10/M6PR/AP2M1/HLA-DRB1/FZD5	19
GO:0031300	CC	GO:0031300	intrinsic component of organelle membrane	33/900	412/19594	0.00144288	0.0326892	0.0270401	TMEM33/UNC50/SPCS1/SLC35B1/TOMM20/BET1/CD74/SCAMP1/RAB5A/TMEM70/RTN1/CASD1/RAB3B/SLC25A3/MFF/TRAM1/ETFDH/CCDC47/TIMM17A/ITM2B/SCD/COX11/SGPL1/GOLGA7/ELOVL5/TMCO1/PKD2/STX12/GHITM/SLC17A6/MFN1/HLA-DRB1/LAMP2	33
GO:0070820	CC	GO:0070820	tertiary granule	17/900	164/19594	0.00147391	0.0326892	0.0270401	ENPP4/TMC6/PTPRN2/DYNC1LI1/SNAP25/TMEM63A/ILF2/RHOA/QPCT/RAP2C/ATP6AP2/GOLGA7/CLEC5A/SLC2A3/PTAFR/NFASC/LAMP2	17
GO:0005774	CC	GO:0005774	vacuolar membrane	35/900	449/19594	0.00167381	0.0329486	0.0272547	PLEKHF1/MCOLN3/LMBRD1/ATP6V1A/ATP6V0A2/RAB2A/OSTM1/ATP6V1B2/CLCN3/CD74/TMEM63A/ANPEP/GNAI1/ATP6V0B/TMEM9B/RHEB/CPNE3/HSP90AB1/GABARAPL2/ATP6V1H/ATP6AP2/VAMP7/CD164/CLCN4/M6PR/AP2M1/RNF13/HLA-DRB1/MAP1LC3B/NDUFC2/SPAG9/CP/IFITM2/RB1CC1/LAMP2	35
GO:0005839	CC	GO:0005839	proteasome core complex	5/900	20/19594	0.00176031	0.0329486	0.0272547	PSMB5/PSMA1/PSMA5/PSMA3/PSMA2	5
GO:0031941	CC	GO:0031941	filamentous actin	6/900	29/19594	0.0017689	0.0329486	0.0272547	PDLIM4/PDLIM7/DPYSL3/MYO1C/NCKAP1/EHBP1	6
GO:0008021	CC	GO:0008021	synaptic vesicle	19/900	196/19594	0.00176973	0.0329486	0.0272547	STX3/TRIM9/ABCC8/PTPRN2/CLCN3/GAD2/SCAMP1/RAB5A/SNAP25/SNAP91/PPT1/RAB3B/DDC/MFF/SLC18A2/CLCN4/STX12/COPS4/SLC17A6	19
GO:0008287	CC	GO:0008287	protein serine/threonine phosphatase complex	8/900	50/19594	0.00185588	0.0329486	0.0272547	PPP2CB/SHOC2/PPP1R12A/PPP1CC/PPP3CB/PPP1CB/PPP2CA/PPP2R5C	8
GO:1903293	CC	GO:1903293	phosphatase complex	8/900	50/19594	0.00185588	0.0329486	0.0272547	PPP2CB/SHOC2/PPP1R12A/PPP1CC/PPP3CB/PPP1CB/PPP2CA/PPP2R5C	8
GO:0012507	CC	GO:0012507	ER to Golgi transport vesicle membrane	9/900	62/19594	0.00198862	0.0329486	0.0272547	SAR1B/SEC23IP/CD74/SEC24D/SEC23B/TMED10/USO1/SEC24B/HLA-DRB1	9
GO:0061695	CC	GO:0061695	transferase complex, transferring phosphorus-containing groups	23/900	259/19594	0.00199697	0.0329486	0.0272547	PRPS1/PRPSAP2/TCEA1/TBPL1/CHUK/SOCS3/PRKAR1A/PFKM/PIK3R4/WDR61/POLE3/TGFBR2/PYCARD/REV3L/CTR9/CCNO/GTF2B/GTF2A2/SOCS2/TAF7/CCNH/RB1CC1/CDK7	23
GO:0005765	CC	GO:0005765	lysosomal membrane	32/900	404/19594	0.00201618	0.0329486	0.0272547	PLEKHF1/MCOLN3/LMBRD1/ATP6V1A/ATP6V0A2/RAB2A/OSTM1/ATP6V1B2/CLCN3/CD74/TMEM63A/ANPEP/GNAI1/ATP6V0B/TMEM9B/RHEB/CPNE3/HSP90AB1/ATP6V1H/ATP6AP2/VAMP7/CD164/CLCN4/M6PR/AP2M1/RNF13/HLA-DRB1/NDUFC2/SPAG9/CP/IFITM2/LAMP2	32
GO:0098852	CC	GO:0098852	lytic vacuole membrane	32/900	404/19594	0.00201618	0.0329486	0.0272547	PLEKHF1/MCOLN3/LMBRD1/ATP6V1A/ATP6V0A2/RAB2A/OSTM1/ATP6V1B2/CLCN3/CD74/TMEM63A/ANPEP/GNAI1/ATP6V0B/TMEM9B/RHEB/CPNE3/HSP90AB1/ATP6V1H/ATP6AP2/VAMP7/CD164/CLCN4/M6PR/AP2M1/RNF13/HLA-DRB1/NDUFC2/SPAG9/CP/IFITM2/LAMP2	32
GO:0005769	CC	GO:0005769	early endosome	31/900	389/19594	0.0021402	0.0340786	0.0281895	KCNQ1/MON2/PDLIM4/ERBB2/PMEPA1/MCOLN3/RAB1A/CLCN3/PLEKHF2/SH3GL2/SNX4/RAB5A/SLC9A6/INPP5F/SNX2/TMEM9B/SNX7/SNX3/PRDX3/EPS15/UHRF1BP1L/SORL1/MAGEL2/CLCN4/STAM/STX12/APOC2/RAB21/EHD2/RNF11/FZD5	31
GO:0042827	CC	GO:0042827	platelet dense granule	5/900	21/19594	0.00222396	0.0345269	0.0285603	RARRES2/SERPINA4/CDC37L1/APOH/LAMP2	5
GO:0005793	CC	GO:0005793	endoplasmic reticulum-Golgi intermediate compartment	14/900	131/19594	0.00281247	0.0425986	0.0352371	MTMR6/SEC23IP/BET1/RAB2A/ANPEP/PDIA6/ROBO1/DDHD2/MAN1A1/TMED5/ERGIC2/TMED10/INS/PROM1	14
GO:0031256	CC	GO:0031256	leading edge membrane	17/900	175/19594	0.00294418	0.0428335	0.0354314	MTMR6/EPB41L3/SGCE/RPS3/CLCN3/PLEK/SLC39A6/RHOA/KSR1/PSD3/ATP6AP2/MYO1C/NME1/EPS8L1/NCKAP1/DDX58/TWF1	17
GO:0045334	CC	GO:0045334	clathrin-coated endocytic vesicle	11/900	91/19594	0.00298335	0.0428335	0.0354314	LMBRD1/SH3GL2/CD74/RAB5A/INPP5F/IL7R/VAMP7/M6PR/AP2M1/HLA-DRB1/FZD5	11
GO:0031089	CC	GO:0031089	platelet dense granule lumen	4/900	14/19594	0.00305792	0.0428335	0.0354314	RARRES2/SERPINA4/CDC37L1/APOH	4
GO:0031301	CC	GO:0031301	integral component of organelle membrane	30/900	382/19594	0.00310387	0.0428335	0.0354314	TMEM33/UNC50/SPCS1/SLC35B1/TOMM20/BET1/CD74/SCAMP1/TMEM70/RTN1/CASD1/SLC25A3/MFF/TRAM1/ETFDH/CCDC47/TIMM17A/ITM2B/SCD/COX11/SGPL1/ELOVL5/TMCO1/PKD2/STX12/GHITM/SLC17A6/MFN1/HLA-DRB1/LAMP2	30
GO:0043024	MF	GO:0043024	ribosomal small subunit binding	7/882	17/18410	7.2097e-06	0.0036381	0.00329512	DHX29/PTCD3/EIF1B/EIF4H/ABCE1/DDX3X/NME1	7
GO:0019003	MF	GO:0019003	GDP binding	14/882	73/18410	7.99582e-06	0.0036381	0.00329512	RAB2A/DYNC1LI1/RRAGD/RAB5A/RHOA/GNAI1/ARL3/RAB3B/RHEB/RAP2C/RAB21/RAN/PCK1/SRP54	14
GO:0016831	MF	GO:0016831	carboxy-lyase activity	9/882	34/18410	2.26593e-05	0.00687331	0.00622533	ME2/ODC1/GAD2/AZIN1/PAICS/DDC/AMD1/ME1/PCK1	9
GO:0005048	MF	GO:0005048	signal sequence binding	10/882	50/18410	0.000108412	0.0174487	0.0158038	TOMM20/KDELR2/KPNA3/IPO5/CAT/NUP153/AP2M1/RANBP6/NFKBIA/SRP54	10
GO:0016830	MF	GO:0016830	carbon-carbon lyase activity	10/882	50/18410	0.000108412	0.0174487	0.0158038	ME2/ODC1/GAD2/AZIN1/PAICS/DDC/AMD1/SGPL1/ME1/PCK1	10
GO:0051018	MF	GO:0051018	protein kinase A binding	10/882	51/18410	0.000129132	0.0174487	0.0158038	KCNQ1/AKAP11/AKAP9/RPS3/PRKAR1A/ARFGEF2/WASF3/PJA2/PRKAR2B/RDX	10
GO:0004857	MF	GO:0004857	enzyme inhibitor activity	36/882	390/18410	0.000134221	0.0174487	0.0158038	RENBP/PRPSAP2/CST5/ANP32E/SERPING1/PPP1R1A/RARRES1/SOCS3/PRKAR1A/SERPINA3/PHACTR2/GMFB/SCG5/SLPI/ANGPTL4/TNFSF14/IPO5/WFDC2/SET/PPP1R12A/IBTK/KAT2B/AMBP/PRDX3/ABCE1/SERPINB3/C4A/POT1/SERPINA4/PRKAR2B/UCN/APOC2/FRY/GCKR/CAMK2N1/SERPINA5	36
GO:0051536	MF	GO:0051536	iron-sulfur cluster binding	11/882	67/18410	0.000314713	0.031821	0.0288211	ABAT/RPS3/FECH/REV3L/ETFDH/ABCE1/NDUFS1/UQCRFS1/SDHB/GLRX3/NFU1	11
GO:0051540	MF	GO:0051540	metal cluster binding	11/882	67/18410	0.000314713	0.031821	0.0288211	ABAT/RPS3/FECH/REV3L/ETFDH/ABCE1/NDUFS1/UQCRFS1/SDHB/GLRX3/NFU1	11
