# Supplementary material for: Bulk and single-cell transcriptome analyses of islet tissue unravel gene signatures associated with pyroptosis and immune infiltration in type 2 diabetes
Source: Front Endocrinol (Lausanne). 2023 Mar 9;14:1132194. doi: 10.3389/fendo.2023.1132194 (PMC10034023; doi:10.3389/fendo.2023.1132194)
Supplement: Supplementary file 9 [file Table_3.xlsx]

## Sheet: 550
	x
1	SLC2A2
2	UBL3
3	KCNQ1
4	IAPP
5	PRPS1
6	BCL3
7	TEAD4
8	PSMD11
9	IGF2BP2
10	BEX4
11	TMEM33
12	TNIP1
13	PSMG1
14	USP16
15	PTS
16	S100A14
17	ENTPD3
18	PDLIM4
19	TRIP10
20	ERBB2
21	ME2
22	PRKRA
23	UNC50
24	NAP1L2
25	PPP2CB
26	AKAP11
27	FUT6
28	CAPN7
29	HPRT1
30	PFN2
31	STX3
32	PLEKHF1
33	VWA1
34	PLEKHA4
35	NEBL
36	ASS1
37	NME7
38	CDC40
39	DCTN6
40	TSPYL5
41	UPF3A
42	SPCS1
43	UCHL1
44	MT2A
45	ZNF710
46	TRADD
47	MTMR6
48	FBXL5
49	RANBP2
50	CALM1
51	CAPRIN1
52	ACSL1
53	SCGN
54	PMEPA1
55	FHL3
56	PPP1R13L
57	SH2B2
58	PCSK1
59	LMBRD1
60	PLAGL1
61	HLF
62	TCEA1
63	NECAP1
64	DYRK2
65	ENPP4
66	EPB41L3
67	TMC6
68	PPM1A
69	PRUNE2
70	ODC1
71	DLD
72	DYNC1I1
73	APOL6
74	ENPP2
75	SGCE
76	SLC6A8
77	PNMA2
78	TSN
79	ANAPC10
80	CLGN
81	ARHGEF9
82	TOMM20
83	TFB2M
84	SAR1B
85	ANP32E
86	STOML2
87	ATP6V0A2
88	DHX29
89	MARK1
90	EIF5
91	GOLGA5
92	TFR2
93	IRF7
94	ISOC1
95	SEC23IP
96	CHUK
97	NAP1L3
98	BEX1
99	BTBD3
100	DHRS2
101	RCAN2
102	ABAT
103	TRIM9
104	SERPING1
105	CREB3L1
106	PRKACB
107	BET1
108	DNAJB9
109	RAB2A
110	PDZK1
111	CPE
112	HOPX
113	HBS1L
114	ABCC8
115	ATP8B1
116	PYROXD1
117	SERINC1
118	G3BP2
119	TM9SF2
120	OSTM1
121	PRKAR1A
122	PTCD3
123	HMGCR
124	PFKM
125	SCGB2A1
126	GRSF1
127	PTPRN2
128	SERPINA3
129	ATP6V1B2
130	DYNC1LI1
131	CLCN3
132	ARMCX1
133	SLC25A32
134	CYP4F12
135	KLHDC2
136	PLEKHF2
137	TSPAN7
138	BCLAF1
139	AASDHPPT
140	PHACTR2
141	PAFAH1B1
142	RNF6
143	GAD2
144	SEC14L4
145	SLC22A18
146	KIF5C
147	SHOC2
148	TASP1
149	FECH
150	SEL1L
151	PIK3R4
152	AGTPBP1
153	TSPYL1
154	FNDC3A
155	SCG5
156	SH3GL2
157	PLCB4
158	CD74
159	ZNHIT6
160	THBS2
161	ASF1A
162	SNX4
163	BTG3
164	SRD5A1
165	WDR61
166	GNAS
167	SLPI
168	AZIN1
169	USP1
170	ACP1
171	KPNA3
172	TOX3
173	PREPL
174	ANGPTL4
175	ZBED5
176	TMEM135
177	RRP15
178	MAGI2
179	DLK1
180	MT1G
181	RAB11FIP2
182	TNFSF14
183	EDN1
184	SLC35E1
185	CACNA1D
186	PGF
187	CPD
188	ENOPH1
189	SLC9A6
190	CTSE
191	LMNA
192	ARMCX5
193	INPP5F
194	CGRRF1
195	SEC63
196	GSTA4
197	DNAJC6
198	INA
199	CDC5L
200	SF3B1
201	SLC39A6
202	TOR1AIP1
203	KCNMA1
204	TMEM63A
205	TNFAIP2
206	ACADM
207	BCAS2
208	SNAP91
209	ILF2
210	NDUFA5
211	APOL1
212	TMEM70
213	TPD52
214	DHRS7
215	OPA1
216	NKX2-2
217	ZCCHC14
218	SNX2
219	ARFGEF2
220	DDX46
221	BCL2L13
222	WASF3
223	TST
224	CX3CL1
225	SEC24D
226	ANKRD34C
227	POLE3
228	SCP2
229	WFDC2
230	CD200
231	PJA2
232	SDC2
233	RTN1
234	CARD10
235	ARID5B
236	NPTN
237	YTHDC2
238	RALYL
239	SCG2
240	TLK1
241	KLF5
242	SYNCRIP
243	SMC3
244	MT1X
245	CYCS
246	ZFAND1
247	HIPK1
248	HLTF
249	TAOK1
250	RAD23B
251	RIOK2
252	MAFB
253	PSMD14
254	DMXL1
255	ZNHIT3
256	GNAI1
257	OAT
258	C14orf132
259	STRAP
260	LSM14A
261	DCK
262	PDIA6
263	RBP4
264	HSD17B12
265	MEGF9
266	SUCLA2
267	NBEA
268	STXBP1
269	AMZ2
270	GCG
271	ANKRD49
272	GBP2
273	TMEM14B
274	PAM
275	ADCYAP1
276	PPP1R12A
277	SEC23B
278	PANK3
279	NDUFB6
280	TCEAL1
281	CUL3
282	ROBO1
283	ARL3
284	CEBPD
285	PPP2R3C
286	UGT2B15
287	PEG3
288	CARD14
289	PLCB1
290	C11orf58
291	METAP2
292	CASD1
293	QPCT
294	RCBTB1
295	CHGB
296	UAP1
297	DBT
298	AGRN
299	MKNK2
300	SLBP
301	VBP1
302	RRN3
303	PYCARD
304	PPM1E
305	IBTK
306	PTGES3
307	STMN2
308	ZNF444
309	TSPYL4
310	PSMD6
311	DDC
312	PNMA1
313	PRDX4
314	ITFG1
315	TBC1D9
316	CPNE3
317	TGM1
318	GFPT2
319	CHN1
320	RPL3L
321	EAPP
322	ATF1
323	KAT2B
324	DYNLT3
325	REV3L
326	HAMP
327	SDC1
328	INSM1
329	CDH15
330	GPRASP1
331	TNNI2
332	ANKMY2
333	SMARCE1
334	CAT
335	IMPA1
336	DDHD2
337	AMBP
338	EFNA1
339	ETFDH
340	ACAP2
341	KCNJ6
342	PRDX3
343	HAT1
344	LIPA
345	PRPF18
346	CCDC47
347	TPRKB
348	GCSH
349	PCLO
350	TTR
351	CD46
352	RNF14
353	RBBP4
354	FAM8A1
355	GTF3C3
356	NUDT9
357	UHRF1BP1L
358	SLC18A2
359	PSMD10
360	TOM1L1
361	CCT6B
362	RPS6KA2
363	CTR9
364	ABCE1
365	RCBTB2
366	SCD
367	CNBP
368	NMNAT2
369	SCG3
370	NDUFS1
371	RGS7
372	HOMER3
373	COX11
374	ATP6V1H
375	PGRMC2
376	SH2D4A
377	WNT7B
378	SLC25A46
379	GSDMB
380	ING2
381	BDKRB2
382	MAP4K3
383	C4A
384	TMEM30B
385	RARRES2
386	HNRNPH2
387	CBWD1
388	C3orf14
389	MAP1B
390	MAN1A1
391	SSX2IP
392	TMED5
393	ERGIC2
394	ATP6AP2
395	CTBS
396	HSF2
397	ELOVL5
398	KCTD3
399	IL7R
400	ZZZ3
401	TXNDC9
402	VAMP7
403	AKTIP
404	TSNAX
405	FNDC4
406	TGM2
407	ETNK1
408	TMCO1
409	ELF3
410	POT1
411	ABLIM3
412	MT1E
413	NOL4
414	MAGEL2
415	C1QBP
416	CYB5R4
417	PSMA3
418	SERPINA4
419	CLCN4
420	RNF24
421	ZNF451
422	CBFB
423	STAM
424	MAGI1
425	GALC
426	USO1
427	PDLIM7
428	ZC3H7B
429	UTP18
430	HSPA13
431	SEC24B
432	GTF2B
433	GCH1
434	PRKAR2B
435	MT1M
436	SMARCA5
437	HSD17B11
438	SLTM
439	LANCL1
440	UCN
441	MYO1C
442	CAPZA2
443	TTC19
444	APOC2
445	ATG3
446	COPS4
447	RAB21
448	TMEM131
449	IDO1
450	CDC37L1
451	EPS8L1
452	SENP6
453	GLRX3
454	FRY
455	TEX13A
456	TYROBP
457	ZNF160
458	CHGA
459	SLC28A3
460	NUP153
461	SOCS2
462	SRI
463	EEF1E1
464	MT1H
465	RDX
466	NCKAP1
467	RCHY1
468	HMGA1
469	EFNA4
470	RPA1
471	SLC28A1
472	EHD2
473	FUCA1
474	GPX3
475	RANBP6
476	PRKD3
477	DCX
478	PSMA2
479	SLC17A6
480	RNF138
481	TRMT11
482	MFN1
483	POP4
484	ADNP
485	ZC3H13
486	LY6D
487	ISG15
488	VPS13C
489	FAIM
490	RNF13
491	SERINC2
492	HLA-DRB1
493	LTB
494	GCKR
495	CRY1
496	XPO1
497	NEUROD1
498	NASP
499	NAE1
500	CEL
501	SOX4
502	IDE
503	PDZRN3
504	IFITM2
505	ADAM12
506	PTAFR
507	PDGFB
508	RB1CC1
509	ADAMTS9
510	FZD6
511	VRK1
512	ME1
513	PDCD10
514	LRRC8B
515	CDK7
516	ITGB3BP
517	TNFSF11
518	HMGB2
519	INS
520	PDZD8
521	NFASC
522	OSBPL8
523	ZNF365
524	MXRA5
525	KCNA5
526	LYPLA1
527	LAMP2
528	FZD5
529	EVX1
530	IL4R
531	RWDD3
532	ALPK1
533	ASCL2
534	DPM1
535	NUP54
536	ALDH1A1
537	IL4I1
538	ACTR6
539	CA9
540	GRIA2
541	AKR1C1
542	TOB2
543	FBXO3
544	PDZD2
545	CDC42EP3
546	BMP5
547	ATP4A
548	S100A11
549	TACSTD2
550	LBP
