# Supplementary material for: Bulk and single-cell transcriptome analyses of islet tissue unravel gene signatures associated with pyroptosis and immune infiltration in type 2 diabetes
Source: Front Endocrinol (Lausanne). 2023 Mar 9;14:1132194. doi: 10.3389/fendo.2023.1132194 (PMC10034023; doi:10.3389/fendo.2023.1132194)
Supplement: Supplementary file 10 [file Table_4.xlsx]

## Sheet: 115
	x
1	SCD
2	SERPINA4
3	ISG15
4	MXRA5
5	CLCN3
6	ETNK1
7	FRY
8	HLTF
9	VPS13C
10	RPA1
11	ZBED5
12	MT1E
13	INS
14	CHGA
15	GCG
16	SCG5
17	CHGB
18	UCHL1
19	DLK1
20	RBP4
21	CPE
22	SCGN
23	SCG2
24	GNAS
25	MAP1B
26	PFN2
27	PCSK1
28	BEX1
29	PTPRN2
30	IAPP
31	ENPP2
32	INSM1
33	TSPAN7
34	KIF5C
35	QPCT
36	GCH1
37	GAD2
38	ENTPD3
39	TTR
40	SCGB2A1
41	TSPYL4
42	GPX3
43	HOMER3
44	SCG3
45	RTN1
46	INA
47	PRUNE2
48	PEG3
49	SH3GL2
50	ABAT
51	RCAN2
52	INPP5F
53	TOR1AIP1
54	HOPX
55	MAFB
56	NAP1L3
57	STMN2
58	TOX3
59	GNAI1
60	NAP1L2
61	NKX2-2
62	NEUROD1
63	PDZRN3
64	SOX4
65	MAGI2
66	CACNA1D
67	NOL4
68	TNFSF14
69	EPB41L3
70	GRIA2
71	SLC17A6
72	NEBL
73	PNMA2
74	GPRASP1
75	FBXL5
76	PRKACB
77	SSX2IP
78	ABCC8
79	TGM2
80	TNFAIP2
81	ANGPTL4
82	S100A14
83	CA9
84	AKR1C1
85	IL4R
86	ADCYAP1
87	THBS2
88	ELF3
89	CHN1
90	ASS1
91	EDN1
92	CTSE
93	SLC6A8
94	ASCL2
95	LTB
96	KCNA5
97	EFNA1
98	PPM1E
99	PDZK1
100	KCNMA1
101	EFNA4
102	BMP5
103	RALYL
104	NFASC
105	DCX
106	SLC2A2
107	MT1M
108	IFITM2
109	MT1X
110	CREB3L1
111	KCNQ1
112	TYROBP
113	APOL1
114	IL7R
115	APOL6
