# Supplementary material for: Bulk and single-cell transcriptome analyses of islet tissue unravel gene signatures associated with pyroptosis and immune infiltration in type 2 diabetes
Source: Front Endocrinol (Lausanne). 2023 Mar 9;14:1132194. doi: 10.3389/fendo.2023.1132194 (PMC10034023; doi:10.3389/fendo.2023.1132194)
Supplement: Supplementary file 11 [file Table_5.xlsx]

## Sheet: Table3
	ID	Description	setSize	enrichmentScore	NES	pvalue	p.adjust	qvalues	rank	leading_edge	core_enrichment
SHEN_SMARCA2_TARGETS_UP	SHEN_SMARCA2_TARGETS_UP	SHEN_SMARCA2_TARGETS_UP	378	0.659571	3.17144	1e-10	2.48771e-08	1.86722e-08	2593	tags=67%, list=24%, signal=53%	4674/26234/54832/28962/10944/3423/22998/57515/65110/65084/11215/60487/64848/9867/55837/8467/204851/22903/91137/6117/3188/51321/56271/9874/27020/81533/6596/10159/23741/1070/26092/7257/27247/5610/55251/2332/5048/79811/6643/7555/9411/6670/81853/8065/23588/26054/57498/9774/80349/5504/10787/9581/55032/60496/404672/23683/29978/4801/8801/8520/5573/57037/23390/9126/8491/8036/4077/4338/7247/65117/7398/552…
KRAS.KIDNEY_UP.V1_UP	KRAS.KIDNEY_UP.V1_UP	KRAS.KIDNEY_UP.V1_UP	126	0.697873	2.95238	1e-10	2.48771e-08	1.86722e-08	952	tags=41%, list=9%, signal=38%	29106/1363/10687/6252/9935/3800/6447/8715/1114/2891/9892/140597/7102/23057/23136/216/55084/5178/4674/7111/1113/2823/26052/22998/10529/6857/1780/3741/5121/10231/114088/57468/9899/11069/6653/2898/4692/2254/5274/4897/23321/4747/9378/6324/477/9053/28986/25840/10457/6616/23236/2571
KIM_ALL_DISORDERS_CALB1_CORR_UP	KIM_ALL_DISORDERS_CALB1_CORR_UP	KIM_ALL_DISORDERS_CALB1_CORR_UP	485	0.596081	2.92985	1e-10	2.48771e-08	1.86722e-08	2002	tags=44%, list=18%, signal=38%	7857/5122/10687/6252/6447/1114/2770/11075/5567/2891/5999/158471/22876/5217/23057/7345/5799/7074/1113/7991/4698/6812/2823/2778/9118/4942/1123/23270/22891/9844/6750/4345/57515/85453/6857/11215/1804/10769/9867/10479/1780/10231/22903/5100/6000/773/9732/273/56271/27020/57468/23741/4852/7257/5048/23208/3754/51760/23229/10787/9908/9581/8867/6653/2273/60496/5885/29978/4692/10477/4719/5573/23158/157567/32…
HALLMARK_PANCREAS_BETA_CELLS	HALLMARK_PANCREAS_BETA_CELLS	HALLMARK_PANCREAS_BETA_CELLS	39	0.797399	2.73581	1e-10	2.48771e-08	1.86722e-08	732	tags=54%, list=7%, signal=50%	5122/3375/9935/4821/10590/4760/3670/3642/5080/6833/5126/4005/1113/2641/6812/6750/6514/10000/3630/1641/26610
ZHANG_RESPONSE_TO_IKK_INHIBITOR_AND_TNF_UP	ZHANG_RESPONSE_TO_IKK_INHIBITOR_AND_TNF_UP	ZHANG_RESPONSE_TO_IKK_INHIBITOR_AND_TNF_UP	165	-0.572392	-2.71486	1e-10	2.48771e-08	1.86722e-08	1908	tags=50%, list=18%, signal=42%	1316/10725/26230/7832/467/7280/9258/5971/6890/3604/3460/51421/3696/3854/4790/79669/79155/3575/4814/1051/10475/65108/80223/597/2921/10938/89870/3383/3664/54509/10318/7850/2081/9683/3557/8942/5993/7127/27071/4792/5328/127544/6385/4794/64423/5467/8878/8793/9076/4088/1839/1942/7130/7128/9021/23764/4973/4071/27076/3914/6352/3976/25841/80176/4319/51561/1906/3553/8482/4791/7718/7185/51208/259307/5266/54…
GNF2_MAPT	GNF2_MAPT	GNF2_MAPT	40	0.781967	2.70556	1e-10	2.48771e-08	1.86722e-08	995	tags=57%, list=9%, signal=52%	10687/6252/3800/2891/9892/6456/4675/6812/2823/1996/55450/6857/1780/6000/9899/2775/9900/9915/9378/138046/4137/1759/55800
GNF2_RTN1	GNF2_RTN1	GNF2_RTN1	48	0.754458	2.69787	1e-10	2.48771e-08	1.86722e-08	995	tags=48%, list=9%, signal=44%	6252/3800/23040/9892/4675/23057/9829/55084/6812/2823/9118/56967/55450/1780/6000/2775/23321/9378/53826/138046/4137/2571/55800
GNF2_DNM1	GNF2_DNM1	GNF2_DNM1	72	0.689396	2.65126	1e-10	2.48771e-08	1.86722e-08	1685	tags=54%, list=15%, signal=46%	10687/3800/9892/7102/6456/4675/23057/4674/6812/1123/22891/55450/491/6857/10231/6000/273/57468/23208/9899/23229/9581/51310/9900/9915/534/138046/4137/6616/1759/65009/816/23362/10900/9891/22895/2036/29114/54769
MODULE_357	MODULE_357	MODULE_357	67	-0.643254	-2.63615	1e-10	2.48771e-08	1.86722e-08	1983	tags=48%, list=18%, signal=39%	2564/23650/2877/8626/3963/3854/1001/3852/6699/5054/3655/3860/6288/1947/3918/4323/3853/1645/4071/3914/3866/3861/3691/8538/6279/6273/5266/1294/9982/1437/51129/6280
MODULE_297	MODULE_297	MODULE_297	67	-0.64071	-2.62572	1e-10	2.48771e-08	1.86722e-08	1983	tags=48%, list=18%, signal=39%	2564/23650/2877/8626/3963/3854/1001/3852/6699/5054/3655/3860/6288/1947/3918/4323/3853/1645/4071/3914/3866/3861/3691/8538/6279/6273/5266/1294/9982/1437/51129/6280
MILI_PSEUDOPODIA_HAPTOTAXIS_UP	MILI_PSEUDOPODIA_HAPTOTAXIS_UP	MILI_PSEUDOPODIA_HAPTOTAXIS_UP	349	0.538997	2.58221	1e-10	2.48771e-08	1.86722e-08	2589	tags=51%, list=24%, signal=40%	5217/10499/6049/4131/1657/8883/6451/60487/9867/91137/6342/3188/56947/64431/8452/1070/51444/11168/6990/54878/9324/5048/79811/9107/7163/9774/26953/60496/51167/23287/11052/9126/4673/648/10735/80232/26065/3845/4976/8450/55656/545/27336/23022/3628/7411/10771/80173/80351/6742/394/29789/10988/23548/8674/25836/4659/6917/23421/54529/5775/51290/8803/10179/53339/11171/988/23398/54874/85458/4205/55325/10600/…
MARTORIATI_MDM4_TARGETS_NEUROEPITHELIUM_DN	MARTORIATI_MDM4_TARGETS_NEUROEPITHELIUM_DN	MARTORIATI_MDM4_TARGETS_NEUROEPITHELIUM_DN	106	0.622336	2.57213	1e-10	2.48771e-08	1.86722e-08	1085	tags=34%, list=10%, signal=31%	57084/29106/6252/4760/6447/8715/11075/5999/216/4674/9118/1996/23270/56967/4360/3741/4808/5602/23208/3400/1602/9832/6683/8850/1075/5569/3488/1641/4094/8153/2534/51170/5019/1955/9734/114625
HALLMARK_TNFA_SIGNALING_VIA_NFKB	HALLMARK_TNFA_SIGNALING_VIA_NFKB	HALLMARK_TNFA_SIGNALING_VIA_NFKB	182	-0.51978	-2.50152	1e-10	2.48771e-08	1.86722e-08	2303	tags=54%, list=21%, signal=43%	969/5791/8553/8870/9308/1844/23586/7538/3725/4170/1316/10725/7832/467/9322/687/3726/7280/9120/182/3433/388/5971/6890/3604/3460/2354/1052/3280/24147/4790/2355/1847/8877/79155/3575/4814/1051/9945/2683/5341/595/597/7124/9242/2921/10938/3383/5271/9516/23645/941/10318/5054/8942/2114/7127/4609/7262/22822/4792/6515/5328/127544/6385/4794/23529/8878/4088/1435/1839/1942/8061/7130/2152/3398/23308/7128/56937…
AMIT_EGF_RESPONSE_480_HELA	AMIT_EGF_RESPONSE_480_HELA	AMIT_EGF_RESPONSE_480_HELA	147	-0.527216	-2.46931	1e-10	2.48771e-08	1.86722e-08	1875	tags=45%, list=17%, signal=38%	22839/5742/10174/7280/2762/56926/87/4507/55742/8507/1613/3589/8568/2067/8877/55357/2131/2683/595/10938/4061/9047/7408/9645/7791/7052/10105/3673/9180/5054/3655/25907/7262/4070/6238/5328/396/51312/85360/4650/1839/3159/389/51330/6510/29984/871/56937/3241/7851/83442/2810/4071/1956/4496/9181/9454/4791/6525/3678/9260/375790/5329/3669/10468/9052
NIKOLSKY_BREAST_CANCER_8Q12_Q22_AMPLICON	NIKOLSKY_BREAST_CANCER_8Q12_Q22_AMPLICON	NIKOLSKY_BREAST_CANCER_8Q12_Q22_AMPLICON	86	0.61664	2.43994	1e-10	2.48771e-08	1.86722e-08	1585	tags=43%, list=15%, signal=37%	11075/23643/10499/2171/3612/85453/79870/81034/7163/6383/81796/2167/157567/8323/51582/6674/5569/79666/9699/157680/55656/5862/7013/138046/862/1345/55636/51110/7381/1581/54968/286148/7071/64089/1666/79752/23213
GSE45365_NK_CELL_VS_CD11B_DC_DN	GSE45365_NK_CELL_VS_CD11B_DC_DN	GSE45365_NK_CELL_VS_CD11B_DC_DN	154	-0.520694	-2.42947	1e-10	2.48771e-08	1.86722e-08	2221	tags=47%, list=20%, signal=38%	8870/7170/8676/1441/4542/7538/10644/7832/3726/2120/6452/3177/6404/79845/8507/10856/2355/1847/55720/1051/65108/3689/55647/51154/7408/3383/7052/51296/2358/27128/10318/705/9180/5054/3557/3036/2114/7127/22822/4792/6515/6288/2316/127544/6385/7040/942/101/1839/4803/8061/3868/7128/9536/63940/23764/27289/4973/5008/4071/22821/56999/1440/5292/3976/3553/3569/1154/6279/1116/10468/9052/6280
MODULE_100	MODULE_100	MODULE_100	487	0.485468	2.38937	1e-10	2.48771e-08	1.86722e-08	1278	tags=30%, list=12%, signal=27%	7857/5168/25797/5122/1363/6252/3800/3642/6447/1114/9705/11075/5567/9737/2891/5080/5999/4684/9863/9892/4212/7102/6833/8788/4675/23136/216/4005/7345/5799/1113/7991/18/6812/2823/1996/5798/23270/9844/6750/3988/8910/10529/491/6857/1804/4857/1780/3741/5121/10231/22903/9254/8653/2878/6000/7425/4741/773/114088/9077/8622/273/10579/4852/2180/7123/5602/10810/9899/5860/2775/5105/1917/23158/2254/23089/5274/67…
BMI1_DN_MEL18_DN.V1_UP	BMI1_DN_MEL18_DN.V1_UP	BMI1_DN_MEL18_DN.V1_UP	129	-0.520295	-2.38326	1e-10	2.48771e-08	1.86722e-08	1940	tags=46%, list=18%, signal=38%	7204/7042/467/182/5420/23400/3604/23046/3696/719/24147/89797/3575/9945/9853/57761/595/3995/10938/9469/8200/8828/11343/3936/9119/5069/7010/3783/9076/1435/1839/3675/8061/8614/85377/7130/2152/8728/1307/79924/56937/22885/3914/131578/3694/5292/3976/133/10435/1906/3678/8038/8876/4879/1294/51200/5329/1437/3552
MODULE_66	MODULE_66	MODULE_66	494	0.481544	2.37634	1e-10	2.48771e-08	1.86722e-08	1278	tags=29%, list=12%, signal=27%	7857/5168/25797/5122/1363/6252/3800/3642/6447/1114/9705/11075/5567/9737/2891/5080/5999/4684/9863/9892/4212/7102/6833/8788/4675/23136/216/4005/7345/5799/1113/7991/18/6812/2823/1996/5798/23270/9844/6750/3988/8910/10529/491/6857/1804/4857/1780/3741/5121/10231/22903/9254/8653/2878/6000/7425/4741/773/114088/9077/8622/273/10579/4852/2180/7123/5602/10810/9899/5860/2775/5105/1917/23158/2254/23089/5274/67…
MODULE_137	MODULE_137	MODULE_137	485	0.482668	2.37241	1e-10	2.48771e-08	1.86722e-08	1278	tags=29%, list=12%, signal=27%	7857/5168/25797/5122/1363/6252/3800/3642/6447/1114/9705/11075/5567/9737/2891/5080/5999/4684/9863/9892/4212/7102/6833/8788/4675/23136/216/4005/7345/5799/1113/7991/18/6812/2823/1996/5798/23270/9844/6750/3988/8910/10529/491/6857/1804/4857/1780/3741/5121/10231/22903/9254/8653/2878/6000/7425/4741/773/114088/9077/273/10579/4852/2180/7123/5602/10810/9899/5860/2775/5105/1917/23158/2254/23089/5274/6782/99…
GSE360_CTRL_VS_M_TUBERCULOSIS_DC_DN	GSE360_CTRL_VS_M_TUBERCULOSIS_DC_DN	GSE360_CTRL_VS_M_TUBERCULOSIS_DC_DN	176	-0.492046	-2.36124	1e-10	2.48771e-08	1.86722e-08	1306	tags=34%, list=12%, signal=30%	10581/1847/9362/3792/6662/5996/3299/100/9242/4588/269/3312/6624/3383/10288/6282/9516/941/10318/8828/2820/2215/3557/8942/22904/7127/2057/4495/4792/3561/127544/5467/8878/684/6773/55062/5507/1236/10791/871/4321/864/3939/4504/4973/27076/10630/3892/4496/6518/6590/1890/7185/6279/375790/4585/50486/3929/10397/6280
HALLMARK_INFLAMMATORY_RESPONSE	HALLMARK_INFLAMMATORY_RESPONSE	HALLMARK_INFLAMMATORY_RESPONSE	187	-0.488752	-2.35214	1e-10	2.48771e-08	1.86722e-08	1480	tags=40%, list=14%, signal=35%	3696/131566/719/6354/1240/962/4790/970/6361/8877/3454/27074/3575/5996/23601/391/2069/3732/4061/558/3383/2769/1318/9180/5054/4986/23166/623/366/4609/4792/3932/1536/684/8519/6506/1435/7439/1839/2014/7130/2152/23533/1236/5029/23308/3249/64108/1880/4323/6367/958/4973/5008/4233/136/10630/6376/6352/1902/1440/3976/133/1906/3553/3569/3665/3678/3566/4283/3601/5329/5724/3552/3690
RICKMAN_METASTASIS_DN	RICKMAN_METASTASIS_DN	RICKMAN_METASTASIS_DN	198	-0.481251	-2.33549	1e-10	2.48771e-08	1.86722e-08	2278	tags=42%, list=21%, signal=34%	834/5049/6277/54507/11187/2319/56905/57402/6398/23603/51043/6513/23650/5371/1198/91289/10096/55643/6890/3728/4967/2193/6455/79016/53637/1613/2355/5551/3852/6699/55357/23612/10498/391/79056/2207/6382/56833/7408/60370/2769/493/6282/54531/2872/3664/54509/5609/7535/305/10205/3321/822/5317/8751/27090/127544/2707/706/4582/8519/10578/83481/10755/8986/10645/8581/6813/7851/3898/83442/7849/4000/2810/3853/6…
MODULE_11	MODULE_11	MODULE_11	484	0.474541	2.33092	1e-10	2.48771e-08	1.86722e-08	1098	tags=27%, list=10%, signal=26%	7857/5168/5122/1363/6252/84525/3800/6447/1114/9705/11075/5567/9737/2891/5080/5999/4684/9863/9892/4212/7102/6833/4675/23136/2572/216/4005/5799/1113/7991/18/2823/5502/1996/5798/23270/9844/6750/4345/3988/8910/10529/491/6857/2581/1804/4857/1780/5121/10231/22903/9254/2878/6000/7425/4741/773/114088/8622/273/10579/4852/2180/7123/5602/10810/9899/5860/2775/4692/1917/23158/2254/23089/5274/6782/9900/183/294…
ONDER_CDH1_TARGETS_2_DN	ONDER_CDH1_TARGETS_2_DN	ONDER_CDH1_TARGETS_2_DN	426	-0.442286	-2.32751	1e-10	2.48771e-08	1.86722e-08	1615	tags=35%, list=15%, signal=31%	3728/3887/79977/5590/7498/4293/6507/64129/79767/23682/9638/638/3963/23624/64761/3280/79098/3854/64787/1001/3852/6699/7037/6662/3755/55287/22882/79056/9182/6382/2069/7984/3732/2921/4688/1364/8190/3383/2769/55620/493/1318/3664/2041/7850/3673/2317/55612/6768/2591/3557/624/10205/3321/3655/27071/54209/4070/6515/3860/10045/6665/5328/688/1824/6288/100133941/3783/6385/1474/25825/2707/9076/6195/50848/101/…
GSE21360_SECONDARY_VS_QUATERNARY_MEMORY_CD8_TCELL_UP	GSE21360_SECONDARY_VS_QUATERNARY_MEMORY_CD8_TCELL_UP	GSE21360_SECONDARY_VS_QUATERNARY_MEMORY_CD8_TCELL_UP	158	-0.493363	-2.31391	1e-10	2.48771e-08	1.86722e-08	2157	tags=45%, list=20%, signal=37%	8676/1441/1844/7538/6348/355/6513/64849/3820/4793/9258/3604/2997/5045/51806/23516/6354/2859/4790/23589/4938/3852/3575/10865/5341/597/7124/2921/51296/7412/10318/3673/3557/22904/57823/7127/4792/51312/4600/101/9641/23533/11030/7128/113878/9536/9021/958/10672/27289/6290/54498/136/10630/6352/5292/653145/1906/3861/3553/3934/3569/4791/3566/26471/8780/3601/10397/10312/3552/6280
CATGTAA_MIR496	CATGTAA_MIR496	CATGTAA_MIR496	143	0.532664	2.30624	1e-10	2.48771e-08	1.86722e-08	2440	tags=45%, list=22%, signal=36%	9935/23040/4760/2891/4212/26960/6091/8653/9760/4076/23174/9874/27020/5048/9107/1602/1756/5885/79982/57763/5717/1994/5601/9445/54674/3920/54665/7750/89795/23122/51455/51585/55636/284/83604/7884/57826/3097/55161/55167/51646/1654/6500/6874/55015/3336/7336/1998/7319/5781/91860/253943/80031/10236/9331/22850/9341/9444/51366/64895/7072/64083/4947/9079/1306
MORF_RAD21	MORF_RAD21	MORF_RAD21	160	0.525917	2.30393	1e-10	2.48771e-08	1.86722e-08	3391	tags=58%, list=31%, signal=41%	4698/30968/6117/7555/6670/1738/5885/5683/4719/8520/5573/3251/5901/4670/7398/27336/3181/10971/3608/6742/5701/23291/1345/51668/708/2108/7381/5510/5887/9166/51096/4190/6500/372/26009/5934/54107/6009/7913/7332/5111/6612/10664/9112/5861/5706/7307/4436/5438/10492/3550/10285/3796/8161/8813/9167/51366/7324/5515/10054/5695/6728/6635/2029/3838/7458/6637/6647/8930/220988/6418/2764/4722/3150/10987/6902/10959…
PGF_UP.V1_UP	PGF_UP.V1_UP	PGF_UP.V1_UP	168	0.522847	2.30149	1e-10	2.48771e-08	1.86722e-08	1945	tags=46%, list=18%, signal=38%	5567/7276/4675/6049/1362/9/26036/273/7049/6670/175/9774/2167/1102/3572/6782/9126/22915/4897/8754/5743/9236/80055/4976/5756/545/10286/7103/54505/9857/6103/178/10351/862/114882/10142/9655/8803/5597/25977/34/10795/55312/5980/10973/4925/51109/4919/259230/9631/11235/7360/25847/6996/10051/57187/4750/50999/26278/26009/6059/996/1385/11342/29994/23213/1462/6416/9652/669/9653/10124/5906/4189/3295/23469/236…
chr11q13	chr11q13	chr11q13	164	-0.484824	-2.29893	1e-10	2.48771e-08	1.86722e-08	2746	tags=43%, list=25%, signal=33%	2017/2615/4296/10235/10963/58473/23201/8772/7542/283212/51642/2101/11309/51083/81570/9986/91683/78999/2011/55107/23625/57124/30008/22941/29907/3177/4975/9049/28992/10589/2950/81622/5883/54961/11007/347853/4041/89/1521/6199/9610/595/3508/26472/408/10938/55690/51475/56834/57804/726/83638/1474/23529/2348/6494/3338/8061/8986/57830/5029/29984/871/4647/25987/81544/10435/83786/5017/10263/10312
QI_PLASMACYTOMA_UP	QI_PLASMACYTOMA_UP	QI_PLASMACYTOMA_UP	226	-0.465432	-2.29149	1e-10	2.48771e-08	1.86722e-08	2320	tags=45%, list=21%, signal=36%	5896/1776/834/8553/6375/9770/1775/1844/116984/6664/6504/6348/3560/9051/5046/355/973/5742/29124/6452/2322/5971/963/930/10093/10062/4651/4046/7094/5996/840/9450/5341/7124/3689/3695/9208/7940/3732/408/2268/10938/317/6624/558/6035/79874/7408/7791/7052/2769/7850/3055/7535/3936/624/7127/3655/822/2057/27071/7262/4792/83937/3932/3561/85363/6503/7040/4794/27063/6689/6195/64218/915/29015/241/3398/677/7128/…
TIEN_INTESTINE_PROBIOTICS_24HR_UP	TIEN_INTESTINE_PROBIOTICS_24HR_UP	TIEN_INTESTINE_PROBIOTICS_24HR_UP	493	0.462145	2.27964	1e-10	2.48771e-08	1.86722e-08	2855	tags=47%, list=26%, signal=36%	2643/4698/18/4942/8883/57405/10479/8467/865/10602/6117/54453/4628/27020/9749/23741/1070/10926/9324/1633/11130/55500/5048/27032/11098/5860/9774/80349/60496/404672/23406/7443/4678/6683/11052/3251/801/648/5901/51182/4670/1644/7247/9879/9765/4976/97/5955/5983/8050/27336/57460/10971/51015/9978/79072/25972/54505/3832/10988/2799/79646/4712/4175/701/25994/23658/30849/8803/5825/23705/23236/1786/501/29079/…
HALLMARK_HYPOXIA	HALLMARK_HYPOXIA	HALLMARK_HYPOXIA	180	-0.472932	-2.27882	1e-10	2.48771e-08	1.86722e-08	2429	tags=48%, list=22%, signal=38%	949/1463/7043/6781/2113/8553/8870/5236/2632/3340/7538/2023/3486/3725/8819/6513/1316/467/2203/11015/4627/2997/6533/3069/633/3948/26330/2309/1837/2355/5211/7511/7852/55577/230/2131/4015/9469/7052/7167/26136/23645/6275/8497/5313/55139/5054/6478/2584/3036/6515/5317/6385/3162/5033/1942/8614/2152/5507/771/7128/229/3939/1649/302/23764/136/1956/596/5155/1907/3623/6820/5292/133/6518/3569/1356/5228/5163/54…
KEGG_CYTOKINE_CYTOKINE_RECEPTOR_INTERACTION	KEGG_CYTOKINE_CYTOKINE_RECEPTOR_INTERACTION	KEGG_CYTOKINE_CYTOKINE_RECEPTOR_INTERACTION	218	-0.465623	-2.27847	1e-10	2.48771e-08	1.86722e-08	2896	tags=45%, list=27%, signal=34%	1232/8809/4049/7046/1438/3444/1896/7132/3554/1271/6358/2689/3467/8718/1270/1230/7043/2833/6360/3952/6375/3556/1441/5197/6348/2688/3560/355/3567/658/7042/93/29949/2322/6387/3604/5154/6369/3460/6354/5618/3559/3589/94/3455/970/6361/3454/6346/3575/7852/7124/269/2921/60401/8200/3581/7850/9180/6366/6362/2057/1237/4982/3561/7293/655/7040/23529/8793/1435/1489/51330/1236/3563/8740/6367/958/1436/5008/4233/…
SHEN_SMARCA2_TARGETS_DN	SHEN_SMARCA2_TARGETS_DN	SHEN_SMARCA2_TARGETS_DN	262	-0.454608	-2.274	1e-10	2.48771e-08	1.86722e-08	3019	tags=48%, list=28%, signal=35%	2488/2993/944/119/11166/3215/4049/23547/2797/79791/29894/2853/2192/114548/115708/57101/55821/7479/2173/867/4772/26658/5626/5078/4826/6315/54866/6360/27302/649/10333/1874/8812/170680/1084/56905/27240/25807/1729/27132/2524/23762/1548/258/10214/8552/50834/8392/886/2692/57663/151/4327/4807/51332/5079/2703/1180/5148/1748/9032/904/3589/128553/49/27296/10917/2827/1144/899/23553/7480/27297/7038/5341/5771…
GSE360_LOW_DOSE_B_MALAYI_VS_M_TUBERCULOSIS_DC_DN	GSE360_LOW_DOSE_B_MALAYI_VS_M_TUBERCULOSIS_DC_DN	GSE360_LOW_DOSE_B_MALAYI_VS_M_TUBERCULOSIS_DC_DN	183	-0.470345	-2.26757	1e-10	2.48771e-08	1.86722e-08	1430	tags=34%, list=13%, signal=30%	719/6354/3559/838/962/1847/7037/10475/597/4588/269/3312/4061/6624/3383/2769/9516/23645/10318/3303/8828/2820/2215/9683/3936/8942/10205/4495/3561/6238/127544/1536/4600/23476/684/64285/1839/6773/55062/771/1236/3563/10791/2705/8717/6713/1018/4321/8740/5265/3939/302/7849/10630/5292/1890/6279/5329/50486/10397/1437/6280/3690
GSE22886_NAIVE_CD4_TCELL_VS_MEMORY_TCELL_DN	GSE22886_NAIVE_CD4_TCELL_VS_MEMORY_TCELL_DN	GSE22886_NAIVE_CD4_TCELL_VS_MEMORY_TCELL_DN	171	0.511634	2.25847	1e-10	2.48771e-08	1.86722e-08	1977	tags=40%, list=18%, signal=34%	3800/2641/9240/1123/9874/55081/23741/6990/7257/1633/7555/6653/54499/23527/1389/9375/11345/801/8036/4077/84079/9236/7398/51809/58478/9950/51138/51015/25842/79072/80351/114932/4175/25994/51290/5962/6787/9519/56172/55781/6197/1399/3570/57003/55830/51109/8790/4552/2741/286148/29088/6500/25898/51031/4690/23411/51727/56888/11260/2530/51663/4729/51184/894/8493/60492/80196/360/51696
MODULE_6	MODULE_6	MODULE_6	376	-0.429084	-2.24481	1e-10	2.48771e-08	1.86722e-08	2031	tags=40%, list=19%, signal=33%	6480/3486/1366/3725/3913/1628/973/23650/2877/1672/3489/347/467/6649/3726/2203/8626/388/27245/87/23220/2052/4854/4057/9572/2354/353/4239/3280/7168/6484/6354/4035/8000/1555/1263/3851/2355/23524/27237/49/1847/7358/3852/7450/8566/7852/6662/5996/2568/1728/595/90993/1999/6382/8857/6035/6663/1364/8190/7791/7052/398/9071/6282/11326/23645/6275/1140/10551/11343/79734/2114/7127/3655/23166/7262/4070/6515/688…
chr19p13	chr19p13	chr19p13	301	-0.440864	-2.24003	1e-10	2.48771e-08	1.86722e-08	3609	tags=54%, list=33%, signal=37%	51073/26532/5731/3609/1785/84444/440515/54858/3337/6449/84705/6929/4616/3640/6234/65095/90480/390892/4298/3385/3949/83475/30000/6370/2639/79575/10437/56949/5623/30835/79816/83483/10148/7089/55658/29911/26993/1032/23370/5296/10365/1777/8666/5802/51079/9244/56928/10994/53615/997/5990/1463/26658/6618/51295/54831/10053/26528/811/8174/80131/23770/1264/23309/81890/25796/10661/4542/54/10331/50700/56242/…
VECCHI_GASTRIC_CANCER_EARLY_DN	VECCHI_GASTRIC_CANCER_EARLY_DN	VECCHI_GASTRIC_CANCER_EARLY_DN	248	0.48145	2.23993	1e-10	2.48771e-08	1.86722e-08	1078	tags=25%, list=10%, signal=23%	5168/1363/3800/1114/4246/5567/2638/5999/4684/9863/140597/55859/6456/9829/216/55084/4674/1113/10242/18/9118/948/6571/6750/56967/6514/10742/10231/2878/55061/4306/29969/6638/956/3400/2775/2273/1756/23683/51309/2167/6594/590/5274/9236/4094/9936/477/28513/28986/25840/5412/10351/3131/730/284/83604/26040/23708/3570/91851
RHEIN_ALL_GLUCOCORTICOID_THERAPY_DN	RHEIN_ALL_GLUCOCORTICOID_THERAPY_DN	RHEIN_ALL_GLUCOCORTICOID_THERAPY_DN	329	0.467658	2.23563	1e-10	2.48771e-08	1.86722e-08	2535	tags=43%, list=23%, signal=34%	2770/2171/1808/6451/4360/30968/4200/65084/5213/4267/6342/6117/8895/4628/23741/2653/11168/5928/11130/7555/1353/80349/2273/51309/7443/4678/3251/801/51133/5716/4673/3151/1994/29081/5311/55656/51015/3622/25814/6742/3832/29789/10988/51227/55120/4175/701/23658/23421/5019/1960/9500/9882/6787/34/57570/1069/80145/708/2108/25804/546/4925/81611/8243/4705/51020/10130/3925/10635/28978/4190/55699/7360/6678/236…
MODULE_84	MODULE_84	MODULE_84	482	-0.419096	-2.23079	1e-10	2.48771e-08	1.86722e-08	2308	tags=43%, list=21%, signal=35%	1855/4056/969/5175/649/1776/4689/11309/834/5791/1117/4311/8870/1084/3556/54507/7106/8676/1441/27240/9535/6348/8517/54/6480/6398/3486/3560/6001/1628/973/23650/914/347/3726/8626/3117/6387/51393/6404/87/6890/963/954/4057/23046/50619/64761/719/6354/4237/962/6623/3851/23524/1311/4046/49/5551/199/3852/27074/7450/3575/7852/4814/899/5996/9945/7480/5341/6039/26093/5778/595/597/2207/7124/9459/6382/3689/369…
MCLACHLAN_DENTAL_CARIES_UP	MCLACHLAN_DENTAL_CARIES_UP	MCLACHLAN_DENTAL_CARIES_UP	210	-0.456401	-2.22948	1e-10	2.48771e-08	1.86722e-08	1452	tags=36%, list=13%, signal=32%	1052/719/3589/962/4046/3575/7852/3109/5341/6039/597/2207/3689/23452/4688/6035/56833/3383/7412/3055/2215/3936/3557/8942/6362/6424/822/23166/4495/6515/5328/6288/6503/629/1536/3002/3122/7130/8935/771/241/54440/2213/7128/3119/4125/5880/341/5265/9021/23764/348/1436/1535/131578/972/6352/133/3553/4050/3569/6590/1890/6279/3128/4283/5266/5004/5329/50486/3929/1116/720/3123/6280
WINTER_HYPOXIA_METAGENE	WINTER_HYPOXIA_METAGENE	WINTER_HYPOXIA_METAGENE	213	-0.455949	-2.22741	1e-10	2.48771e-08	1.86722e-08	1353	tags=33%, list=12%, signal=29%	3638/4035/10525/4846/4790/5211/50509/7852/7037/3163/230/1999/4015/308/3945/3383/7052/7167/3664/5054/6478/6041/6515/5328/4351/7010/7040/25825/6566/4582/9136/3162/5033/1942/8614/2152/3956/771/3398/7128/3119/140885/3939/1649/302/7058/5210/4233/136/5155/1907/5292/133/386757/1906/3861/3569/4791/2056/1356/3678/6535/5228/8780/54541/5329/10397/3484/51129/768
ENK_UV_RESPONSE_KERATINOCYTE_DN	ENK_UV_RESPONSE_KERATINOCYTE_DN	ENK_UV_RESPONSE_KERATINOCYTE_DN	439	0.4538	2.22128	1e-10	2.48771e-08	1.86722e-08	2622	tags=45%, list=24%, signal=35%	5270/1362/3612/8883/65110/4200/11215/5213/10479/8653/5903/8895/27020/23741/1070/2653/79912/7257/11130/2332/5048/27032/9231/8503/9908/1738/6653/60496/1102/7443/4719/60481/9375/5573/6594/8323/51582/648/6311/9521/7398/9338/8473/3845/8874/5311/97/7474/6717/545/2926/3397/3920/10771/7013/7750/10424/2776/6103/1434/8674/178/4175/6595/7323/51585/9804/8932/5962/2060/34/51375/5203/488/1786/5813/4179/51668/1…
MODULE_75	MODULE_75	MODULE_75	360	-0.429013	-2.21877	1e-10	2.48771e-08	1.86722e-08	2320	tags=41%, list=21%, signal=33%	5896/2113/969/4689/326/6375/9308/3556/5553/10871/1441/9447/6504/9535/6348/6480/3560/9051/355/973/1316/2877/1672/914/7039/7832/2322/6387/5079/733/963/5154/5176/2052/715/4057/930/7369/719/2252/11006/6354/3589/3638/962/4035/10581/6361/4046/5551/199/4938/6346/27074/3575/7852/8444/3109/100/8484/9450/6039/181/1728/2207/2069/3689/7940/2268/4688/10859/4061/8190/10288/8631/10410/5133/5763/11027/9180/7433/…
TTTGTAG_MIR520D	TTTGTAG_MIR520D	TTTGTAG_MIR520D	254	0.476449	2.21465	1e-10	2.48771e-08	1.86722e-08	2152	tags=36%, list=20%, signal=30%	4684/116/5217/9829/26960/6328/23024/2823/10529/6857/4808/22903/3778/5903/9760/6319/56890/6670/6383/2775/80349/1602/29978/4801/10477/5253/648/4670/6311/4338/1994/54665/7750/89795/55148/987/9857/3832/25836/53832/1960/23032/9655/5962/55832/6616/19/221037/54874/488/5813/2571/83604/9690/57092/10643/55082/5500/11160/80762/5803/55167/51108/79365/171586/9369/26009/5144/7227/23411/7332/29994/55015/2201/54…
MORF_DEK	MORF_DEK	MORF_DEK	232	0.478555	2.20473	1e-10	2.48771e-08	1.86722e-08	3259	tags=51%, list=30%, signal=37%	30968/6117/52/7555/6670/9908/5885/5683/8520/3251/3148/4673/5901/4670/7398/11231/97/27336/3181/10971/3608/5631/25814/6742/6917/23421/23291/51668/708/5300/1399/2521/7381/8243/47/23518/4190/6500/10092/7329/26009/1716/54107/54386/6009/7913/7332/5111/1854/1213/6612/7388/7514/10664/23369/51690/26121/27335/7307/4436/5438/5094/10492/3550/10236/10285/3796/4171/5894/9167/10594/7324/5515/2107/10054/5695/598…
NABA_SECRETED_FACTORS	NABA_SECRETED_FACTORS	NABA_SECRETED_FACTORS	250	-0.437701	-2.17939	1e-10	2.48771e-08	1.86722e-08	2323	tags=38%, list=21%, signal=30%	6360/27302/2658/3952/51384/6375/7482/6277/8823/5197/57402/6348/2688/652/80864/6469/3567/7042/7039/29949/1442/6387/2258/51378/2247/5154/6369/7477/2252/6354/3589/10220/51162/6361/6346/7480/7124/2069/23452/2921/6282/8200/8646/6275/1953/6271/353500/3557/6366/6362/3083/6424/113791/655/7040/23529/1435/1839/1489/4803/6274/7476/4485/3549/9048/9518/8740/6367/6281/5008/5155/6376/3623/6352/1440/3976/51561/3…
DACOSTA_UV_RESPONSE_VIA_ERCC3_COMMON_DN	DACOSTA_UV_RESPONSE_VIA_ERCC3_COMMON_DN	DACOSTA_UV_RESPONSE_VIA_ERCC3_COMMON_DN	407	0.44743	2.17606	1e-10	2.48771e-08	1.86722e-08	2624	tags=46%, list=24%, signal=36%	3800/5567/4212/22876/7074/4131/22998/9867/6000/9874/10810/5048/9411/84159/1407/57037/23390/8975/6311/7486/8473/23321/5527/4976/10426/8874/5311/7474/4591/545/1105/3397/116987/10771/7750/2534/2776/6742/9857/3832/23122/6103/5412/4659/6595/701/23505/114882/64764/23291/10142/8672/8932/9655/5597/23335/2060/10513/9585/54874/26049/1024/54454/2186/2195/5980/10643/667/22862/10973/546/3097/23075/91752/23518…
DAVICIONI_MOLECULAR_ARMS_VS_ERMS_UP	DAVICIONI_MOLECULAR_ARMS_VS_ERMS_UP	DAVICIONI_MOLECULAR_ARMS_VS_ERMS_UP	291	0.457186	2.16731	1e-10	2.48771e-08	1.86722e-08	2530	tags=43%, list=23%, signal=34%	9863/5178/26234/23024/18/4942/653/1362/23270/9844/27324/56967/26585/10479/403/8467/10602/51321/23174/10129/190/8452/3298/439921/27244/5048/26575/5860/11069/10000/9832/23287/23786/57134/5664/23158/3251/5577/4897/1182/8036/58155/1400/1641/6655/9656/97/4591/56155/8924/55872/57460/28981/10924/64377/23122/5597/27309/9522/55636/85458/26994/1955/83604/283537/9819/29098/5116/667/10973/8879/259230/10912/5…
MODULE_46	MODULE_46	MODULE_46	357	-0.411411	-2.12677	1e-10	2.48771e-08	1.86722e-08	2320	tags=40%, list=21%, signal=32%	5896/2113/969/4689/326/6375/9308/3556/5553/10871/1441/9447/6504/6348/6480/3560/9051/355/973/1316/1672/914/7039/2322/6387/5079/733/963/5154/11065/5176/3460/715/4057/930/7369/719/2252/9294/11006/6354/3589/3638/962/4035/10581/6361/4046/5551/4938/6346/27074/3575/7852/1051/3109/100/8484/9450/6039/181/2207/2069/3689/7940/2268/4688/10859/4061/8190/10288/8631/10410/5133/5763/11027/9180/7433/2215/6366/636…
MARTENS_TRETINOIN_RESPONSE_UP	MARTENS_TRETINOIN_RESPONSE_UP	MARTENS_TRETINOIN_RESPONSE_UP	483	-0.396602	-2.11113	1e-10	2.48771e-08	1.86722e-08	2558	tags=40%, list=23%, signal=32%	51450/57172/58498/8326/43849/7113/1621/30062/1289/4772/10278/3196/1816/1230/5078/3101/23677/5650/2658/478/3952/1117/79446/5330/9094/326/6277/2264/1084/4320/57402/8912/50487/3090/2688/3486/3560/9509/973/50834/23650/23396/5104/57124/4884/56033/7832/5742/9168/26232/6521/5081/1417/4607/2203/22941/10446/5079/7138/10500/196403/50674/23293/462/3816/3857/6369/6620/3744/7477/26279/4854/94025/11006/4356/12…
FLECHNER_BIOPSY_KIDNEY_TRANSPLANT_REJECTED_VS_OK_DN	FLECHNER_BIOPSY_KIDNEY_TRANSPLANT_REJECTED_VS_OK_DN	FLECHNER_BIOPSY_KIDNEY_TRANSPLANT_REJECTED_VS_OK_DN	490	0.42555	2.0962	1e-10	2.48771e-08	1.86722e-08	2137	tags=35%, list=20%, signal=30%	5168/5950/5217/23136/6049/5172/23024/4698/18/4942/350/1028/10944/23270/27324/1657/57515/11215/9867/204851/22903/2878/91137/6342/4306/56271/4628/6596/2653/6638/6990/2332/5048/8848/27069/6643/1353/10787/1738/5105/10477/4719/5573/2254/157567/801/5274/6782/23390/10668/1644/5717/23321/3488/9445/6390/4094/23428/8050/5862/116987/9604/10771/10924/7013/2517/10424/25840/2534/8575/23122/22836/51103/178/5243…
BORCZUK_MALIGNANT_MESOTHELIOMA_UP	BORCZUK_MALIGNANT_MESOTHELIOMA_UP	BORCZUK_MALIGNANT_MESOTHELIOMA_UP	268	0.444612	2.08691	1e-10	2.48771e-08	1.86722e-08	2412	tags=43%, list=22%, signal=34%	7991/204851/6715/6117/6990/5928/5538/1633/11130/9926/5504/5885/29978/5683/10477/23527/3251/5716/4673/8323/51582/10668/5901/7027/23641/5601/6390/5955/3920/10971/7411/3608/10771/7013/9871/6742/3832/22836/23473/23394/4175/701/7323/9500/6787/55669/10728/488/4087/10282/11196/7444/6197/6845/8243/55699/7322/5636/10051/6500/10549/2958/51097/55884/996/4690/5910/4085/5111/3308/23646/9652/11260/4830/6774/36…
MODULE_38	MODULE_38	MODULE_38	422	-0.395735	-2.0831	1e-10	2.48771e-08	1.86722e-08	2393	tags=41%, list=22%, signal=33%	4052/5078/4826/2624/5083/2199/9391/5175/649/4689/11309/5330/8870/1084/5553/1441/11187/4320/100506658/3291/8517/1003/3486/4303/1366/2564/3913/6001/79888/6513/23650/23620/7022/5742/347/467/5081/9322/6649/3726/182/388/3613/23220/7088/1409/5590/8659/5800/80740/1805/4854/2869/2354/4239/5045/3280/7168/6484/4237/4035/8000/7263/1263/2355/27237/1847/7450/8566/22848/3163/9610/595/5780/10847/7124/23616/6382…
ZHANG_BREAST_CANCER_PROGENITORS_UP	ZHANG_BREAST_CANCER_PROGENITORS_UP	ZHANG_BREAST_CANCER_PROGENITORS_UP	299	0.438114	2.08098	1e-10	2.48771e-08	1.86722e-08	2486	tags=41%, list=23%, signal=33%	5217/6049/8883/60487/8467/6117/4076/25913/64431/23741/1070/10926/27247/55251/1633/23047/118987/9908/5885/4801/8520/11052/3148/51582/648/7398/4756/9915/97/4591/545/3181/55872/6873/10971/7411/28981/987/6742/6917/701/23658/5019/10142/8803/29117/26053/4718/11171/10513/23236/5300/830/7267/23234/10438/55269/8887/81611/3925/9631/55161/4190/7322/51108/54737/10051/4750/51362/4931/57180/55596/7572/9039/106…
MODULE_60	MODULE_60	MODULE_60	369	-0.393239	-2.04257	1e-10	2.48771e-08	1.86722e-08	1588	tags=31%, list=15%, signal=27%	2052/8659/80740/81888/4854/9572/9638/353/10139/4239/6484/6623/7263/1263/27237/80317/4046/49/5551/7450/8566/22848/2274/8484/595/1943/2207/1339/3695/7940/1043/3718/2268/6035/6932/9645/7791/7052/6282/11326/10267/23162/2358/5164/23645/6275/1140/6872/6366/22904/8698/7127/2057/23166/762/3932/5328/2944/27090/10766/7040/6689/23476/9249/6494/3162/1839/645/1489/2014/3362/4818/11030/10791/1978/3119/8530/412…
KIM_WT1_TARGETS_DN	KIM_WT1_TARGETS_DN	KIM_WT1_TARGETS_DN	397	0.415588	2.01781	1e-10	2.48771e-08	1.86722e-08	2081	tags=34%, list=19%, signal=29%	2770/10499/54832/4698/653/114327/1808/65110/10769/10602/91137/54453/56890/64431/10159/23741/1070/10926/57205/58486/8503/26953/81849/60496/404672/51309/5885/4801/23527/23158/9659/3148/6782/3912/9126/8491/4077/5325/1836/5527/10426/97/10198/5494/2926/3397/8678/116987/54665/25842/9646/80173/55037/9871/51170/9857/3832/64065/51455/8674/23473/11275/701/23658/5977/657/23032/5825/9801/10513/10140/9519/233…
RODRIGUES_THYROID_CARCINOMA_ANAPLASTIC_DN	RODRIGUES_THYROID_CARCINOMA_ANAPLASTIC_DN	RODRIGUES_THYROID_CARCINOMA_ANAPLASTIC_DN	354	0.419264	2.01159	1e-10	2.48771e-08	1.86722e-08	1817	tags=31%, list=17%, signal=26%	1363/2770/9737/9863/5172/4698/18/2823/4121/9060/23554/6451/10529/2878/8895/10129/56271/9749/54494/10579/6638/439921/27244/10810/29118/55790/6383/4013/57498/6653/55024/2273/5573/157567/801/23259/2941/26999/8850/23461/5569/4756/1540/8869/23428/3397/9936/4929/8925/11201/25901/28986/1153/2776/394/10988/7323/5775/1960/64764/657/2235/65982/155066/115207/10140/5813/64067/23014/4213/57088/84869/90627/692…
MODULE_5	MODULE_5	MODULE_5	396	-0.38087	-1.98909	1e-10	2.48771e-08	1.86722e-08	1513	tags=31%, list=14%, signal=28%	4854/2869/353/4239/23250/3280/7168/3638/1555/2355/23524/199/7357/27074/7450/8566/3575/391/595/2207/6382/3689/7940/1043/2268/6035/3383/7791/7052/6282/11326/23645/6275/3055/4053/9056/10551/11343/2215/3936/3557/6362/2114/7127/3655/822/23166/125/4070/6515/3561/2316/27090/7010/6503/7040/6237/1536/4582/6195/9249/2348/3162/3675/1942/645/2014/2152/5225/4818/11030/241/10791/8728/7128/3119/8530/5880/871/71…
SATO_SILENCED_BY_METHYLATION_IN_PANCREATIC_CANCER_1	SATO_SILENCED_BY_METHYLATION_IN_PANCREATIC_CANCER_1	SATO_SILENCED_BY_METHYLATION_IN_PANCREATIC_CANCER_1	366	-0.382503	-1.98774	1e-10	2.48771e-08	1.86722e-08	1883	tags=35%, list=17%, signal=30%	11186/9902/7022/4884/56033/6521/30008/57663/8224/51700/9095/4327/55916/6387/5079/64344/7138/733/51393/3172/4248/5176/55742/23682/9572/23046/10093/2995/2931/64097/3211/51226/22852/6641/2309/1555/6361/1001/26280/1847/2593/4938/64221/22882/7124/1043/3945/10656/6624/8190/3383/1469/79132/23162/26136/3350/5365/23475/6615/9056/5054/6768/80328/10763/4986/551/3932/4070/6288/8793/7706/684/50848/101/4088/14…
RODRIGUES_THYROID_CARCINOMA_POORLY_DIFFERENTIATED_UP	RODRIGUES_THYROID_CARCINOMA_POORLY_DIFFERENTIATED_UP	RODRIGUES_THYROID_CARCINOMA_POORLY_DIFFERENTIATED_UP	455	0.403085	1.97451	1e-10	2.48771e-08	1.86722e-08	2928	tags=43%, list=27%, signal=33%	27122/117178/2770/7991/28962/8910/57157/4200/2581/865/6715/52/6319/9874/6596/10926/54878/5928/51128/81034/11130/5683/8520/4678/23484/3572/590/152559/3148/6782/9126/5686/5901/51182/8754/10762/7247/1075/9236/7398/8450/5756/545/5684/10950/55872/79659/3416/6742/6443/22836/1434/10199/55754/4175/701/23421/10457/55322/55669/5825/9585/6622/9522/5203/1786/10600/9270/665/55326/51110/23234/8195/10920/10643/…
GO_LEUKOCYTE_MIGRATION	GO_LEUKOCYTE_MIGRATION	GO_LEUKOCYTE_MIGRATION	348	-0.37638	-1.9439	1e-10	2.48771e-08	1.86722e-08	2521	tags=39%, list=23%, signal=31%	51157/1621/2838/3543/961/158747/1230/8772/8729/2833/6360/5175/811/3952/8174/326/10461/6375/1084/5879/1441/5197/57402/6348/50512/177/6464/23396/6693/7042/914/3635/347/6387/4627/51378/6404/10488/8832/6369/58494/5800/29802/2995/57118/7369/719/6354/1240/962/6361/7070/23759/199/796/6346/7852/3071/5669/8291/100/2683/6714/2207/7124/6382/3689/3695/7984/2921/56833/3383/2358/7412/3055/54795/3673/9056/3687/…
TGTTTAC_MIR30A5P_MIR30C_MIR30D_MIR30B_MIR30E5P	TGTTTAC_MIR30A5P_MIR30C_MIR30D_MIR30B_MIR30E5P	TGTTTAC_MIR30A5P_MIR30C_MIR30D_MIR30B_MIR30E5P	406	0.398786	1.93825	1e-10	2.48771e-08	1.86722e-08	1726	tags=30%, list=16%, signal=26%	4821/4760/117178/2891/4684/9863/4212/158471/5217/55084/6328/10242/2191/1808/57157/491/23504/865/4808/23174/4628/9749/9926/9231/2775/84159/23119/11069/1756/9832/56934/23527/60481/9729/6683/11052/5664/51133/23390/22871/23179/57763/10735/8754/23080/9236/51809/1641/3845/5756/5324/8924/8678/5783/4929/54880/6443/1951/51455/4659/3131/9143/6787/23335/25977/6666/9522/488/55636/665/1909/83604/2287/9690/578…
chr19q13	chr19q13	chr19q13	422	-0.363811	-1.91506	1e-10	2.48771e-08	1.86722e-08	3045	tags=40%, list=28%, signal=30%	23636/11045/54807/4099/3817/24139/5739/593/57126/7392/4858/6217/81856/79168/126299/23547/163131/6625/51599/2854/6193/9437/23640/4294/10683/54854/5817/4849/126393/79735/1549/51157/43849/29924/7305/57348/1762/8778/2116/5650/4868/478/79744/1084/9149/7538/9535/22809/2524/388569/1548/50944/1628/973/51231/80776/9138/25888/29124/1760/57663/4793/55095/64344/7138/10452/5424/126208/27180/5971/3816/10794/29…
MODULE_64	MODULE_64	MODULE_64	484	-0.357401	-1.90798	1e-10	2.48771e-08	1.86722e-08	2211	tags=35%, list=20%, signal=29%	6375/9308/6277/3556/10871/7106/1441/1844/433/2047/5789/6504/6348/1268/3560/2564/355/973/886/2692/5207/23620/6693/914/4593/7039/2815/6521/51704/151/182/2322/6387/3177/5023/963/58494/5800/2869/9032/930/2995/4921/719/2252/6354/6511/3589/8483/1089/6361/4046/1847/5801/6346/2827/1144/3575/7852/3071/8444/2568/3109/8484/181/6531/2207/2069/3689/3695/3732/2268/5596/4061/558/1364/3383/2769/10288/9071/10786/…
SMID_BREAST_CANCER_LUMINAL_B_DN	SMID_BREAST_CANCER_LUMINAL_B_DN	SMID_BREAST_CANCER_LUMINAL_B_DN	492	-0.352741	-1.87765	1e-10	2.48771e-08	1.86722e-08	1662	tags=32%, list=15%, signal=28%	3613/23220/6890/10874/2950/64778/3887/8690/29802/1805/4057/930/3963/26191/4239/1029/94025/5613/8645/51806/4237/3854/2309/962/321/1001/3852/27074/3575/54360/6934/2568/3755/1521/4499/597/3695/1043/3945/10656/6624/9469/6663/8190/3383/9744/51411/2134/7412/7850/55612/6271/2591/7535/8942/5653/6366/6362/5152/55876/710/2999/10205/6424/3655/10763/9627/25907/125/4982/3932/6515/5317/3561/688/1824/6288/2316/…
DELYS_THYROID_CANCER_UP	DELYS_THYROID_CANCER_UP	DELYS_THYROID_CANCER_UP	406	-0.357181	-1.87256	1e-10	2.48771e-08	1.86722e-08	1499	tags=31%, list=14%, signal=27%	9572/8507/23250/8645/719/4237/24147/1263/6361/1001/2049/1311/1847/54470/2125/4814/3071/6039/595/597/1999/6382/2069/3695/7940/2314/4688/4061/3383/5002/7052/9071/6282/10267/6275/8828/3673/6271/10551/6768/3557/5653/6362/10205/3321/822/7262/2582/54209/4070/3860/6659/5328/1824/3783/6385/1474/6237/629/2707/706/4582/9076/9249/5646/2065/3162/1893/3675/6692/2014/7130/3918/1969/3956/2886/241/247/8714/6510/…
MODULE_16	MODULE_16	MODULE_16	465	-0.35032	-1.86217	1e-10	2.48771e-08	1.86722e-08	2335	tags=34%, list=21%, signal=28%	5083/7866/27302/1855/649/4689/2101/4311/8870/7465/5553/1562/9770/2717/2967/1992/6348/8517/22809/51351/6001/6513/23620/6693/6182/3635/5081/4793/2322/10452/10500/3613/87/23220/963/11065/1409/6652/6533/7298/9572/23046/10093/23250/6484/6354/3638/1263/3851/23524/1311/4046/49/1104/199/2827/7852/5347/7037/899/3299/8484/5341/391/5778/1943/2207/7124/10360/23616/9459/6382/3689/7940/2268/1802/6932/8677/6663…
MEL18_DN.V1_UP	MEL18_DN.V1_UP	MEL18_DN.V1_UP	127	-0.516597	-2.36486	1.20326e-10	2.91532e-08	2.18817e-08	1763	tags=45%, list=16%, signal=38%	9120/3117/182/23400/6890/3604/23046/3696/5045/719/24147/79669/2827/3575/9945/595/3995/27092/9469/8200/8828/1663/3936/624/5069/7010/9076/1435/1839/1893/3675/8061/8614/7130/2152/1969/771/6510/7301/8728/1307/56937/22885/3914/3976/133/1906/28231/3678/8038/375790/8876/54541/1294/51200/5329/1437
VERHAAK_GLIOBLASTOMA_PRONEURAL	VERHAAK_GLIOBLASTOMA_PRONEURAL	VERHAAK_GLIOBLASTOMA_PRONEURAL	151	0.517845	2.25377	1.20537e-10	2.91532e-08	2.18817e-08	1255	tags=28%, list=12%, signal=26%	29106/4821/1047/8715/2891/4684/55859/5217/5332/6328/18/2823/26052/27324/1804/190/78986/23229/81796/5885/56934/2254/2941/1400/1641/9378/53826/54880/2846/23122/4137/65055/55636/7267/57162/7155/23014/91752/10912/80319/3925/214/80059
GO_LEUKOCYTE_CELL_CELL_ADHESION	GO_LEUKOCYTE_CELL_CELL_ADHESION	GO_LEUKOCYTE_CELL_CELL_ADHESION	267	-0.404605	-2.0192	1.96913e-10	4.69732e-08	3.5257e-08	2320	tags=37%, list=21%, signal=30%	5896/2113/5175/3952/8174/7189/6375/9308/8440/5879/2319/1445/652/51043/50512/6469/177/10725/6693/64127/5074/6387/6404/3707/5590/10332/26279/26191/7369/3280/11006/3559/7070/199/2736/50943/3575/3071/7037/1051/3109/100/6714/7124/3689/3695/3718/10859/3383/10288/11326/10385/64600/8631/7412/941/10318/5133/7535/6366/3932/5914/655/100133941/6385/7040/942/11314/101/1947/3077/3956/3549/1236/23308/54440/2213…
MOREAUX_MULTIPLE_MYELOMA_BY_TACI_UP	MOREAUX_MULTIPLE_MYELOMA_BY_TACI_UP	MOREAUX_MULTIPLE_MYELOMA_BY_TACI_UP	302	-0.395161	-2.00002	2.32084e-10	5.4615e-08	4.09927e-08	2706	tags=42%, list=25%, signal=33%	5097/9437/5296/10365/3164/3674/6559/2850/115708/8638/64375/57172/5322/51090/6002/54897/1816/6618/124/486/9389/7798/80329/91683/4185/388569/25876/347733/6869/5371/9902/81693/22941/9463/104/79039/9407/10332/79845/25822/81888/11078/638/10139/4842/5045/719/4356/22852/9230/27352/5089/4992/27237/10917/1852/2644/22848/3109/8973/55287/2683/57716/1728/9610/80223/7124/9242/54587/1339/408/4761/317/6035/7987…
CAGTATT_MIR200B_MIR200C_MIR429	CAGTATT_MIR200B_MIR200C_MIR429	CAGTATT_MIR200B_MIR200C_MIR429	351	0.406794	1.94901	2.37777e-10	5.52087e-08	4.14383e-08	2238	tags=36%, list=21%, signal=30%	5567/10499/2823/5066/57515/57157/6857/4857/10769/204851/8653/5100/3188/6319/11168/27244/2332/8848/6383/23047/23119/8867/81849/1602/2273/4692/5577/648/8491/23179/4077/8850/5569/8473/23321/5527/3845/51439/55656/5783/25842/23011/89795/6804/9857/23122/10048/51455/23414/3131/1960/23291/65055/6616/9522/10140/488/55800/5300/29883/57826/6197/1399/9819/10920/2186/57092/11163/288/546/3759/26249/54968/5803/…
GO_REGULATION_OF_CELL_ACTIVATION	GO_REGULATION_OF_CELL_ACTIVATION	GO_REGULATION_OF_CELL_ACTIVATION	415	-0.352758	-1.84716	2.58542e-10	5.92401e-08	4.44642e-08	2258	tags=33%, list=21%, signal=28%	10333/51083/7189/10461/6375/9308/8440/5879/2319/695/6664/27240/25807/6348/1268/1445/652/51043/6469/177/3567/6693/914/3635/64127/8673/5074/9258/6778/2648/8832/5154/3707/5590/673/26279/930/10062/26191/3280/11006/3559/4846/79155/7070/199/2736/50943/3575/3071/7037/1051/3109/100/5341/6714/2207/7124/3689/7940/5592/3718/2268/10859/558/56833/2175/10288/11326/10385/64600/1394/7412/941/5133/11027/7535/6366…
MORF_SOD1	MORF_SOD1	MORF_SOD1	243	0.451747	2.09394	2.66951e-10	6.03724e-08	4.53141e-08	3496	tags=51%, list=32%, signal=35%	30968/6117/7555/9908/1738/5885/5683/4719/8520/5573/5901/9521/5684/3181/10971/1173/7411/3608/25814/6742/23291/1345/5715/10728/708/2108/2521/7381/25804/5510/47/5887/9166/51096/4190/5162/6500/10549/54205/26009/1716/54107/10935/6009/7913/7332/5111/3308/3336/377/7388/11260/4830/8697/11222/4729/9112/26121/5781/7307/4436/10857/5438/9559/1653/3796/4738/891/7324/10054/5695/6635/2079/23367/2029/3838/7458/4…
GSE3400_UNTREATED_VS_IFNB_TREATED_MEF_UP	GSE3400_UNTREATED_VS_IFNB_TREATED_MEF_UP	GSE3400_UNTREATED_VS_IFNB_TREATED_MEF_UP	129	0.538519	2.29734	2.83403e-10	6.32715e-08	4.749e-08	1870	tags=43%, list=17%, signal=36%	6252/26234/2778/5627/1657/6451/10479/7596/7571/1070/58486/79811/27032/9107/51635/10477/11345/8658/3148/57763/8754/4077/5601/51809/3845/10426/9936/55454/10771/54505/57343/6103/55705/29117/23398/665/65009/56548/55602/51109/22884/9631/51362/5090/56899/54741/56995/51324/51076/51317/8697/4729/8660/5906/4436/2932
GINESTIER_BREAST_CANCER_ZNF217_AMPLIFIED_DN	GINESTIER_BREAST_CANCER_ZNF217_AMPLIFIED_DN	GINESTIER_BREAST_CANCER_ZNF217_AMPLIFIED_DN	213	-0.433137	-2.11597	3.13443e-10	6.90925e-08	5.18591e-08	3650	tags=58%, list=33%, signal=39%	55176/27005/26173/80324/26088/3609/84444/27434/56848/55209/9681/6929/7753/2740/253980/6621/83637/9513/4209/30000/25956/55324/4795/23636/55154/50488/56996/81856/6440/80724/5905/6625/22985/81619/7692/23534/55633/23082/56928/55210/4849/53615/51157/8106/29924/9909/1762/11273/7866/26528/811/9925/6949/81890/8394/2011/22809/89845/9820/4303/80774/8420/51043/25888/23264/1819/8662/6452/9463/9726/10500/9026…
ATGCAGT_MIR217	ATGCAGT_MIR217	ATGCAGT_MIR217	83	0.611261	2.39932	3.56933e-10	7.68715e-08	5.76979e-08	1859	tags=43%, list=17%, signal=36%	4760/9705/2823/4857/6785/54453/10579/23047/8065/1602/2898/152559/10735/8473/4094/3845/3181/4929/6804/5412/11096/25836/23291/54793/10513/57826/523/91746/23411/5111/1859/2201/3738/27253/8493/10228
HOXA9_DN.V1_UP	HOXA9_DN.V1_UP	HOXA9_DN.V1_UP	161	0.500215	2.19193	3.57562e-10	7.68715e-08	5.76979e-08	1094	tags=35%, list=10%, signal=32%	23643/26234/23074/28962/4942/57157/2581/10769/6715/10129/55081/6990/5734/27244/51128/7779/8503/6653/1407/1147/55213/7056/1102/23287/157567/152559/1293/57763/26999/8754/1836/51809/1540/9765/59342/5756/98/51335/9373/80173/2517/2534/54505/2799/6583/25800/10140/7107/10855/26994/80219/9583/1024/283537/22862/10973
MODULE_13	MODULE_13	MODULE_13	471	-0.341038	-1.8165	4.44304e-10	9.43551e-08	7.08206e-08	2335	tags=36%, list=21%, signal=29%	5083/7866/4987/27302/649/1874/3801/2099/29799/2264/1084/6949/1562/4320/433/3340/2967/27240/3291/8517/1773/3112/25876/9563/1548/9771/6513/64386/4256/2733/886/23620/6693/11186/5742/3635/5081/1819/7280/11313/9095/182/9463/3177/3709/4798/10488/954/10840/7498/5800/80740/6533/1805/7402/9923/9640/9572/9638/9032/930/10093/10280/9294/4237/6511/94/28/3851/2355/1627/49/199/9362/2827/5347/9945/3299/57030/748…
GSE22886_NAIVE_TCELL_VS_NEUTROPHIL_UP	GSE22886_NAIVE_TCELL_VS_NEUTROPHIL_UP	GSE22886_NAIVE_TCELL_VS_NEUTROPHIL_UP	165	0.500209	2.19227	4.56663e-10	9.58112e-08	7.19136e-08	2811	tags=47%, list=26%, signal=35%	5567/23270/65110/64848/6117/29969/9324/1353/8801/4673/5901/4670/6605/9879/11231/5955/2926/5631/51316/25814/55037/2534/10055/6917/29117/11171/81558/10982/27102/7267/23234/54847/23014/11266/55699/6748/9318/8445/64112/51031/38/4904/90/51218/5583/1854/6612/11260/54902/7756/4729/25793/894/5781/5931/6636/2923/1653/10946/8899/1967/51759/5295/2821/57050/5695/51506/54977/6304/10128/9184/4722/7284/231/3150…
GO_EPIDERMIS_DEVELOPMENT	GO_EPIDERMIS_DEVELOPMENT	GO_EPIDERMIS_DEVELOPMENT	273	-0.391532	-1.9593	5.39719e-10	1.11889e-07	8.39811e-08	2254	tags=37%, list=21%, signal=30%	100129271/51083/1041/51384/11187/2319/1775/54474/7538/8394/652/10628/5046/6469/7042/412/23513/8626/182/9497/5154/3857/3728/3887/79977/11078/5045/2252/3280/5453/51806/3854/6701/3851/1001/2355/3643/2125/3852/6699/7357/6662/7480/81858/7124/1999/2069/43847/60401/3882/3664/10413/6615/2317/55612/6768/9119/80736/6424/3860/9475/5317/1824/1474/5467/474/7421/3868/3918/9333/1969/57830/247/677/8717/5351/6608…
HINATA_NFKB_TARGETS_KERATINOCYTE_UP	HINATA_NFKB_TARGETS_KERATINOCYTE_UP	HINATA_NFKB_TARGETS_KERATINOCYTE_UP	77	-0.588828	-2.47745	5.93372e-10	1.21564e-07	9.12434e-08	1413	tags=45%, list=13%, signal=40%	4881/2067/4790/1001/6699/3575/597/7124/2921/3383/9516/10318/5054/3557/7127/4792/5328/396/6288/1942/7130/7128/4323/4504/1956/3855/3694/6352/3861/3553/3569/7185/10406/9235/1437
ANDERSEN_CHOLANGIOCARCINOMA_CLASS2	ANDERSEN_CHOLANGIOCARCINOMA_CLASS2	ANDERSEN_CHOLANGIOCARCINOMA_CLASS2	121	-0.514217	-2.31267	6.58953e-10	1.32077e-07	9.91334e-08	1643	tags=41%, list=15%, signal=35%	10874/11065/81622/638/23624/79098/3854/8000/2859/1001/5801/1510/10903/1045/79784/1364/8828/3673/55612/6768/5653/822/27071/54716/127534/688/3783/1474/55630/2707/101/7421/3918/56649/27134/113878/25878/4321/2810/4973/3914/3694/3866/26499/6286/54869/5329/79152/9052/9982
GO_DEFENSE_RESPONSE_TO_OTHER_ORGANISM	GO_DEFENSE_RESPONSE_TO_OTHER_ORGANISM	GO_DEFENSE_RESPONSE_TO_OTHER_ORGANISM	330	-0.373162	-1.91162	6.59852e-10	1.32077e-07	9.91334e-08	1311	tags=23%, list=12%, signal=21%	3455/10581/5551/4938/27350/1051/10475/27297/6039/2207/7124/2268/10859/56833/89870/79132/354/3764/23005/9971/57151/10410/5054/3663/6041/79792/4986/23166/148022/60489/2316/57115/85363/7040/4600/7706/684/8519/10578/5225/6773/56915/1969/7128/10538/64108/4321/9636/958/3853/5919/1535/596/5320/200315/51561/3553/3934/9582/3569/1755/22933/6590/6556/3665/3566/6279/4283/8780/54541/57817/3669/3929/1401/6280
CHIANG_LIVER_CANCER_SUBCLASS_UNANNOTATED_DN	CHIANG_LIVER_CANCER_SUBCLASS_UNANNOTATED_DN	CHIANG_LIVER_CANCER_SUBCLASS_UNANNOTATED_DN	145	0.522357	2.26219	7.33835e-10	1.45216e-07	1.08996e-07	2329	tags=45%, list=21%, signal=36%	2770/30968/4200/64431/6643/80349/9908/5683/10477/8520/9375/5716/6782/29071/5686/5901/9326/5985/5955/5983/11258/55872/7411/3608/5631/466/9500/25800/64422/51375/51002/4179/708/830/10130/10635/55907/9114/8533/5226/10549/6632/54107/4758/4085/5111/4904/10483/55012/4189/4436/28998/9532/23165/8480/4697/28977/1314/9341/8813/4069/28985/79135/1622/5984
MODULE_154	MODULE_154	MODULE_154	62	-0.619466	-2.50033	7.99329e-10	1.56399e-07	1.17389e-07	1983	tags=45%, list=18%, signal=37%	2564/23650/2877/8626/3963/3854/1001/3852/6699/5054/3655/3860/6288/1947/3918/4323/1645/4071/3691/8538/6279/6273/5266/1294/9982/1437/51129/6280
KANG_GLIS3_TARGETS	KANG_GLIS3_TARGETS	KANG_GLIS3_TARGETS	31	0.780964	2.5567	8.42431e-10	1.6121e-07	1.21e-07	157	tags=48%, list=1%, signal=48%	3375/9935/10590/4760/3670/6447/5950/5080/6833/5126/1113/2641/5502/6750/6514
GO_SYNAPTIC_VESICLE_CYCLE	GO_SYNAPTIC_VESICLE_CYCLE	GO_SYNAPTIC_VESICLE_CYCLE	151	0.506115	2.20272	8.3801e-10	1.6121e-07	1.21e-07	1990	tags=38%, list=18%, signal=31%	57084/776/9863/9892/6456/5217/9829/27445/6812/26052/6571/6857/114088/273/2332/23208/51760/9581/8867/11069/10814/2259/801/9900/22871/1182/1644/9515/9699/9378/5865/9373/6804/8674/6616/6622/1759/488/5028/6861/8618/6453/5533/5532/84162/5868/6855/8541/783/27253/9751/5906/2932/10059/6093/1000/8546
MCLACHLAN_DENTAL_CARIES_DN	MCLACHLAN_DENTAL_CARIES_DN	MCLACHLAN_DENTAL_CARIES_DN	72	0.629601	2.42131	9.05303e-10	1.71358e-07	1.28617e-07	1421	tags=42%, list=13%, signal=36%	1363/3800/9863/4675/7074/2823/23037/10529/6857/1804/10769/27244/118987/23089/26999/23321/80055/9378/7220/477/11201/3983/9270/50859/11163/288/8864/57180/10079/2690
GO_RESPONSE_TO_BACTERIUM	GO_RESPONSE_TO_BACTERIUM	GO_RESPONSE_TO_BACTERIUM	428	-0.342681	-1.80559	9.57807e-10	1.79347e-07	1.34613e-07	1517	tags=25%, list=14%, signal=23%	7429/3661/4057/9572/10062/26191/4842/1208/4846/4790/79155/3454/1051/5996/9450/6039/6714/2207/7124/2921/2268/10859/558/56833/3383/10288/79132/354/9516/3764/23005/7412/9971/57151/941/3055/841/11027/5054/3663/3557/22904/79792/4986/23166/623/148022/4792/54209/57115/5914/100133941/85363/7040/942/706/5467/27063/9076/10578/5225/1969/968/1236/2678/2213/7128/445/8976/140885/9536/9636/958/4851/3853/5919/15…
GSE41087_WT_VS_FOXP3_MUT_ANTI_CD3_CD28_STIM_CD4_TCELL_UP	GSE41087_WT_VS_FOXP3_MUT_ANTI_CD3_CD28_STIM_CD4_TCELL_UP	GSE41087_WT_VS_FOXP3_MUT_ANTI_CD3_CD28_STIM_CD4_TCELL_UP	168	-0.45607	-2.16662	9.91517e-10	1.83684e-07	1.37869e-07	1860	tags=36%, list=17%, signal=31%	7832/467/51311/3726/2120/9120/3117/7156/54964/9455/5971/25822/7402/29068/2309/4790/64411/27074/7450/7852/7038/23601/65108/6714/9242/2069/4688/79047/10318/3055/3936/8942/57823/366/148022/4792/3561/7293/6385/1474/4794/5338/1606/3122/4088/1236/23308/7128/3119/8530/1880/6367/4973/1234/7185/2275/9260/6286/3669/3620/3123
GO_ACUTE_INFLAMMATORY_RESPONSE	GO_ACUTE_INFLAMMATORY_RESPONSE	GO_ACUTE_INFLAMMATORY_RESPONSE	88	-0.563418	-2.40384	1.0043e-09	1.84094e-07	1.38177e-07	1181	tags=40%, list=11%, signal=36%	1051/2683/2207/7124/3383/7412/7036/9180/6288/23780/101/3077/2152/1236/8620/2213/445/3700/9536/5265/5008/3553/3569/2056/8600/26471/6279/8876/5004/57817/6863/325/3929/1401/3552
MODULE_24	MODULE_24	MODULE_24	411	-0.35031	-1.83411	1.06435e-09	1.93069e-07	1.44913e-07	2299	tags=38%, list=21%, signal=31%	486/1776/11309/3081/23770/1571/8870/26001/2264/1084/5553/866/27303/1441/4320/433/5789/8517/22809/48/6480/3486/1548/3913/6001/5104/23620/6693/6521/6649/3726/2203/388/87/462/11065/6470/2052/8659/6652/5800/1805/4057/9572/9032/6484/635/6354/4237/3638/4035/1555/1263/23524/27237/7358/8416/2644/22848/8484/595/1943/10588/6382/3718/6932/9645/7791/7052/398/11326/23645/6275/7036/1140/5054/3557/22904/2114/15…
GO_POSITIVE_REGULATION_OF_CELL_ACTIVATION	GO_POSITIVE_REGULATION_OF_CELL_ACTIVATION	GO_POSITIVE_REGULATION_OF_CELL_ACTIVATION	256	-0.401174	-2.01158	1.21039e-09	2.17296e-07	1.63097e-07	2621	tags=41%, list=24%, signal=32%	114548/29108/952/920/3115/3543/7305/961/8772/2624/5896/3952/10333/7189/6375/9308/8440/5879/2319/695/6348/1445/51043/6469/177/3567/914/3635/64127/8673/6778/3707/5590/3280/11006/3559/79155/7070/199/2736/50943/3575/3071/7037/3109/100/5341/6714/2207/3689/3718/2268/10859/558/10288/10385/1394/7412/941/5133/11027/7535/6366/148022/54209/3932/6665/7293/5914/100133941/7040/942/23529/6195/101/1947/353514/39…
VANTVEER_BREAST_CANCER_ESR1_DN	VANTVEER_BREAST_CANCER_ESR1_DN	VANTVEER_BREAST_CANCER_ESR1_DN	213	-0.424565	-2.07409	1.22876e-09	2.18344e-07	1.63883e-07	2027	tags=36%, list=19%, signal=30%	2023/23603/23650/55143/1672/9168/51704/51700/26227/3613/64778/8690/8645/26330/4651/3854/8568/3455/1001/1852/27074/8566/2568/8291/51560/11173/597/7124/23616/3689/3945/6624/56833/2175/6663/8200/26136/6768/6362/10205/5317/79156/1824/3783/4794/1536/55503/3868/85377/11240/1969/29015/7128/445/4605/140885/9721/7851/3898/6281/4071/1535/10158/5360/3855/6376/6352/5292/133/6518/9582/3601/1116/4828/3620/1039…
MODULE_44	MODULE_44	MODULE_44	296	-0.381277	-1.92489	1.3265e-09	2.3333e-07	1.75132e-07	2484	tags=42%, list=23%, signal=33%	23/9452/9909/10561/10320/28951/4599/4118/5083/124/2113/969/486/5175/4689/11309/1117/4311/26001/9770/1844/3437/27240/100506658/9535/8517/54/6480/3486/6001/973/23650/914/3635/347/8626/3117/6387/87/6890/963/1805/962/3851/23524/4046/49/3852/7357/27074/3575/7852/5996/6039/391/5778/23616/9459/6382/3689/1043/6035/6932/8557/7791/7052/398/6282/11326/7412/6275/3936/6362/22904/79734/3655/822/23166/125/3932/…
GSE12845_NAIVE_VS_PRE_GC_TONSIL_BCELL_DN	GSE12845_NAIVE_VS_PRE_GC_TONSIL_BCELL_DN	GSE12845_NAIVE_VS_PRE_GC_TONSIL_BCELL_DN	176	0.481921	2.13094	1.36868e-09	2.38343e-07	1.78894e-07	2441	tags=47%, list=22%, signal=37%	2171/1808/57405/30968/5213/6117/11168/80349/55032/929/23406/5683/3251/4670/10735/4077/7027/6390/5311/27336/8924/3608/9978/10924/25814/2517/10055/3832/10988/5701/114883/7107/488/51668/2108/10097/10130/523/286148/4190/22929/29088/26271/55907/10051/6634/171586/2958/55159/23256/7913/7266/22883/22921/377/10213/1854/10190/29093/5931/51074/64710/1452/51720/55863/23129/3652/51318/4697/6391/25979/28985/92…
GO_REGULATION_OF_LYMPHOCYTE_ACTIVATION	GO_REGULATION_OF_LYMPHOCYTE_ACTIVATION	GO_REGULATION_OF_LYMPHOCYTE_ACTIVATION	323	-0.368582	-1.88132	1.51125e-09	2.60564e-07	1.95573e-07	2282	tags=34%, list=21%, signal=27%	3952/51083/7189/10461/6375/9308/8440/5879/2319/695/6664/27240/25807/1445/652/51043/6469/177/3567/6693/914/3635/64127/5074/6778/2648/3707/5590/673/26279/930/26191/3280/11006/3559/79155/7070/199/2736/50943/3575/3071/7037/1051/3109/100/6714/7940/3718/10859/558/56833/2175/10288/11326/10385/64600/7412/941/5133/7535/6366/148022/3932/7293/57115/5914/100133941/6385/7040/942/11314/23529/101/1947/3077/3956…
ATGTTAA_MIR302C	ATGTTAA_MIR302C	ATGTTAA_MIR302C	168	0.483967	2.13035	1.54754e-09	2.64204e-07	1.98305e-07	1950	tags=36%, list=18%, signal=30%	117178/9892/4212/6049/22903/8653/4306/9749/51444/2332/27032/9107/7163/26054/1602/4801/51582/26999/7398/4094/3181/25842/79646/23414/4659/51585/23032/55832/10140/2571/26994/81558/526/23014/523/55161/80059/1654/9044/23451/79893/5529/5144/6009/23411/11342/905/2562/57178/90/8204/7336/9972/10124/8660/23002/29/10559/3597/27068/58487
MORF_HAT1	MORF_HAT1	MORF_HAT1	155	0.498647	2.18204	1.80475e-09	3.05125e-07	2.29019e-07	3382	tags=57%, list=31%, signal=40%	6117/11130/7555/9908/1738/5885/4719/8520/9126/4670/7027/7398/6390/3181/7411/6742/9801/10728/708/7884/23234/2521/8243/47/23518/51020/5887/4190/5162/6500/54205/26009/1716/54107/10935/7913/7332/5111/3308/3336/1213/7514/8697/11222/4729/26121/7334/5781/7307/4436/5438/9559/10236/1653/3796/891/7324/5695/5984/6635/3838/7458/4717/6647/23435/220988/9184/6418/4722/1795/7284/10987/81688/79053/6627/8872/3192/…
GSE32986_CURDLAN_HIGHDOSE_VS_GMCSF_AND_CURDLAN_HIGHDOSE_STIM_DC_DN	GSE32986_CURDLAN_HIGHDOSE_VS_GMCSF_AND_CURDLAN_HIGHDOSE_STIM_DC_DN	GSE32986_CURDLAN_HIGHDOSE_VS_GMCSF_AND_CURDLAN_HIGHDOSE_STIM_DC_DN	149	-0.469021	-2.18956	1.83115e-09	3.06611e-07	2.30135e-07	1318	tags=34%, list=12%, signal=30%	4790/26280/1847/65108/7124/2921/10938/55647/7408/3383/1318/2358/23645/10318/3055/9683/5993/2114/7127/4792/83937/127544/6385/4794/942/9641/1236/23308/7128/8495/9636/9021/23764/4323/6367/958/6236/4973/5919/5292/10435/3553/4791/64838/7185/3678/26471/259307/3123/3552
CAIRO_HEPATOBLASTOMA_UP	CAIRO_HEPATOBLASTOMA_UP	CAIRO_HEPATOBLASTOMA_UP	185	0.476204	2.11786	1.86854e-09	3.09893e-07	2.32598e-07	1468	tags=31%, list=13%, signal=27%	55859/8788/5270/5178/6091/1362/23270/5213/6117/6319/10154/56947/6670/9231/5504/4692/8658/23158/23089/5716/23259/4673/2941/9687/23080/7247/1836/84079/84747/5324/23022/3608/2281/9500/64764/9804/9655/3682/54874/1069/4179/29098/2550/64754/9562/47/23518/214/22929/9666/55758/55227/5501/11165/5134/2115/4548
GSE18281_CORTICAL_THYMOCYTE_VS_WHOLE_CORTEX_THYMUS_DN	GSE18281_CORTICAL_THYMOCYTE_VS_WHOLE_CORTEX_THYMUS_DN	GSE18281_CORTICAL_THYMOCYTE_VS_WHOLE_CORTEX_THYMUS_DN	172	0.483735	2.13571	1.92842e-09	3.15428e-07	2.36753e-07	2556	tags=44%, list=23%, signal=34%	158471/18/10216/2581/403/10154/64431/7257/7769/7555/9899/929/1102/23287/51133/3148/51582/57763/4077/98/5494/9330/6885/25842/80173/2517/1153/6742/57711/7107/10728/10795/55325/55156/5028/57117/79770/55109/10635/54585/23142/23635/160518/9946/11243/25909/22921/55860/10057/55012/7336/11183/5921/8451/5562/8500/23345/1392/55006/9167/9934/29922/6403/55805/151230/29127/10565/64083/8417/6647/6729/79801/781…
REACTOME_CELL_CYCLE	REACTOME_CELL_CYCLE	REACTOME_CELL_CYCLE	459	0.368037	1.80412	1.93814e-09	3.15428e-07	2.36753e-07	2921	tags=39%, list=27%, signal=29%	1028/57405/1780/8467/5903/6117/25913/10926/5928/11130/5048/23047/10000/5885/5683/7443/5716/1876/5577/9126/5686/10735/5717/10762/80254/9025/7027/7486/51143/5985/5527/10426/9656/5983/545/11258/5684/8924/5862/10971/9978/7013/23122/25836/4175/4659/701/23421/5701/23291/10142/5715/1069/7444/10111/79959/5116/10393/5500/5718/5108/25936/8243/10844/9631/26271/10051/5516/6500/5501/7329/5704/5529/5934/54107/…
MORF_RAD23B	MORF_RAD23B	MORF_RAD23B	161	0.487245	2.1351	2.11288e-09	3.40683e-07	2.55708e-07	3403	tags=55%, list=31%, signal=38%	6049/30968/6117/7555/6670/1738/5885/5683/4719/8520/5573/51606/1983/5684/6742/5701/10558/23291/5597/5715/488/55312/2108/5510/5887/8799/9166/51096/4190/6500/372/54205/26009/5704/10935/5868/9354/3308/377/9112/5861/5706/5693/10857/5438/9529/8505/1653/1398/3796/6391/8161/23438/8813/4738/51366/6944/6728/2029/3838/6637/6647/1611/8930/220988/6418/2764/51367/10987/6902/10959/9470/81688/5702/79053/9276/973…
WAMUNYOKOLI_OVARIAN_CANCER_LMP_DN	WAMUNYOKOLI_OVARIAN_CANCER_LMP_DN	WAMUNYOKOLI_OVARIAN_CANCER_LMP_DN	146	0.509975	2.21202	2.23225e-09	3.56628e-07	2.67677e-07	2231	tags=43%, list=20%, signal=35%	1363/9737/7074/28962/114327/5627/56271/4628/11168/10810/6383/9581/60496/51309/4692/5573/7259/23179/8850/9338/4094/5311/7474/22841/55454/5631/1655/3841/23414/862/5621/1634/10457/466/65055/9655/4753/27309/55325/23014/57088/84869/6925/7360/64781/25898/2202/23213/55076/7514/800/51098/8905/29940/64710/9759/3791/7782/490/9043/9467/56925/1809
GNF2_HAT1	GNF2_HAT1	GNF2_HAT1	46	0.695834	2.4596	2.33938e-09	3.70346e-07	2.77973e-07	2535	tags=74%, list=23%, signal=57%	6117/5885/7443/8520/3148/9126/10762/7398/29081/6717/7411/5631/10988/10728/51668/2108/7884/9097/81611/10051/8533/6632/9861/7913/9972/23512/51203/51318/4171/6635/26135/6637/11340/220988
TGCTTTG_MIR330	TGCTTTG_MIR330	TGCTTTG_MIR330	228	0.447342	2.05292	2.50982e-09	3.93748e-07	2.95538e-07	2272	tags=36%, list=21%, signal=29%	57084/158471/6456/10499/23024/2641/2823/491/10742/204851/9760/273/4628/7049/5048/7555/23229/2775/648/1293/8850/8473/51809/29081/1641/1173/54880/7306/10988/5775/23236/5813/55156/57282/6861/57826/10643/3097/79665/54778/55167/6996/57338/66036/8539/55288/56899/9752/9369/55159/9139/7227/9320/7913/51727/1456/2892/1859/90/694/81618/54769/10014/23369/5906/91860/22843/5277/9201/1452/64799/23090/64750/5476…
GCM_CALM1	GCM_CALM1	GCM_CALM1	84	0.597353	2.35264	2.62053e-09	4.07445e-07	3.05818e-07	1956	tags=46%, list=18%, signal=38%	3800/4684/4131/3423/23270/9867/78986/57498/10787/9581/5253/801/5901/2941/1182/4591/8924/51335/23122/55754/23291/23032/55832/10513/1399/526/23014/80762/64112/55884/473/9891/10314/192683/56478/3093/2181/2932/57645
CHARAFE_BREAST_CANCER_BASAL_VS_MESENCHYMAL_UP	CHARAFE_BREAST_CANCER_BASAL_VS_MESENCHYMAL_UP	CHARAFE_BREAST_CANCER_BASAL_VS_MESENCHYMAL_UP	87	-0.552625	-2.36377	2.66828e-09	4.11199e-07	3.08636e-07	1620	tags=47%, list=15%, signal=40%	954/79977/79767/2354/23624/353/64097/1997/79098/54961/1001/3852/79056/1999/9516/3664/2041/80352/6768/5653/4070/10045/100133941/2707/4582/50848/6692/3868/29984/3898/10158/3694/3866/3934/7718/6590/5652/6286/5017/6279/9982
GALINDO_IMMUNE_RESPONSE_TO_ENTEROTOXIN	GALINDO_IMMUNE_RESPONSE_TO_ENTEROTOXIN	GALINDO_IMMUNE_RESPONSE_TO_ENTEROTOXIN	69	-0.590497	-2.42867	2.87862e-09	4.39721e-07	3.30044e-07	2275	tags=58%, list=21%, signal=46%	5791/8553/8870/9308/1844/6348/10628/3726/388/5154/4790/1051/23187/65108/7124/10938/10318/3557/2114/7127/22822/4792/8878/353514/8061/9641/7128/5880/9021/136/6352/1440/5292/3553/4791/6556/7185/3678/9260/5329
RORIE_TARGETS_OF_EWSR1_FLI1_FUSION_DN	RORIE_TARGETS_OF_EWSR1_FLI1_FUSION_DN	RORIE_TARGETS_OF_EWSR1_FLI1_FUSION_DN	26	0.808558	2.52014	3.05772e-09	4.63018e-07	3.4753e-07	574	tags=46%, list=5%, signal=44%	7857/5168/3800/3670/1114/8788/7111/9118/23504/1644/1400/1641
BIDUS_METASTASIS_UP	BIDUS_METASTASIS_UP	BIDUS_METASTASIS_UP	172	0.480657	2.12212	3.21009e-09	4.81902e-07	3.61704e-07	2946	tags=50%, list=27%, signal=37%	114327/9240/865/6715/3298/51444/10926/5928/9581/1407/29978/5716/54700/4673/51582/8975/7027/1994/5985/10198/3181/55872/116987/7411/28981/3832/1434/23394/23545/55322/55832/10728/8550/1399/10920/2186/57003/8243/55161/10051/3831/6632/9364/262/8099/55215/4085/4904/1111/10767/3189/8697/10427/5591/9972/51322/51203/10236/8480/28977/23186/51729/9282/891/1977/5515/24137/151230/29127/5984/5876/5062/57403/23…
BASSO_CD40_SIGNALING_UP	BASSO_CD40_SIGNALING_UP	BASSO_CD40_SIGNALING_UP	96	-0.532295	-2.30679	3.54597e-09	5.27774e-07	3.96134e-07	1194	tags=40%, list=11%, signal=36%	3071/5996/5341/597/7124/10938/4688/3383/9516/3663/7127/822/4792/3783/4794/101/3956/1236/677/23308/7128/10538/3119/113878/5880/1880/11322/6367/958/3855/596/972/9181/3553/4791/7185/54541/3123
LU_EZH2_TARGETS_UP	LU_EZH2_TARGETS_UP	LU_EZH2_TARGETS_UP	175	-0.444208	-2.1279	3.65827e-09	5.39874e-07	4.05217e-07	2697	tags=42%, list=25%, signal=32%	51005/7692/64777/9246/8638/7867/7205/79078/51282/283212/8870/6277/3437/10287/1174/1366/1445/50512/79888/2592/59307/1442/26227/54985/55898/11078/638/6457/6623/399664/5211/840/2644/6199/57761/55011/2683/81858/26472/60370/9645/7004/2872/1368/26136/54509/6275/8496/79763/51657/10763/56993/6385/25873/65989/684/50848/873/79629/4145/968/9048/1649/9636/4000/4071/5919/11033/386757/3665/6273/54541/50486
BMI1_DN.V1_UP	BMI1_DN.V1_UP	BMI1_DN.V1_UP	131	-0.487689	-2.24526	4.03681e-09	5.90731e-07	4.43389e-07	2002	tags=46%, list=18%, signal=38%	652/2564/6513/7204/7042/182/3177/5420/23400/6890/3604/5673/3696/10675/3211/5045/719/24147/50943/3575/4041/9945/595/3995/3732/9469/8200/8828/2317/3936/624/5069/7010/9076/9249/1435/1839/3675/8614/7130/2152/1969/6510/140885/1307/56937/3914/131578/3694/3976/1906/28231/3678/8038/375790/8876/1294/51200/9052/1437
GO_POSITIVE_REGULATION_OF_LEUKOCYTE_MIGRATION	GO_POSITIVE_REGULATION_OF_LEUKOCYTE_MIGRATION	GO_POSITIVE_REGULATION_OF_LEUKOCYTE_MIGRATION	102	-0.520938	-2.29831	4.3684e-09	6.33927e-07	4.7581e-07	2648	tags=54%, list=24%, signal=41%	3674/3554/29108/51157/158747/1230/8772/811/8174/6375/5879/57402/6348/177/6693/6387/10488/6369/57118/719/6354/1240/7070/199/6346/3071/8291/7124/3383/2358/3673/5054/6366/623/54209/7040/101/1435/1236/5880/8740/63940/4323/5919/1907/972/6352/59341/3965/51561/1906/3569/5228/3929/5724
MODULE_72	MODULE_72	MODULE_72	279	0.41902	1.979	4.44402e-09	6.39571e-07	4.80046e-07	1857	tags=30%, list=17%, signal=25%	5168/1363/84525/3800/8788/23136/216/5178/1113/1123/23270/8883/8910/8653/6342/23174/9874/56890/3298/7123/5928/11130/9107/6670/8503/6594/23089/3251/9126/2941/9521/7027/9326/26065/5955/5684/10950/6742/3983/1434/2992/4175/6595/5701/5825/5597/730/23705/1786/9648/7884/2195/10626/51020/3925/51096/8766/4435/22938/9318/23423/9114/8533/10732/2958/51097/1716/54107/10606/9354/140465/9320/5111/79921/1859/1021…
VERHAAK_GLIOBLASTOMA_MESENCHYMAL	VERHAAK_GLIOBLASTOMA_MESENCHYMAL	VERHAAK_GLIOBLASTOMA_MESENCHYMAL	198	-0.425016	-2.06258	4.53915e-09	6.47907e-07	4.86303e-07	1881	tags=40%, list=17%, signal=34%	9902/3489/30008/64127/4627/6778/27180/5971/64778/26191/131566/5045/51226/838/1263/1051/10475/2274/391/80223/4015/3689/9208/4688/56833/2769/10288/6282/27128/26136/10413/6275/57804/4053/841/10981/5054/6768/3936/8942/624/23166/5328/1824/27036/6237/23529/7421/79930/645/3077/2014/7456/3956/10791/2213/7128/10538/8717/4125/6813/5880/5265/302/10630/3903/1234/5836/1890/6556/30846/3678/8038/2359/3566/3601/…
AAGCAAT_MIR137	AAGCAAT_MIR137	AAGCAAT_MIR137	159	0.490445	2.15346	4.79141e-09	6.78354e-07	5.09156e-07	1401	tags=27%, list=13%, signal=24%	57084/4760/9705/23114/4212/55084/22998/6857/4857/26585/5903/52/4306/8452/51444/83989/11052/8473/8874/54665/10771/23011/7750/3131/54874/23236/57826/283537/9819/8618/26973/22862/8879/8243/55664/5469/1654/51108/5532/8675/262/51334/2104
GO_POSITIVE_REGULATION_OF_CELL_ADHESION	GO_POSITIVE_REGULATION_OF_CELL_ADHESION	GO_POSITIVE_REGULATION_OF_CELL_ADHESION	324	-0.361146	-1.84588	4.91094e-09	6.8967e-07	5.1765e-07	2347	tags=35%, list=22%, signal=28%	1295/5896/2199/2113/811/3952/7189/6375/9308/8440/5879/2319/80005/1445/51043/6469/177/10725/7042/64127/1793/6387/5420/3728/3707/25890/5590/673/7402/11078/3280/7168/54518/11006/463/3559/4651/7070/199/2736/50943/3575/4814/3071/7037/3109/8291/100/6714/7124/3718/10859/3383/7052/10288/8646/10385/8631/7412/2041/941/5133/3673/55612/10551/7535/6366/3655/3932/6288/2316/5914/7010/655/100133941/6385/7040/942…
chr6p21	chr6p21	chr6p21	188	-0.426071	-2.05929	4.97135e-09	6.92569e-07	5.19825e-07	3092	tags=47%, list=28%, signal=34%	9477/51069/4795/6257/10554/54676/2979/4049/3305/7923/4201/7629/29964/2178/55633/6046/7148/6293/4855/3115/23/5528/55937/5514/6891/60685/25803/1041/8870/170680/10695/3112/89845/9820/11329/80864/177/6204/4800/3117/25844/6890/79865/80740/10817/50619/8645/10919/1616/1208/5089/170679/199/3109/63943/7124/55168/7940/6499/7005/3303/705/222658/80736/4188/54209/4794/629/5467/65989/3122/7287/3159/5225/54535/…
GO_SKIN_DEVELOPMENT	GO_SKIN_DEVELOPMENT	GO_SKIN_DEVELOPMENT	237	-0.396	-1.95232	5.479e-09	7.57233e-07	5.68361e-07	2254	tags=38%, list=21%, signal=31%	100129271/51083/1041/51384/11187/1775/54474/7538/8394/9509/10628/5046/6469/59344/7042/8626/182/1718/5154/3857/3728/3887/79977/5045/2252/5453/3854/6701/3851/1001/2355/1311/50509/2125/3852/6699/6662/7480/81858/7124/2069/43847/1364/3882/3664/10413/6615/3673/2317/55612/6768/9119/3655/3860/9475/5317/242/1824/2707/9076/7421/3675/3868/9333/1969/57830/247/677/8717/6608/3881/4851/2810/3853/4233/1956/3892/…
GSE22886_NEUTROPHIL_VS_DC_DN	GSE22886_NEUTROPHIL_VS_DC_DN	GSE22886_NEUTROPHIL_VS_DC_DN	174	0.478355	2.10966	5.55384e-09	7.61532e-07	5.71588e-07	2783	tags=43%, list=26%, signal=32%	7074/10479/865/2878/6117/4076/29969/9324/6643/10775/81853/8065/404672/8801/4719/5901/144699/6605/23428/8050/5684/9978/9604/25814/10988/5701/7107/55156/9690/10111/23014/22/57003/91752/51096/55699/29088/6748/2934/6634/2958/10935/22883/4904/3336/10213/6612/7388/7756/7336/4729/25793/5931/5096/10059/4714/51318/64976/3895/7494/57050/1601/23788/5711/51506/27101/10128/2547/29889/55608/7284/1200/84890/108…
GSE13485_DAY1_VS_DAY21_YF17D_VACCINE_PBMC_DN	GSE13485_DAY1_VS_DAY21_YF17D_VACCINE_PBMC_DN	GSE13485_DAY1_VS_DAY21_YF17D_VACCINE_PBMC_DN	128	0.516859	2.20766	6.17042e-09	8.32959e-07	6.25199e-07	2441	tags=49%, list=22%, signal=39%	7102/28962/3612/25913/1070/7257/404672/1389/8520/10302/29071/5686/9521/80254/5985/29081/54674/51138/51015/7411/54664/4712/25994/8803/7104/34/55325/51668/80145/54951/8195/10111/54826/10393/4190/5162/6500/9554/55520/54165/23213/8604/3336/55012/7336/10190/60492/10098/27068/55863/8089/55347/438/9934/51315/56925/1977/29922/5984/4711/5557/27101/6637
TGAATGT_MIR181A_MIR181B_MIR181C_MIR181D	TGAATGT_MIR181A_MIR181B_MIR181C_MIR181D	TGAATGT_MIR181A_MIR181B_MIR181C_MIR181D	334	0.397092	1.9016	6.16183e-09	8.32959e-07	6.25199e-07	2279	tags=36%, list=21%, signal=30%	117178/2891/10499/6049/4131/1362/1808/5066/491/4857/26585/10479/22903/9254/8653/3778/9760/114088/4076/4628/27020/8452/2180/27069/8065/8503/9774/9908/23119/10000/2898/5885/23527/3148/5901/8850/8473/23321/9915/8874/9378/22841/5324/23022/54665/26039/987/5357/25836/11275/3131/23228/4137/1960/114882/23032/9882/2060/9519/488/55636/4004/9690/6197/9819/2186/57092/10564/22862/8864/5500/22884/10130/8766/16…
GNF2_RAB3A	GNF2_RAB3A	GNF2_RAB3A	37	0.731331	2.49943	6.33194e-09	8.41713e-07	6.31769e-07	1661	tags=62%, list=15%, signal=53%	3800/9892/6456/6812/55450/6857/1804/10231/6000/57468/23208/9899/23229/9900/4897/9915/138046/1759/65009/2550/10900/2036/29114
WELCSH_BRCA1_TARGETS_UP	WELCSH_BRCA1_TARGETS_UP	WELCSH_BRCA1_TARGETS_UP	176	0.471358	2.08423	6.29816e-09	8.41713e-07	6.31769e-07	2113	tags=39%, list=19%, signal=32%	5168/25797/2770/116/5502/5935/5066/3988/9/4628/9324/7257/3400/4719/9375/5573/2254/9338/5527/5862/25814/1153/3832/23421/7323/5962/5825/3074/9522/4179/501/6197/4922/10920/8243/214/1654/9318/310/5090/4758/3482/7913/1385/54741/2908/847/6416/6772/23646/3716/10190/5861/11183/2874/10440/307/4060/10972/10857/2954/4072/1452/4697/3796/6391/10577/9341/4292
EGFR_UP.V1_DN	EGFR_UP.V1_DN	EGFR_UP.V1_DN	158	0.483994	2.12285	6.70873e-09	8.81901e-07	6.61934e-07	916	tags=23%, list=8%, signal=21%	1363/3375/9935/3800/5567/22876/4698/1123/2581/403/22875/56947/25913/56521/55251/23683/51309/60481/23089/58155/9687/10950/3397/11201/54664/10793/3983/6443/3832/22836/55120/178/1960/65982/51375/23705
GSE15215_CD2_POS_VS_NEG_PDC_UP	GSE15215_CD2_POS_VS_NEG_PDC_UP	GSE15215_CD2_POS_VS_NEG_PDC_UP	179	-0.438739	-2.11409	6.73555e-09	8.81901e-07	6.61934e-07	2376	tags=39%, list=22%, signal=31%	29109/2676/90326/5083/5010/1491/1543/29062/6949/25939/79616/3340/410/23139/100506658/57165/4884/5742/3489/467/687/1442/6667/4507/954/1180/5590/28999/55657/2995/23152/79658/904/1240/81857/3643/64763/7450/57761/23498/2268/6932/2872/55311/6271/7433/80045/80736/623/84243/127544/55630/5467/284904/8976/81/26508/4323/79939/56302/54498/5210/596/11135/10435/1890/375790/1294/2646/6280
GSE7218_UNSTIM_VS_ANTIGEN_STIM_THROUGH_IGG_BCELL_DN	GSE7218_UNSTIM_VS_ANTIGEN_STIM_THROUGH_IGG_BCELL_DN	GSE7218_UNSTIM_VS_ANTIGEN_STIM_THROUGH_IGG_BCELL_DN	143	-0.463569	-2.15579	6.93931e-09	8.95119e-07	6.71855e-07	1870	tags=41%, list=17%, signal=34%	914/9168/347/467/6404/8111/963/79865/7429/8645/11006/3559/4046/7070/5551/5996/840/5269/7124/3689/3695/9047/558/51411/3955/7535/3557/57823/710/79792/1237/3932/127544/4794/80830/1606/8519/3002/873/915/645/29015/1236/54440/3119/3003/8530/5880/10603/972/5292/3934/6590/7185/26471/3669/1437/6280
GO_REGULATION_OF_INFLAMMATORY_RESPONSE	GO_REGULATION_OF_INFLAMMATORY_RESPONSE	GO_REGULATION_OF_INFLAMMATORY_RESPONSE	257	-0.384581	-1.93128	6.92744e-09	8.95119e-07	6.71855e-07	2304	tags=36%, list=21%, signal=29%	2113/1776/3952/10333/2099/6375/695/25807/6348/54/1003/1773/1268/177/347/51704/64127/8673/9258/2950/5176/6369/3661/10062/3559/5468/4790/6346/50943/1051/100/81858/2207/7124/3689/56833/2175/7791/7052/9971/10318/7850/3055/3673/9180/5054/11343/215/6362/22904/148022/4792/54209/6288/7010/5467/23476/101/4088/353514/7130/1236/7301/2678/2213/7128/8717/140885/63940/9021/348/5008/335/136/1956/6376/6352/59341…
GSE18281_CORTICAL_VS_MEDULLARY_THYMOCYTE_UP	GSE18281_CORTICAL_VS_MEDULLARY_THYMOCYTE_UP	GSE18281_CORTICAL_VS_MEDULLARY_THYMOCYTE_UP	164	-0.448163	-2.12509	7.02217e-09	8.99147e-07	6.74878e-07	1122	tags=31%, list=10%, signal=28%	57761/55287/2131/65108/7124/2921/4061/558/3383/7052/23645/10410/2820/726/9180/3663/3557/7127/22822/4792/6288/127544/4600/8878/7032/50848/1435/1839/8986/3931/79153/1649/9636/10672/6281/3914/1535/972/6352/8875/3934/2056/6590/3665/259307/8876/5329/3669/10263/1116/9982
GSE46606_IRF4_KO_VS_WT_UNSTIM_BCELL_DN	GSE46606_IRF4_KO_VS_WT_UNSTIM_BCELL_DN	GSE46606_IRF4_KO_VS_WT_UNSTIM_BCELL_DN	143	-0.462747	-2.15197	7.31695e-09	9.30054e-07	6.98076e-07	1108	tags=42%, list=10%, signal=38%	54/79057/355/6513/26031/8673/8626/7138/5971/7477/23597/1052/1555/23601/5341/80223/597/6714/7124/2921/10938/56833/7408/5271/1318/10318/3055/10981/9683/2114/7127/4792/3561/27036/4794/629/1536/64218/51703/7128/445/9074/9536/2048/9021/4323/6367/64220/4973/1440/25841/10435/3553/3934/4791/7185/3665/8534/10568/7031
AAGCACT_MIR520F	AAGCACT_MIR520F	AAGCACT_MIR520F	159	0.486725	2.13712	7.92235e-09	9.99708e-07	7.50357e-07	2511	tags=44%, list=23%, signal=34%	5567/116/6049/1362/55450/491/4857/3778/9760/81533/51128/23229/3572/4952/23390/51182/23179/80232/23641/7474/5324/25842/26039/10294/9857/23414/114882/10558/23291/5962/19/7586/22862/22884/23276/8766/1654/5090/8897/91746/5926/7733/57509/9055/4978/55188/9252/894/5906/253943/29/57419/7436/9821/1000/7283/9341/27107/9462/2321/55279/1027/22865/23788/57472/29028/51320/23608/57403/23435
DELACROIX_RARG_BOUND_MEF	DELACROIX_RARG_BOUND_MEF	DELACROIX_RARG_BOUND_MEF	268	-0.38162	-1.90788	8.54635e-09	1.07069e-06	8.03635e-07	2761	tags=40%, list=25%, signal=31%	3238/81030/1032/2017/5118/5296/5802/115708/1497/23729/5119/58473/4052/1762/7043/4148/2199/9191/811/57152/2936/8553/8440/2622/410/23139/79007/6464/316/26031/1760/3726/9463/4975/23710/3604/11065/10867/55090/9572/23250/11066/5045/4035/8568/8000/64787/4046/8416/64763/1051/7480/57716/595/6714/2069/10898/51548/6624/60370/10413/54509/6275/726/4969/3557/3083/5915/4982/9475/127534/6237/64423/23529/8878/92…
GO_POSITIVE_REGULATION_OF_CELL_CELL_ADHESION	GO_POSITIVE_REGULATION_OF_CELL_CELL_ADHESION	GO_POSITIVE_REGULATION_OF_CELL_CELL_ADHESION	205	-0.413159	-2.01475	8.75997e-09	1.08687e-06	8.15782e-07	2320	tags=37%, list=21%, signal=30%	5896/2113/3952/7189/6375/9308/8440/5879/2319/1445/51043/6469/177/10725/64127/5420/3707/5590/3280/11006/3559/4651/7070/199/2736/50943/3575/3071/7037/3109/100/6714/7124/3718/10859/3383/10288/10385/8631/7412/941/5133/7535/6366/3655/3932/5914/655/100133941/7040/942/101/1947/3956/3549/1236/23308/54440/8728/140885/864/8740/10630/6376/972/6352/3965/51561/3553/3569/2056/8600/10272/3566/8876/5724
TTGCACT_MIR130A_MIR301_MIR130B	TTGCACT_MIR130A_MIR301_MIR130B	TTGCACT_MIR130A_MIR301_MIR130B	282	0.418936	1.97423	8.80035e-09	1.08687e-06	8.15782e-07	2713	tags=42%, list=25%, signal=33%	6252/9935/4760/9705/26960/6091/1808/491/10742/4808/22903/4306/23174/29969/27020/9749/8452/2180/2332/5048/6643/51555/9908/11069/23683/8473/23321/1540/4223/4094/10198/9373/23414/23032/9655/6616/2060/19/23236/29883/57826/526/2186/51046/57162/9306/546/55082/3097/22/23518/90627/56924/7322/9044/10051/4850/6500/22924/79365/94134/55288/171586/51441/6874/5868/7227/23219/6839/51727/22911/23213/90/694/10057…
GSE37534_UNTREATED_VS_PIOGLITAZONE_TREATED_CD4_TCELL_PPARG1_AND_FOXP3_TRASDUCED_DN	GSE37534_UNTREATED_VS_PIOGLITAZONE_TREATED_CD4_TCELL_PPARG1_AND_FOXP3_TRASDUCED_DN	GSE37534_UNTREATED_VS_PIOGLITAZONE_TREATED_CD4_TCELL_PPARG1_AND_FOXP3_TRASDUCED_DN	175	-0.436908	-2.09294	8.98658e-09	1.10206e-06	8.27179e-07	2460	tags=42%, list=23%, signal=33%	10561/30844/28951/4599/6891/811/834/6137/3437/23586/6398/10628/5371/59307/467/30008/55281/573/3433/51393/6890/27125/79883/57194/3431/64761/1997/3280/6354/80347/10581/321/23589/4938/10475/10903/55577/4499/9242/55647/4061/51296/9517/10410/1140/79792/127544/85363/80830/4600/7706/684/8519/23780/873/6773/10791/25897/304/9830/64108/9636/2331/3855/80176/6676/3569/3665/54541/3601/3669/10468/10397
GCM_RAN	GCM_RAN	GCM_RAN	140	0.49725	2.14661	9.3488e-09	1.13846e-06	8.54501e-07	2954	tags=52%, list=27%, signal=39%	3800/4684/4131/23270/491/9867/204851/7257/57498/9581/79982/10477/6683/5253/801/5901/1182/10426/4591/51439/8924/51335/26039/55148/23122/55754/55705/23291/23032/55832/57711/10513/55325/526/23014/523/3839/84162/8897/64112/55884/473/10314/7763/56478/7334/3093/2181/79685/2932/57645/10193/51125/124152/9568/9043/92703/55746/9649/7637/4664/9939/51340/130074/55704/84890/5495/51592/9110/57720/5747/57446/26…
PRC2_EED_UP.V1_DN	PRC2_EED_UP.V1_DN	PRC2_EED_UP.V1_DN	169	-0.43966	-2.09799	9.4388e-09	1.14144e-06	8.56737e-07	2987	tags=50%, list=27%, signal=37%	7249/10295/55697/11194/23511/1464/7046/55222/5905/9415/8906/11151/51005/409/9064/3300/9967/3418/81570/8940/81890/5273/84951/3090/55732/2733/55143/11186/8325/79087/9394/6387/64172/9258/6667/5424/55643/23400/3728/3707/27037/7402/3619/10919/3638/2355/50809/1121/5347/3787/2889/11245/10607/9469/8557/8190/55690/10861/4597/10318/5365/54795/64852/55139/55727/2584/79792/80339/8793/65989/6494/3162/25897/46…
ONKEN_UVEAL_MELANOMA_DN	ONKEN_UVEAL_MELANOMA_DN	ONKEN_UVEAL_MELANOMA_DN	462	0.359581	1.76306	9.63715e-09	1.15739e-06	8.68708e-07	1680	tags=24%, list=15%, signal=21%	5168/2770/5567/55859/57415/26577/55084/4674/27445/6091/7991/2778/23066/1808/4345/2581/1804/79582/4076/56271/55081/6596/6638/55790/7555/3400/4013/9581/55032/1756/4692/1389/5573/10631/6594/23089/5274/83700/4673/8323/648/7259/8850/8908/6655/5756/23022/1173/28513/25901/79659/10289/6696/28986/10294/2534/1153/3983/22836/23473/5412/23658/30849/10491/1739/25800/55341/9804/23366/6787/65982/64422/6622/9522…
PUJANA_BRCA2_PCC_NETWORK	PUJANA_BRCA2_PCC_NETWORK	PUJANA_BRCA2_PCC_NETWORK	373	0.386052	1.85724	1.00619e-08	1.20013e-06	9.00786e-07	2157	tags=30%, list=20%, signal=25%	1047/8883/57405/64848/91137/6117/9760/6596/3298/10926/11168/5928/11130/1353/5885/4801/1102/4678/60481/11052/3251/152559/3148/9126/10735/7027/9326/7486/7398/8473/5985/5527/9879/7181/10426/8874/97/10198/5983/545/5631/25842/10286/10793/3832/4175/701/23421/27309/9585/5203/1786/23234/54454/22976/2195/25804/22/81611/8243/11146/3925/10635/22944/22929/9044/10051/23635/8533/8479/5501/7329/6874/10915/10606…
chr1p36	chr1p36	chr1p36	198	-0.417616	-2.02667	1.11221e-08	1.30865e-06	9.82245e-07	1846	tags=33%, list=17%, signal=28%	26232/5081/11313/387509/57576/54991/51702/23400/3604/9696/5590/6723/8659/26279/64856/9923/1676/84065/440560/83715/4237/10250/27237/50809/2827/55707/54587/1043/51154/2134/64600/1953/80045/3155/84243/2582/6548/7293/6195/9249/51042/11240/8431/3362/1969/5351/864/9636/2048/83442/63976/2810/11330/10630/3339/1187/54546/27129/80176/5320/1188/6518/55616/375790/29943/4879
TTTGCAC_MIR19A_MIR19B	TTTGCAC_MIR19A_MIR19B	TTTGCAC_MIR19A_MIR19B	352	0.39212	1.88027	1.10543e-08	1.30865e-06	9.82245e-07	2223	tags=37%, list=20%, signal=30%	6252/4760/9863/158471/26960/57157/491/6857/10479/10742/865/204851/8653/54453/29969/27020/10154/2332/23208/27032/3400/8503/51555/9908/11069/1389/60481/801/4952/9900/23179/80232/8473/1994/1540/10198/8869/2926/9373/4929/10771/23011/10294/89795/9857/394/5412/23414/23394/6595/3131/23032/9655/5597/2060/19/7107/23236/26994/2185/29883/57826/526/2186/51046/22862/546/55082/3759/22/10425/79665/3839/54778/56…
GSE16450_CTRL_VS_IFNA_12H_STIM_IMMATURE_NEURON_CELL_LINE_DN	GSE16450_CTRL_VS_IFNA_12H_STIM_IMMATURE_NEURON_CELL_LINE_DN	GSE16450_CTRL_VS_IFNA_12H_STIM_IMMATURE_NEURON_CELL_LINE_DN	110	-0.497337	-2.21995	1.14742e-08	1.34102e-06	1.00654e-06	2027	tags=39%, list=19%, signal=32%	2023/55304/6513/4066/467/126208/8727/64782/8111/8645/4193/970/23612/2274/230/55647/9047/2769/7167/56834/3036/22822/26261/79369/79156/6385/8793/9249/3162/5033/8045/11030/5029/10603/4973/5008/5210/3623/7051/1440/133/26499/4828
PLASARI_TGFB1_TARGETS_10HR_UP	PLASARI_TGFB1_TARGETS_10HR_UP	PLASARI_TGFB1_TARGETS_10HR_UP	155	-0.448039	-2.09932	1.19016e-08	1.3817e-06	1.03707e-06	1374	tags=37%, list=13%, signal=33%	57089/3589/24147/1240/1263/6361/1847/8877/9945/2069/9208/10656/9645/23645/1004/3055/6615/2317/5054/11343/6478/2591/10763/4982/5317/127544/7040/2707/27063/23237/1839/4803/8061/51330/7128/445/29775/56937/26508/23764/958/2810/4973/5155/10848/6376/3976/23508/3569/8482/259173/10272/3678/8038/4879/5329/3690
MODULE_27	MODULE_27	MODULE_27	329	-0.361093	-1.84868	1.227e-08	1.41503e-06	1.06209e-06	2732	tags=40%, list=25%, signal=31%	2212/290/5587/9437/4923/3674/5802/3554/9244/5797/1271/920/1380/8718/8326/7113/3543/10692/28951/1230/2676/969/5791/10461/3556/10871/1441/433/2047/6504/1268/3560/2564/355/973/2692/658/914/4593/51704/30008/151/2322/5023/5800/7025/3696/5671/4921/719/9294/11006/3559/5468/4035/8483/5801/3575/7852/2568/3109/9283/8484/2204/2207/3689/3695/558/1364/3383/10288/2051/2358/117/941/1140/11027/3687/1145/7433/591…
chr22q13	chr22q13	chr22q13	124	-0.479123	-2.18499	1.30295e-08	1.48298e-06	1.11309e-06	1895	tags=35%, list=17%, signal=29%	91289/23264/79087/11015/9463/94009/10126/4248/7477/11078/638/80305/27352/49/27350/79879/8484/23616/1454/6663/63929/27128/6305/60489/56993/80339/10766/706/85377/3956/5880/29775/79924/27254/23764/5155/11135/200315/9582/53947/1890/23464/4242
GSE360_CTRL_VS_L_MAJOR_DC_DN	GSE360_CTRL_VS_L_MAJOR_DC_DN	GSE360_CTRL_VS_L_MAJOR_DC_DN	178	-0.432813	-2.08491	1.29984e-08	1.48298e-06	1.11309e-06	1377	tags=30%, list=13%, signal=27%	5468/28/1106/1847/2125/9362/84612/7852/6662/5996/57030/65108/22882/7124/3508/9516/10410/3557/8942/3083/8698/2114/64743/4495/7262/127544/1489/11240/7130/3290/1236/3398/10791/8728/2213/7128/10538/5205/5265/958/6281/27076/3892/5292/133/51561/1577/6590/1890/1410/54541/50486/3620/3690
CAHOY_NEURONAL	CAHOY_NEURONAL	CAHOY_NEURONAL	69	0.609234	2.3316	1.36263e-08	1.54083e-06	1.15651e-06	1120	tags=29%, list=10%, signal=26%	57084/7857/23040/5999/2572/6812/6750/85453/6857/1780/4741/9899/2254/4747/6804/9856/6861/4922/54847/816
GSE6259_33D1_POS_VS_DEC205_POS_FLT3L_INDUCED_SPLENIC_DC_UP	GSE6259_33D1_POS_VS_DEC205_POS_FLT3L_INDUCED_SPLENIC_DC_UP	GSE6259_33D1_POS_VS_DEC205_POS_FLT3L_INDUCED_SPLENIC_DC_UP	141	-0.463474	-2.14736	1.39217e-08	1.56408e-06	1.17396e-06	1395	tags=33%, list=13%, signal=29%	23516/1240/8748/2355/80223/2069/2314/945/51296/23162/10410/10318/112398/3036/2114/22822/629/5467/8519/64218/11237/2152/5225/10846/3931/11030/2213/7128/3119/9518/9725/9536/6560/79778/4851/4973/5008/972/6352/25841/1906/3553/3934/28231/7185/26471/3552
GO_KERATINIZATION	GO_KERATINIZATION	GO_KERATINIZATION	86	-0.541939	-2.31179	1.41899e-08	1.5739e-06	1.18133e-06	1616	tags=38%, list=15%, signal=33%	3857/3728/3887/5045/3854/6701/3851/1001/2125/3852/6699/81858/43847/3882/6768/9119/3860/5317/1824/3868/9333/57830/3881/2810/3853/3892/3855/3866/7051/3861/81851/5652/5266
GSE9988_LOW_LPS_VS_VEHICLE_TREATED_MONOCYTE_UP	GSE9988_LOW_LPS_VS_VEHICLE_TREATED_MONOCYTE_UP	GSE9988_LOW_LPS_VS_VEHICLE_TREATED_MONOCYTE_UP	122	-0.481019	-2.18035	1.41184e-08	1.5739e-06	1.18133e-06	1387	tags=38%, list=13%, signal=33%	3559/838/24147/1263/4790/1847/27074/8444/5341/597/7124/2069/2921/3383/5271/23645/6478/6362/57823/2114/7127/366/7262/4792/6385/8061/7130/2152/1236/3398/7128/9021/23764/27289/5008/3914/133/51561/1906/3553/54541/3601/5329/50486/9052/3552
GO_RESPONSE_TO_VIRUS	GO_RESPONSE_TO_VIRUS	GO_RESPONSE_TO_VIRUS	251	-0.386094	-1.92187	1.54612e-08	1.70406e-06	1.27903e-06	2633	tags=36%, list=24%, signal=28%	10346/114548/29108/8638/3467/1130/10561/598/4599/8772/8729/1543/6375/25939/9447/3437/23586/8517/1174/2023/5371/50506/51311/6387/3433/104/55509/81622/3460/3661/661/3559/3455/10581/3454/5551/4938/50943/7852/27350/10475/27297/6039/6714/7124/2268/10859/89870/79132/3764/10410/3663/6041/4986/148022/60489/2316/85363/4600/7706/684/8519/8061/9641/3159/6773/56915/7128/64108/4321/9636/6367/958/3373/4486/596…
HALLMARK_PROTEIN_SECRETION	HALLMARK_PROTEIN_SECRETION	HALLMARK_PROTEIN_SECRETION	93	0.560767	2.26079	1.5958e-08	1.74776e-06	1.31182e-06	2505	tags=55%, list=23%, signal=43%	6456/2778/5066/2581/5538/6643/7163/4952/1182/1075/51606/3920/5862/1173/7103/9871/8674/19/9522/10282/286451/6197/10564/6845/667/81611/259230/9805/8675/372/9554/5868/3482/2803/1213/10972/102/10040/538/10059/22796/8546/8027/9341/163/11311/10565/8417/6647/8775/57403
REACTOME_M_PHASE	REACTOME_M_PHASE	REACTOME_M_PHASE	257	0.419457	1.95048	1.69877e-08	1.8489e-06	1.38774e-06	3024	tags=44%, list=28%, signal=32%	57405/1780/5903/11130/5048/23047/5885/5683/7443/5716/5577/9126/5686/10735/5717/10762/80254/51143/5527/10426/11258/5684/5862/23122/25836/701/23421/5701/10142/5715/1069/7444/79959/5116/10393/5718/5108/25936/8243/10844/9631/26271/10051/5516/5501/5704/5529/996/9861/11243/4085/23141/25909/10213/53371/7514/8697/7175/5861/9972/5706/114791/5693/7321/23165/10274/7846/7283/8480/57122/3796/891/7324/4927/101…
CATTTCA_MIR203	CATTTCA_MIR203	CATTTCA_MIR203	211	0.445185	2.01939	1.71176e-08	1.85146e-06	1.38966e-06	2445	tags=42%, list=22%, signal=33%	57084/5122/3670/5126/23057/26960/9118/22998/491/4857/204851/4076/1008/2332/8848/3400/9231/2775/8867/11069/8289/8491/1607/5601/3488/5756/9373/3920/10971/10771/9871/23122/4659/1960/114882/54793/6197/2186/9306/56548/5500/81611/23518/286148/8525/6678/8675/94134/8539/8671/54329/6059/2115/9891/5144/6558/7227/1462/2562/57178/1859/25/5793/132/8660/5906/8905/253943/55617/58487/80196/1452/10933/1308/3796/1…
GSE21360_NAIVE_VS_SECONDARY_MEMORY_CD8_TCELL_UP	GSE21360_NAIVE_VS_SECONDARY_MEMORY_CD8_TCELL_UP	GSE21360_NAIVE_VS_SECONDARY_MEMORY_CD8_TCELL_UP	146	-0.454829	-2.11783	1.77621e-08	1.90931e-06	1.43308e-06	2304	tags=47%, list=21%, signal=38%	2113/5175/2936/8870/27173/2590/9535/9771/355/6513/973/10644/6693/64849/84168/122704/9032/7414/131566/92689/23516/4790/10581/5211/5480/1051/65108/80223/6714/7124/26472/55647/7408/1318/7167/26136/3055/2820/2317/705/9683/3557/4792/6385/4794/6237/4026/1536/6506/64218/10846/23533/2213/8495/113878/79778/10603/4323/958/4233/10630/6352/1440/10435/1356/7185/2275/3678/1116
GSE7460_CD8_TCELL_VS_TREG_ACT_DN	GSE7460_CD8_TCELL_VS_TREG_ACT_DN	GSE7460_CD8_TCELL_VS_TREG_ACT_DN	138	0.496112	2.14013	1.8871e-08	2.01607e-06	1.51321e-06	2554	tags=48%, list=23%, signal=37%	117178/5217/7074/1362/57157/11215/60487/9760/64431/2180/23047/7443/5577/9126/648/51182/4670/5985/5165/22841/5955/28981/10055/1434/11275/701/55705/54874/10920/6845/5718/25950/3839/51096/8939/7572/54107/9139/996/473/10196/11243/1213/5431/25/7319/10972/51659/51203/23607/1653/11083/57122/10135/64976/54962/9341/54765/5433/4300/8914/5925/6647/7818/55208/9184
GO_PRESYNAPSE	GO_PRESYNAPSE	GO_PRESYNAPSE	392	0.375547	1.82087	1.90867e-08	2.02669e-06	1.52118e-06	1732	tags=25%, list=16%, signal=22%	57084/10590/776/9892/6833/6456/116/5217/9829/2572/5799/27445/6812/2823/26052/5798/6571/491/6857/10479/5100/114088/273/27020/1008/56947/5538/2332/23208/9899/51760/8867/2898/10814/5664/801/23390/9900/22871/1182/1644/1496/9699/4747/9378/6717/53942/51138/5865/53826/6804/8674/9143/115207/23335/6616/8938/6622/9522/1759/2571/708/5028/6861/4922/8618/6845/2550/91752/4919/2741/6453/6529/5533/5142/9114/8675…
RICKMAN_METASTASIS_UP	RICKMAN_METASTASIS_UP	RICKMAN_METASTASIS_UP	224	0.434669	1.99604	1.92282e-08	2.02933e-06	1.52317e-06	1880	tags=33%, list=17%, signal=28%	25797/9863/55859/5332/2778/23066/56967/53343/5213/52/51321/56271/56947/56890/1353/51309/4719/51310/6594/5716/1876/83700/8975/54806/10735/4077/6297/7411/10771/28986/51170/10199/80823/55832/10513/23705/23398/1069/286451/54454/79770/10920/11163/546/22/60625/55167/57187/8445/8479/7572/10079/9139/91746/51144/9320/54165/1385/55812/65109/79921/51218/9852/53371/10664/58517/51098/81575/8493/2842/22868/593…
GARY_CD5_TARGETS_DN	GARY_CD5_TARGETS_DN	GARY_CD5_TARGETS_DN	326	0.391113	1.86911	2.21874e-08	2.32754e-06	1.747e-06	2722	tags=41%, list=25%, signal=32%	5935/26036/51444/11130/2332/5048/26054/9774/26953/1147/4678/23158/51582/5901/51182/4670/7247/51143/79666/51809/9879/1983/6717/5983/5756/545/2926/23022/9373/6885/10424/54505/3416/10988/862/54529/5701/57570/23398/10600/11196/29883/23234/23708/9712/26973/10973/79145/259230/8790/11146/10130/9841/55161/22929/29088/26271/6996/4850/8939/8445/3831/55871/3899/8539/262/64963/8099/54107/996/7071/23219/7332/…
COLDREN_GEFITINIB_RESISTANCE_DN	COLDREN_GEFITINIB_RESISTANCE_DN	COLDREN_GEFITINIB_RESISTANCE_DN	142	-0.458143	-2.12865	2.2626e-08	2.35933e-06	1.77086e-06	2191	tags=42%, list=20%, signal=34%	27286/7465/116984/57402/10331/55304/1366/57111/8673/79977/79767/23682/638/79098/64787/1001/8416/55287/79056/79784/1999/55001/1364/55620/9185/3664/2041/10551/6768/2591/5653/10205/1573/3155/27071/4070/79838/113791/1474/2065/10863/83481/6692/3918/56649/27134/51478/29984/3898/4486/11033/3694/64063/3866/3965/5652/54869/5017/9982
KIM_WT1_TARGETS_UP	KIM_WT1_TARGETS_UP	KIM_WT1_TARGETS_UP	195	-0.415683	-2.01427	2.38479e-08	2.47195e-06	1.85539e-06	2304	tags=43%, list=21%, signal=34%	2113/6541/5791/8553/8870/9308/3556/10678/116984/7490/200424/7204/687/3726/54964/5971/87/5154/3460/4293/25822/8507/7414/1613/3559/3589/4790/2355/79669/1847/8877/7126/6699/6662/9945/2274/23268/55816/2069/9469/7791/9516/5054/6461/4609/7262/4792/5914/6385/4794/85360/23237/4088/1435/1839/8061/2152/3159/1969/10846/51330/8871/677/7128/7145/29775/10603/27254/2887/11322/23764/2810/4071/3914/6376/1902/3976…
SABATES_COLORECTAL_ADENOMA_DN	SABATES_COLORECTAL_ADENOMA_DN	SABATES_COLORECTAL_ADENOMA_DN	210	0.438659	1.99398	2.5264e-08	2.60324e-06	1.95393e-06	1474	tags=27%, list=14%, signal=24%	7857/6252/3800/10590/4760/3642/1114/7102/7276/4675/1412/23136/4674/1113/7991/2641/653/948/6750/6357/2878/4852/7123/10810/1511/9899/5105/2167/4692/23158/590/1836/4223/9378/5865/477/28513/7166/6583/10351/10457/115207/730/5539/26040/1087/3570/91851/4211/29767/3899/8671/2202/25802/2690/6332/140803
JOHNSTONE_PARVB_TARGETS_2_DN	JOHNSTONE_PARVB_TARGETS_2_DN	JOHNSTONE_PARVB_TARGETS_2_DN	243	0.41956	1.94475	2.87713e-08	2.9472e-06	2.21209e-06	2134	tags=37%, list=20%, signal=30%	1363/5217/22998/204851/6715/9732/22875/54453/5928/55500/27032/81853/8065/118987/1602/23287/60481/9126/5527/51809/4976/9656/5955/5494/6873/51015/10048/114882/466/9804/9655/988/23398/29079/284/1946/836/57380/56913/57826/4835/57092/667/8879/7155/28978/214/55161/22929/5167/51071/23142/23635/10269/55871/9364/63971/25898/10915/9554/5529/64208/55327/54165/2908/3308/23348/55015/3033/9852/10427/26121/9972…
GCM_PTK2	GCM_PTK2	GCM_PTK2	103	0.53727	2.20031	2.94831e-08	3.00245e-06	2.25357e-06	1850	tags=41%, list=17%, signal=34%	3800/23136/9829/5178/22903/27020/7257/57498/9581/79982/23259/5901/1182/4591/51439/8924/51335/23122/55754/1739/23291/23032/22866/10513/55325/1955/23014/9666/29767/23142/84162/56899/64112/55884/10314/11342/56995/23348/56478/59338/10768/79685
GO_ACUTE_PHASE_RESPONSE	GO_ACUTE_PHASE_RESPONSE	GO_ACUTE_PHASE_RESPONSE	39	-0.666615	-2.438	3.2025e-08	3.21639e-06	2.41415e-06	1181	tags=49%, list=11%, signal=44%	1051/7124/7036/6288/23780/3077/445/3700/5265/3553/3569/2056/8600/5004/57817/325/3929/1401/3552
HOLLERN_EMT_BREAST_TUMOR_DN	HOLLERN_EMT_BREAST_TUMOR_DN	HOLLERN_EMT_BREAST_TUMOR_DN	78	-0.54991	-2.3153	3.23226e-08	3.21639e-06	2.41415e-06	2153	tags=53%, list=20%, signal=42%	11187/100506658/1366/7022/57111/54964/9026/3728/79977/79767/4057/23624/8711/64787/1001/27237/2125/79784/79983/55620/3664/2041/10105/55200/6768/10205/1824/9076/2065/83481/6692/1365/7739/2886/27134/8495/341/3866/5652/54869/5017
REACTOME_CELL_CYCLE_MITOTIC	REACTOME_CELL_CYCLE_MITOTIC	REACTOME_CELL_CYCLE_MITOTIC	379	0.375575	1.80625	3.21233e-08	3.21639e-06	2.41415e-06	2921	tags=40%, list=27%, signal=30%	1028/57405/1780/5903/6117/10926/5928/11130/5048/23047/10000/5885/5683/7443/5716/1876/5577/9126/5686/10735/5717/10762/80254/7027/51143/5985/5527/10426/5983/11258/5684/5862/9978/23122/25836/4175/4659/701/23421/5701/23291/10142/5715/1069/7444/79959/5116/10393/5500/5718/5108/25936/8243/10844/9631/26271/10051/5516/6500/5501/5704/5529/5934/54107/996/9861/6118/11243/4085/5111/23141/25909/10714/1859/1021…
ENK_UV_RESPONSE_KERATINOCYTE_UP	ENK_UV_RESPONSE_KERATINOCYTE_UP	ENK_UV_RESPONSE_KERATINOCYTE_UP	486	-0.317563	-1.69219	3.23228e-08	3.21639e-06	2.41415e-06	1858	tags=26%, list=17%, signal=23%	5742/3489/6204/5542/467/8673/1442/10174/3726/7280/5034/7138/6404/4248/3816/10589/2950/3728/6455/7317/80740/715/2783/9572/353/4881/6354/6511/8818/2067/7263/6203/2049/1847/2125/9045/37/1051/3755/2644/2274/5269/3695/2921/4061/89870/1364/7408/7052/5271/6282/1394/23645/7850/57804/10024/1140/10105/3663/2591/8942/9119/2114/2520/822/7262/4070/6183/396/688/6385/7040/1474/55503/2707/4582/5338/51042/2348/19…
GO_NEGATIVE_REGULATION_OF_CYTOKINE_PRODUCTION	GO_NEGATIVE_REGULATION_OF_CYTOKINE_PRODUCTION	GO_NEGATIVE_REGULATION_OF_CYTOKINE_PRODUCTION	210	-0.398538	-1.94683	3.31358e-08	3.27856e-06	2.46081e-06	2799	tags=42%, list=26%, signal=32%	23547/604/2615/9173/10365/5802/114548/29108/9246/409/7305/28951/7043/10333/10461/6375/9308/5879/5987/695/23586/6504/7538/54/1445/177/5371/59307/7042/3635/347/51311/9455/5971/8832/2950/3661/4057/26191/5045/1240/4790/1001/50943/3071/7124/408/3718/10859/558/1411/11326/79132/10385/23005/9971/7850/215/7293/57115/5914/100133941/7040/706/7706/684/3162/353514/3077/9641/8986/1969/51564/2213/7128/140885/96…
MORF_ERH	MORF_ERH	MORF_ERH	101	0.545655	2.22191	3.42782e-08	3.35589e-06	2.51885e-06	3399	tags=56%, list=31%, signal=39%	30968/52/7555/5683/3251/5901/9521/10971/11171/51668/708/7381/47/51096/4190/7329/6009/7913/7332/5111/6612/7388/4830/27335/7307/5438/4738/10054/5695/6635/22913/2079/7458/6637/6647/8655/6727/220988/2547/6418/4722/7284/3150/10987/3065/5250/10899/5436/8872/7386/9689/10456/5689/1327/10576/7528/6629
ACTTTAT_MIR1425P	ACTTTAT_MIR1425P	ACTTTAT_MIR1425P	208	0.441365	2.00142	3.43027e-08	3.35589e-06	2.51885e-06	2273	tags=38%, list=21%, signal=31%	6252/2643/6091/1996/6571/204851/23174/6596/23047/8867/4642/11052/23158/23390/1182/80232/5955/6717/10950/2926/8678/23473/11096/23414/5775/1960/8932/338645/53339/19/221037/5813/9690/9819/5980/10643/22862/55082/259230/214/55664/57473/23142/5090/79365/55288/8671/6720/26278/2115/9354/7071/64089/7266/905/29967/694/3189/55188/9252/7319/7347/7321/5094/3479/10274/1398/8451/8899/54112/51542/9715/7091/9444/…
GNF2_DEK	GNF2_DEK	GNF2_DEK	50	0.647473	2.3336	3.54154e-08	3.44539e-06	2.58602e-06	2578	tags=68%, list=24%, signal=52%	6117/5885/7443/8520/11052/3148/4670/10735/10762/7398/6717/7411/10728/51668/7884/81611/6996/22938/10051/8533/55596/6632/7913/1854/7514/9972/23512/10236/26135/23244/23435/11340/220988/11073
ALTEMEIER_RESPONSE_TO_LPS_WITH_MECHANICAL_VENTILATION	ALTEMEIER_RESPONSE_TO_LPS_WITH_MECHANICAL_VENTILATION	ALTEMEIER_RESPONSE_TO_LPS_WITH_MECHANICAL_VENTILATION	97	-0.505483	-2.19266	3.85111e-08	3.68479e-06	2.76572e-06	1104	tags=35%, list=10%, signal=32%	5341/65108/597/2207/7940/55647/9516/51296/2358/7850/9180/5054/3557/7127/4792/6288/85363/6503/1536/2152/6773/7128/9636/9021/23764/7051/133/3553/3569/3665/259307/5329/1437/3552
MOREAUX_MULTIPLE_MYELOMA_BY_TACI_DN	MOREAUX_MULTIPLE_MYELOMA_BY_TACI_DN	MOREAUX_MULTIPLE_MYELOMA_BY_TACI_DN	123	0.511299	2.16133	3.84016e-08	3.68479e-06	2.76572e-06	2130	tags=46%, list=20%, signal=38%	65110/65084/55081/64431/2653/10926/80349/2188/60496/79982/4678/6683/5901/23080/5527/10198/5684/6873/25842/80173/7013/54505/6742/55120/4659/23658/53339/9801/5203/708/25804/10393/9562/55830/54778/10260/54851/55871/6632/171586/51447/5704/55520/51121/1111/8697/5591/55035/9616/3550/79029/1653/10116/51056/29087/4171/7091
GSE25123_CTRL_VS_ROSIGLITAZONE_STIM_PPARG_KO_MACROPHAGE_UP	GSE25123_CTRL_VS_ROSIGLITAZONE_STIM_PPARG_KO_MACROPHAGE_UP	GSE25123_CTRL_VS_ROSIGLITAZONE_STIM_PPARG_KO_MACROPHAGE_UP	150	-0.452546	-2.10357	3.82267e-08	3.68479e-06	2.76572e-06	2140	tags=41%, list=20%, signal=33%	1844/23092/80005/80774/2870/10644/64127/4327/9120/2322/5023/10170/6354/5468/962/8444/10903/100/23601/597/2069/1043/2921/2268/10938/9744/9545/9516/10105/3687/3557/6362/57823/8698/366/22822/79836/10993/51312/3783/1474/101/64218/79789/11240/2678/7128/4321/5265/1880/6281/4973/5008/5210/200315/3553/28231/7185/9260/5329/79152
MORF_HDAC2	MORF_HDAC2	MORF_HDAC2	242	0.421797	1.9549	4.08842e-08	3.89047e-06	2.9201e-06	3232	tags=48%, list=30%, signal=35%	8883/6117/5538/11130/9140/7555/9908/1738/5885/23527/8520/9375/4670/7027/7398/6390/9879/11231/3181/10971/7411/3608/25814/6742/51103/4175/6917/701/23291/8803/10728/1786/7884/23234/200081/2521/23518/51020/8525/4190/5162/57187/310/5501/54205/2958/25898/10915/26009/1716/54107/10935/6118/7913/3033/3336/1635/1854/1213/11260/7514/5591/9112/26121/7307/4436/5438/9559/10651/10236/10285/4171/4528/10594/7324/…
SCHLOSSER_MYC_TARGETS_REPRESSED_BY_SERUM	SCHLOSSER_MYC_TARGETS_REPRESSED_BY_SERUM	SCHLOSSER_MYC_TARGETS_REPRESSED_BY_SERUM	138	0.489274	2.11064	4.18298e-08	3.95883e-06	2.9714e-06	2764	tags=47%, list=25%, signal=36%	4942/8883/52/7555/1353/9908/60496/3251/5901/9521/7486/5631/25814/6742/4712/25800/9804/27309/10728/5203/23014/10130/55699/9318/23142/7290/10269/8539/54205/10915/26009/54107/51031/10196/4085/3336/1635/10213/11260/11222/7334/9972/3093/6636/7307/22868/3419/1653/27107/1977/2107/10054/26135/5876/3838/26268/11340/9184/689/29889/79882/5223/9221/8624/55308
MORF_PCNA	MORF_PCNA	MORF_PCNA	72	0.592654	2.27922	4.69803e-08	4.42225e-06	3.31923e-06	2940	tags=62%, list=27%, signal=46%	5885/8520/3251/5901/4670/9521/7398/3181/10971/6742/51668/708/2521/8243/54205/54107/7913/7332/5111/3336/7514/10664/7307/4436/5438/10492/4171/10054/5695/6635/2079/7458/6637/6647/220988/2547/9184/6418/4722/2956/7284/3150/10987/5250/6627
ERBB2_UP.V1_DN	ERBB2_UP.V1_DN	ERBB2_UP.V1_DN	171	0.460541	2.03293	4.75859e-08	4.45517e-06	3.34394e-06	2196	tags=39%, list=20%, signal=31%	3375/3800/22876/7074/8467/55081/64431/1070/51444/10926/9926/9411/8065/26953/60496/51309/79982/23089/51133/54700/5577/6782/3912/9126/8491/4897/8754/58155/9687/1836/545/1105/10950/6873/11201/3983/22836/178/1960/466/9801/9440/10600/84869/10635/26271/7290/50999/55327/7071/10196/4085/2803/8204/9653/51018/55035/4436/7504/64860/4528/55006/27107/10125/23189/794
KRAS.300_UP.V1_UP	KRAS.300_UP.V1_UP	KRAS.300_UP.V1_UP	130	0.496447	2.11542	5.13391e-08	4.78085e-06	3.58839e-06	715	tags=25%, list=7%, signal=23%	29106/6252/3800/6447/8715/1114/5950/9892/55859/5178/4674/1113/26052/27324/6857/1780/5121/10231/5100/3598/9732/3757/5602/6653/81796/2254/4897/1496/6324/477/6696/89795
VERHAAK_GLIOBLASTOMA_NEURAL	VERHAAK_GLIOBLASTOMA_NEURAL	VERHAAK_GLIOBLASTOMA_NEURAL	111	0.51724	2.15582	5.27112e-08	4.88252e-06	3.6647e-06	1634	tags=34%, list=15%, signal=29%	5168/2770/140597/6456/23136/5502/1123/3612/1780/22875/79785/7257/23287/6683/11345/157567/3251/5274/9338/98/28986/23032/26033/6579/26273/25936/8799/4190/51646/5636/55532/310/56899/64208/9946/22921/51076/3208
GO_POSITIVE_REGULATION_OF_LYMPHOCYTE_ACTIVATION	GO_POSITIVE_REGULATION_OF_LYMPHOCYTE_ACTIVATION	GO_POSITIVE_REGULATION_OF_LYMPHOCYTE_ACTIVATION	212	-0.394104	-1.92838	5.31898e-08	4.90078e-06	3.67841e-06	2621	tags=40%, list=24%, signal=31%	114548/29108/952/920/3115/3543/7305/961/8772/5896/3952/7189/6375/9308/8440/5879/2319/695/1445/51043/6469/177/3567/3635/64127/6778/3707/5590/3280/11006/3559/79155/7070/199/2736/50943/3575/3071/7037/3109/100/6714/3718/10859/558/10288/10385/7412/941/5133/7535/6366/148022/3932/7293/5914/100133941/7040/942/23529/101/1947/3956/3549/1236/23308/54440/140885/864/8740/1880/4323/958/596/972/6352/3965/51561/…
HAMAI_APOPTOSIS_VIA_TRAIL_DN	HAMAI_APOPTOSIS_VIA_TRAIL_DN	HAMAI_APOPTOSIS_VIA_TRAIL_DN	156	-0.443549	-2.07719	5.68945e-08	5.13347e-06	3.85306e-06	2019	tags=40%, list=19%, signal=33%	11190/80774/3725/10628/10908/6464/57596/56033/7138/55509/930/10062/50619/6457/10581/11007/8877/64411/3755/230/100/23616/408/7408/3383/51540/51296/3350/54795/8942/5653/83743/7262/6659/55630/64423/2902/6195/5831/3614/1942/4606/6274/6510/9518/871/2064/26508/9636/348/1535/5360/28231/1890/1154/10272/3566/54869/5329/4828/3123/51129
GSE34392_ST2_KO_VS_WT_DAY8_LCMV_EFFECTOR_CD8_TCELL_DN	GSE34392_ST2_KO_VS_WT_DAY8_LCMV_EFFECTOR_CD8_TCELL_DN	GSE34392_ST2_KO_VS_WT_DAY8_LCMV_EFFECTOR_CD8_TCELL_DN	156	-0.443469	-2.07682	5.68945e-08	5.13347e-06	3.85306e-06	2299	tags=44%, list=21%, signal=35%	486/4689/5791/6375/8676/64419/3560/355/6513/467/3726/151/182/3433/388/5971/8111/462/5154/64778/10062/1263/970/6361/2355/1847/1051/58504/2170/2131/23601/5341/65108/22882/597/6382/308/55647/7408/7052/51296/2358/8828/2820/22822/3561/5328/6288/4794/942/1435/1839/2152/4485/3398/9518/9636/3898/23566/4233/5155/1906/3553/3569/4791/7185/26471/375790/259307
GSE45365_WT_VS_IFNAR_KO_CD8A_DC_DN	GSE45365_WT_VS_IFNAR_KO_CD8A_DC_DN	GSE45365_WT_VS_IFNAR_KO_CD8A_DC_DN	174	-0.421553	-2.02251	5.60706e-08	5.13347e-06	3.85306e-06	1645	tags=32%, list=15%, signal=28%	6890/53944/6507/147912/64761/838/8877/4814/100/10230/10865/9242/2069/2921/10938/10859/79132/9516/2358/23645/941/10318/55738/6615/54538/7127/414/148022/4792/83937/6385/80830/55503/684/8519/23780/2152/29015/25897/7128/8717/1307/6290/54498/335/5155/1440/10435/80176/9181/3665/80271/8542/3566/3601/2646
BAELDE_DIABETIC_NEPHROPATHY_DN	BAELDE_DIABETIC_NEPHROPATHY_DN	BAELDE_DIABETIC_NEPHROPATHY_DN	400	0.370422	1.79916	5.65104e-08	5.13347e-06	3.85306e-06	1965	tags=32%, list=18%, signal=27%	10687/23114/5567/9863/5217/7991/23066/1028/1281/23270/5066/4345/57515/10529/2581/11215/1804/10602/10129/56271/9874/27020/10159/23741/7049/439921/9324/5734/5928/5048/9231/6383/84159/9581/60496/5105/2898/5683/4692/5573/10631/9659/2254/5577/2941/4016/4591/5684/23022/54665/23011/25814/2534/394/2992/4175/6595/10457/64764/9804/5962/2060/34/10140/2702/54874/488/5745/26994/51668/1955/9658/23167/2195/667/…
KRAS.300_UP.V1_DN	KRAS.300_UP.V1_DN	KRAS.300_UP.V1_DN	129	-0.45678	-2.09233	5.78707e-08	5.19464e-06	3.89897e-06	1692	tags=33%, list=16%, signal=28%	5023/79883/84679/1805/3963/57118/4842/3851/170679/4938/6699/23553/1521/6531/54587/23498/83463/2051/10307/3955/11346/1237/54209/3860/10993/4600/684/3868/8431/79958/26353/4586/113878/8581/64108/27254/8437/1382/6236/7051/3786/7356
REACTOME_INTERLEUKIN_10_SIGNALING	REACTOME_INTERLEUKIN_10_SIGNALING	REACTOME_INTERLEUKIN_10_SIGNALING	38	-0.678579	-2.46745	5.90029e-08	5.26911e-06	3.95487e-06	1067	tags=47%, list=10%, signal=43%	7124/3383/941/7850/3557/2208/942/1435/6367/1234/6352/1440/3976/3553/3569/5724/1437/3552
KEGG_HEMATOPOIETIC_CELL_LINEAGE	KEGG_HEMATOPOIETIC_CELL_LINEAGE	KEGG_HEMATOPOIETIC_CELL_LINEAGE	83	-0.532505	-2.25824	5.94648e-08	5.28326e-06	3.96549e-06	2722	tags=52%, list=25%, signal=39%	290/3674/3554/952/920/1380/924/4311/1441/3567/914/2815/2322/909/930/3559/3589/3575/7037/7124/945/3581/7850/3673/3655/2057/2208/3122/1435/3675/915/3563/1436/1440/3553/3569/2056/3678/3566/3123/1437/3552/3690
ZHOU_INFLAMMATORY_RESPONSE_LIVE_UP	ZHOU_INFLAMMATORY_RESPONSE_LIVE_UP	ZHOU_INFLAMMATORY_RESPONSE_LIVE_UP	285	-0.357093	-1.79934	6.30679e-08	5.57495e-06	4.18442e-06	1908	tags=31%, list=18%, signal=26%	1316/10725/1301/7832/9754/27/9322/6649/182/10500/5971/3604/27125/64778/25822/3696/3211/4921/4356/23516/1263/4790/1847/79155/4814/8444/55707/6934/2035/2683/51560/6714/7124/9242/2069/2921/10938/6624/3383/5271/2671/9516/54813/23645/941/10318/3303/5054/7127/4792/5317/688/10766/6385/85360/23529/8878/6506/1489/8061/2152/23308/7128/113878/3249/7145/1559/23764/5008/5155/1440/3976/27129/133/80176/51561/19…
MODULE_53	MODULE_53	MODULE_53	361	-0.336494	-1.7432	6.35316e-08	5.58757e-06	4.1939e-06	1500	tags=27%, list=14%, signal=24%	7298/2354/23046/638/6354/4237/3638/3851/1627/4046/49/1847/1104/199/2827/3575/7852/5347/899/5996/9945/7480/100/8484/26093/5778/1841/597/1943/2207/7124/10360/23616/9459/3689/7940/2268/1802/6663/945/7791/2769/6282/11326/6275/3055/10024/1663/5054/3936/79734/8698/2114/9400/91977/4609/835/3561/6659/5328/2944/27090/100133941/3783/6503/8793/9136/915/2014/9170/54535/241/9048/8728/1978/8530/4605/6472/5880/…
ELVIDGE_HYPOXIA_BY_DMOG_UP	ELVIDGE_HYPOXIA_BY_DMOG_UP	ELVIDGE_HYPOXIA_BY_DMOG_UP	120	-0.472113	-2.11979	6.68751e-08	5.85208e-06	4.39243e-06	2234	tags=43%, list=21%, signal=35%	8553/29799/6277/5236/51141/2632/55893/3486/3725/10628/23363/6513/1316/467/2997/1837/7852/6662/230/1999/4015/6275/8497/55689/5054/4249/1824/81855/5033/8614/9048/9518/23764/4233/136/1956/283/3623/5292/133/6676/28231/6273/5163/54541/5329/3669/9052/10397/3123/51129/768
GCM_UBE2N	GCM_UBE2N	GCM_UBE2N	115	0.51675	2.16624	7.52439e-08	6.55149e-06	4.91739e-06	2672	tags=54%, list=25%, signal=41%	4684/23270/65110/204851/57498/26953/8289/10477/6683/5253/9126/5901/58155/10426/51335/54665/26039/7750/10793/10424/55148/8575/23394/55705/23032/55832/57711/9440/4087/29099/2186/26273/11163/79665/8897/64112/55884/91746/1385/57178/7763/9852/56478/3189/7334/3093/2932/10236/10193/124152/51729/9859/85021/92703/7072/57472/23435/7637/4664/9939/51340/130074
GSE9316_IL6_KO_VS_IFNG_KO_INVIVO_EXPANDED_CD4_TCELL_DN	GSE9316_IL6_KO_VS_IFNG_KO_INVIVO_EXPANDED_CD4_TCELL_DN	GSE9316_IL6_KO_VS_IFNG_KO_INVIVO_EXPANDED_CD4_TCELL_DN	150	-0.445599	-2.07128	8.16579e-08	7.07458e-06	5.31001e-06	1435	tags=34%, list=13%, signal=30%	64761/6354/3559/24147/970/79155/4938/597/7124/4015/2921/26747/3383/79132/9516/51296/10410/2317/5054/3557/7127/4792/6288/7293/629/706/684/3002/50848/7421/1839/7128/9536/64108/1649/9021/23764/4323/958/64220/6376/6352/1440/3976/80176/1906/7185/3665/4283/375790/3601
GTGCAAA_MIR507	GTGCAAA_MIR507	GTGCAAA_MIR507	93	0.544845	2.1966	8.50019e-08	7.32784e-06	5.5001e-06	1401	tags=33%, list=13%, signal=29%	4821/4760/5080/6328/1028/23270/491/9867/9926/79811/6670/26575/2898/10735/1496/80232/4094/116987/54665/23011/51585/55669/4753/29883/5980/5500/259230/4211/80762/79893/2104
PUJANA_XPRSS_INT_NETWORK	PUJANA_XPRSS_INT_NETWORK	PUJANA_XPRSS_INT_NETWORK	149	0.477587	2.07531	8.83901e-08	7.58239e-06	5.69116e-06	2589	tags=43%, list=24%, signal=33%	8883/57405/6117/11168/5928/11130/5885/4801/4678/3148/9126/7027/9326/7398/5527/9879/97/10198/5983/5631/25842/4175/27309/9585/1786/23234/22976/22/81611/8243/3925/10635/10051/23635/8533/5501/10915/10606/4690/55215/7913/4085/5111/1854/8317/7514/10664/5591/2305/5431/23512/4436/4171/22823/22934/5984/8914/27338/5925/11340/9184/11073/1058/51574
CAGTGTT_MIR141_MIR200A	CAGTGTT_MIR141_MIR200A	CAGTGTT_MIR141_MIR200A	234	0.425066	1.95949	8.92269e-08	7.61665e-06	5.71688e-06	1834	tags=29%, list=17%, signal=25%	57084/23040/23114/5567/9892/7276/23057/55084/6812/1362/1657/23037/65084/204851/5100/4628/56890/8452/23047/23119/9729/80232/8473/9378/5324/9501/1655/80351/10424/23122/1267/3131/10179/10728/488/85458/6775/57826/526/2521/3759/81611/5887/523/3839/10363/23276/6453/51646/10092/51441/2104/10915/91746/11127/23411/7913/56995/146057/271/6416/1456/51663/1998/460/25827/5793/8660/253943
MORF_SKP1A	MORF_SKP1A	MORF_SKP1A	179	0.45127	1.99993	9.04939e-08	7.68713e-06	5.76977e-06	3381	tags=50%, list=31%, signal=35%	6049/4698/9874/7555/1353/5885/5683/4719/8520/11345/51582/5901/537/5684/1173/5701/1345/5715/2108/7381/5510/5887/9166/51096/4190/6500/54107/51031/5868/9354/6009/8724/7913/7332/377/6612/10664/4729/7334/5706/7307/9529/3796/8161/23438/4738/9167/51366/92703/10054/6728/6635/22913/2029/3838/7458/6637/6647/1611/6727/51573/8930/220988/6418/689/2764/4722/3150/10987/6902/10959/9470/5250/10899/3032/6627/8872/…
GO_CELL_CHEMOTAXIS	GO_CELL_CHEMOTAXIS	GO_CELL_CHEMOTAXIS	230	-0.379506	-1.87657	9.30216e-08	7.86348e-06	5.90214e-06	2423	tags=39%, list=22%, signal=31%	2549/158747/1230/8729/2833/6360/811/6375/5879/1441/8823/5197/2047/57402/8394/6348/23396/7042/6387/10488/2247/2950/6369/55742/5800/57118/719/6354/1240/6361/27237/199/796/6346/7852/3071/8291/391/2207/4015/3689/7984/2921/56833/51411/2358/7412/5365/54795/5054/3557/6366/6362/1237/6288/101/1435/1839/11240/1969/4485/1236/5880/8740/1880/63940/6367/4851/5919/4233/5155/6376/1907/972/1234/6352/59341/1902/39…
GSE2706_UNSTIM_VS_2H_LPS_AND_R848_DC_DN	GSE2706_UNSTIM_VS_2H_LPS_AND_R848_DC_DN	GSE2706_UNSTIM_VS_2H_LPS_AND_R848_DC_DN	132	-0.458472	-2.11278	9.51619e-08	8.00556e-06	6.00878e-06	2175	tags=45%, list=20%, signal=36%	55254/8676/1844/3437/116984/6504/5371/7832/467/9322/3726/7280/3433/5971/3696/3638/1263/4790/1847/79155/27074/5996/6934/100/65108/2921/10938/3383/23645/10318/2081/6478/2591/57823/7127/27071/4792/7293/629/9953/9076/6506/1236/7128/10538/64108/1880/9636/9021/200315/1906/3569/7185/3665/4283/3601/5329/3669/3552
GSE14000_TRANSLATED_RNA_VS_MRNA_DC_UP	GSE14000_TRANSLATED_RNA_VS_MRNA_DC_UP	GSE14000_TRANSLATED_RNA_VS_MRNA_DC_UP	139	0.478896	2.06798	9.85104e-08	8.24741e-06	6.1903e-06	2446	tags=43%, list=22%, signal=34%	22876/4942/85453/9/1070/2180/5734/11130/1353/8289/5683/57763/5717/7486/5983/5684/2926/55037/10055/26610/22836/51103/4175/114883/65982/25977/6903/6832/5203/23708/79959/55082/154881/64754/5718/84869/5510/10671/8766/8479/51121/10213/79068/51018/2059/10190/51377/28998/51203/51654/8480/57122/28985/51163/1977/29127/79738/60561/64219/8446
GNF2_TM4SF2	GNF2_TM4SF2	GNF2_TM4SF2	25	0.775053	2.4025	1.00287e-07	8.35268e-06	6.26932e-06	915	tags=56%, list=8%, signal=51%	9892/7102/6456/23057/4674/6812/491/57468/9899/2775/9900/138046/6616/1759
GSE22886_NAIVE_CD4_TCELL_VS_NEUTROPHIL_UP	GSE22886_NAIVE_CD4_TCELL_VS_NEUTROPHIL_UP	GSE22886_NAIVE_CD4_TCELL_VS_NEUTROPHIL_UP	175	0.45373	2.00522	1.01207e-07	8.35268e-06	6.26932e-06	2778	tags=43%, list=25%, signal=33%	7074/65110/60487/26036/56271/29969/55081/6596/64431/54680/26953/8801/23484/10668/144699/9326/9879/10198/5631/25814/10199/23658/9882/29117/9270/26049/4925/22/10425/613/51020/10363/79918/4190/55699/57473/57798/923/246243/51601/55327/22883/7644/23348/90/6612/10767/7294/8697/25793/59338/90233/1653/10946/22850/1677/51759/5295/23450/10054/81929/5695/27339/64219/23358/6767/11340/79693/994/27252/7284/513…
GSE22140_GERMFREE_VS_SPF_MOUSE_CD4_TCELL_DN	GSE22140_GERMFREE_VS_SPF_MOUSE_CD4_TCELL_DN	GSE22140_GERMFREE_VS_SPF_MOUSE_CD4_TCELL_DN	182	-0.413722	-1.9911	1.01163e-07	8.35268e-06	6.26932e-06	1318	tags=30%, list=12%, signal=27%	6354/4790/10581/8566/3575/27350/5996/23187/23268/100/1728/9242/2069/79026/2921/6035/7408/5271/2769/11326/23645/10307/6275/3303/4053/10105/5054/23166/10993/10766/8878/1606/81855/645/2014/3159/241/8728/9194/4647/8740/3241/302/4000/1436/5360/3903/6196/133/9454/3553/7185/23768/54541
MODULE_342	MODULE_342	MODULE_342	159	-0.429498	-2.0122	1.02361e-07	8.40811e-06	6.31092e-06	1566	tags=36%, list=14%, signal=31%	7498/64856/5673/4057/1029/11006/4651/3854/54961/64787/1001/80317/8416/3852/1510/5269/1999/6382/7984/1364/10551/2591/3557/4070/2944/100133941/79774/25825/4582/50848/2348/3918/1969/2886/2678/563/26353/25987/3898/1382/3373/3853/1645/4486/2331/335/3855/5320/63898/1577/3861/6590/5652/6286/10406/9052/3484
GNF2_RAN	GNF2_RAN	GNF2_RAN	74	0.566739	2.18813	1.04632e-07	8.55432e-06	6.42066e-06	2655	tags=50%, list=24%, signal=38%	8883/5683/5686/5901/5983/5684/3181/6742/29789/1434/10728/708/2108/7884/25804/29088/6634/6632/10606/6059/10213/4830/11222/5591/29093/6636/51318/28977/5984/6635/26135/51650/6637/10112/10128/9184/2956
DEURIG_T_CELL_PROLYMPHOCYTIC_LEUKEMIA_DN	DEURIG_T_CELL_PROLYMPHOCYTIC_LEUKEMIA_DN	DEURIG_T_CELL_PROLYMPHOCYTIC_LEUKEMIA_DN	271	0.403366	1.89782	1.06715e-07	8.68378e-06	6.51784e-06	1347	tags=26%, list=12%, signal=23%	84525/2643/140597/4675/4674/7074/4121/1123/3423/5066/57515/60487/9867/9254/4306/9749/3298/26092/7049/58486/9140/23208/8065/51635/2273/1102/8520/23484/801/51182/1540/4094/7181/7220/10286/9646/10424/2534/6443/5412/5243/4659/11275/9882/5962/2060/9440/7107/23398/10600/6775/9583/29883/57826/3821/55602/5108/2959/22884/11146/9922/55568/11266/214/55167/5533/5142/54851/8445/66036
REACTOME_KERATINIZATION	REACTOME_KERATINIZATION	REACTOME_KERATINIZATION	81	-0.526405	-2.21824	1.07938e-07	8.74251e-06	6.56191e-06	1616	tags=37%, list=15%, signal=32%	3857/3728/3887/5045/3854/6701/3851/2125/3852/6699/43847/3882/6768/9119/3860/5317/1824/3868/9333/57830/3881/3853/3892/3855/3866/7051/3861/81851/5652/5266
ZHOU_INFLAMMATORY_RESPONSE_LPS_UP	ZHOU_INFLAMMATORY_RESPONSE_LPS_UP	ZHOU_INFLAMMATORY_RESPONSE_LPS_UP	250	-0.376008	-1.87221	1.14536e-07	9.23394e-06	6.93077e-06	2020	tags=33%, list=19%, signal=28%	6783/3486/9771/2692/5371/7832/27/9322/182/3433/10500/196403/1821/5971/27125/8322/3696/3211/4921/4356/4790/1847/4938/7450/4814/2035/10230/2683/51560/2204/6714/7124/1999/2069/2921/5596/6624/3383/2671/9516/3664/23645/941/3303/6615/5054/6362/1656/7127/125/688/127544/6385/9953/85360/4600/9076/6506/8061/8614/25878/284904/64108/9636/23764/5008/7051/1440/27129/133/80176/51561/1906/3553/23508/3569/4791/36…
MORF_RAB11A	MORF_RAB11A	MORF_RAB11A	54	0.634011	2.31778	1.15948e-07	9.262e-06	6.95183e-06	2575	tags=65%, list=24%, signal=50%	26092/7555/5716/5686/6311/9326/27336/5701/9519/4087/5510/8799/8766/11235/372/9554/26009/5529/54386/7175/7319/3550/9529/8505/8480/6391/8161/8813/9167/51366/4927/8559/7507/8446/2764
HALLMARK_KRAS_SIGNALING_DN	HALLMARK_KRAS_SIGNALING_DN	HALLMARK_KRAS_SIGNALING_DN	181	-0.412255	-1.98699	1.15626e-07	9.262e-06	6.95183e-06	2415	tags=34%, list=22%, signal=27%	3425/4599/5626/5078/5650/4868/51384/29799/8823/83439/3291/258/3567/658/7042/7832/10991/6620/3963/57118/4842/51226/51806/1208/57089/1358/3851/2593/3852/2827/55277/778/7038/6531/6663/79085/398/5164/3780/941/5133/3955/11346/1237/6528/3860/5317/242/65989/7032/1360/9194/27076/1907/3866/2649/7051/1906/7356/2813/495
GO_POSITIVE_REGULATION_OF_LOCOMOTION	GO_POSITIVE_REGULATION_OF_LOCOMOTION	GO_POSITIVE_REGULATION_OF_LOCOMOTION	426	-0.326136	-1.71628	1.19172e-07	9.4761e-06	7.11253e-06	2012	tags=31%, list=18%, signal=26%	4303/347733/652/3725/55140/6869/177/6693/50506/23625/1672/7042/57111/1793/6387/388/6667/10500/51378/10488/5420/2247/5154/6369/7429/6865/57118/4921/719/1613/2252/6354/1240/4035/4193/4846/3643/8877/7070/199/6346/3071/10016/6662/8291/6714/7124/2268/3383/2358/2041/6615/8828/3673/5054/6366/4249/3655/4986/623/54209/9475/5328/2316/1081/10501/7010/655/4641/7040/85360/101/4088/1435/64218/3162/1839/3675/71…
SMID_BREAST_CANCER_RELAPSE_IN_BONE_DN	SMID_BREAST_CANCER_RELAPSE_IN_BONE_DN	SMID_BREAST_CANCER_RELAPSE_IN_BONE_DN	274	-0.364906	-1.82778	1.19729e-07	9.47713e-06	7.1133e-06	1935	tags=34%, list=18%, signal=28%	23650/4170/10644/1316/7022/7280/26227/9095/7531/55280/3613/10874/4507/3887/633/1029/94025/5613/8645/10280/1448/3854/2309/321/2049/3852/27074/7852/6662/2568/3755/1043/3945/10656/6624/9469/6663/8190/9071/11333/7850/55612/6271/8942/5653/5152/3655/25907/4982/6515/9736/5317/688/1824/2316/51312/3783/2707/6566/6689/9076/3868/85377/11240/29015/5880/864/3241/7851/4323/3853/1645/4071/1535/10630/1956/10158/…
ACCATTT_MIR522	ACCATTT_MIR522	ACCATTT_MIR522	122	0.4931	2.08477	1.20447e-07	9.48093e-06	7.11615e-06	2804	tags=48%, list=26%, signal=36%	9935/23057/1362/10769/4076/4628/2332/9411/2775/84159/23527/4670/80232/1994/3845/5324/10971/54665/394/64065/10142/64418/10905/29066/546/56929/55167/8760/10732/678/2115/51727/7332/55015/1859/7334/894/5781/22843/10492/1452/10274/23077/54556/9467/4863/10210/3195/10054/9057/6045/7458/9823/4664/4780/10902/7337/4154/50804
KRAS.600_UP.V1_DN	KRAS.600_UP.V1_DN	KRAS.600_UP.V1_DN	254	-0.368385	-1.84502	1.20866e-07	9.48093e-06	7.11615e-06	2613	tags=35%, list=24%, signal=27%	11279/1271/10669/43849/2847/867/9970/4599/5626/1750/5650/51384/1562/6664/27240/6504/258/23396/3567/7042/57124/29949/151/3224/5023/3613/79883/84679/1805/3963/57118/4842/51806/3851/2049/170679/4938/6699/4814/55277/23553/1521/6531/79056/54587/8857/23498/83463/2051/10307/3955/11346/710/1237/54209/3860/10993/11314/4600/27063/65989/684/5794/25770/1472/3868/8431/79958/26353/4586/113878/8581/64108/3881/2…
GSE35825_UNTREATED_VS_IFNG_STIM_MACROPHAGE_UP	GSE35825_UNTREATED_VS_IFNG_STIM_MACROPHAGE_UP	GSE35825_UNTREATED_VS_IFNG_STIM_MACROPHAGE_UP	151	-0.433322	-2.01848	1.32173e-07	1.03213e-05	7.74693e-06	2946	tags=47%, list=27%, signal=35%	9588/11228/6737/10148/3475/4134/3240/79651/3674/7188/1827/51090/961/9334/2936/9308/55254/8676/3437/54/55304/6513/5371/54545/6452/182/5971/87/6369/7414/970/1847/2170/5341/597/1454/60370/79370/7167/7412/54509/3557/57823/4792/79156/6288/127544/85363/4794/1536/1839/5033/23533/3398/9518/9536/64108/1880/4323/3898/10672/10630/79094/1440/133/8482/3665/3678/375790/1116/3552
GSE9601_NFKB_INHIBITOR_VS_PI3K_INHIBITOR_TREATED_HCMV_INF_MONOCYTE_DN	GSE9601_NFKB_INHIBITOR_VS_PI3K_INHIBITOR_TREATED_HCMV_INF_MONOCYTE_DN	GSE9601_NFKB_INHIBITOR_VS_PI3K_INHIBITOR_TREATED_HCMV_INF_MONOCYTE_DN	157	-0.436923	-2.05543	1.34142e-07	1.04284e-05	7.82728e-06	1919	tags=36%, list=18%, signal=30%	5371/1316/347/1417/3433/64782/3604/64097/5045/1616/6354/3559/6457/79050/3274/2131/65108/2069/10938/55647/9516/51296/2358/3055/3557/3036/6288/27090/8435/6385/1536/4600/4880/3002/7421/1839/83481/3918/3398/64108/56342/864/23764/4071/136/2649/6352/1440/3976/133/80176/1906/3665/1154/26471/4283/3552
BONOME_OVARIAN_CANCER_POOR_SURVIVAL_UP	BONOME_OVARIAN_CANCER_POOR_SURVIVAL_UP	BONOME_OVARIAN_CANCER_POOR_SURVIVAL_UP	30	0.742313	2.41697	1.34938e-07	1.04436e-05	7.83871e-06	1960	tags=73%, list=18%, signal=60%	7102/22998/23741/9236/3488/9445/11231/5862/8925/5412/862/79633/5980/8887/9365/64781/23362/2202/23411/9652/9821/7881
GO_MICROTUBULE_BASED_PROCESS	GO_MICROTUBULE_BASED_PROCESS	GO_MICROTUBULE_BASED_PROCESS	469	0.350287	1.71786	1.37612e-07	1.06034e-05	7.95865e-06	2580	tags=33%, list=24%, signal=26%	3800/117178/2770/11075/5080/7345/4131/114327/57405/10769/403/1780/79582/55081/56890/10579/1070/2332/5048/26054/6683/8658/4139/9126/5901/10735/80254/1400/8850/6674/51143/1540/1641/4976/4747/10426/5311/4591/11258/7411/28981/9053/80173/23011/79659/89795/9857/3832/23122/6103/10048/1267/8674/4659/4137/1739/10142/23032/9585/6622/85458/5813/1069/9648/51668/55567/10982/1946/8195/8120/29098/79959/6845/511…
VILIMAS_NOTCH1_TARGETS_UP	VILIMAS_NOTCH1_TARGETS_UP	VILIMAS_NOTCH1_TARGETS_UP	49	-0.600878	-2.29898	1.40566e-07	1.07833e-05	8.0937e-06	2466	tags=59%, list=23%, signal=46%	4772/924/5896/969/9308/914/3726/5971/4854/3559/7070/3575/597/3383/941/7535/4792/3932/942/3002/915/1236/3398/6376/972/6352/4791/7185/3665
GSE360_HIGH_DOSE_B_MALAYI_VS_M_TUBERCULOSIS_DC_DN	GSE360_HIGH_DOSE_B_MALAYI_VS_M_TUBERCULOSIS_DC_DN	GSE360_HIGH_DOSE_B_MALAYI_VS_M_TUBERCULOSIS_DC_DN	170	-0.419865	-2.00081	1.41221e-07	1.07861e-05	8.09577e-06	1393	tags=32%, list=13%, signal=28%	6354/3559/962/94/4790/1847/5996/10475/100/9242/4588/269/1411/3383/6282/7412/3664/23645/2820/11343/3936/3557/22904/7127/710/4495/4792/127544/1536/4600/684/2152/771/1236/10791/8728/8530/6713/6560/4321/5265/4504/4973/10630/4496/1890/7185/5652/6279/375790/50486/10397/6280/3690
GTATTAT_MIR3693P	GTATTAT_MIR3693P	GTATTAT_MIR3693P	145	0.4802	2.07962	1.43072e-07	1.0833e-05	8.13101e-06	3080	tags=57%, list=28%, signal=41%	5080/9829/5727/7555/6670/1756/6594/23390/4077/5569/22841/116987/54665/2534/23414/25836/4659/7323/23291/54874/55636/26994/830/22976/57162/26249/4211/55167/6529/5142/54329/7424/9752/9891/5144/7227/23411/5926/11342/29994/23213/2562/846/2308/7763/51663/7347/253943/102/2138/23607/23531/1000/9839/23090/152006/7091/9444/11174/92/11320/23367/54363/10112/7447/23300/8202/3213/4133/3760/10902/4154/23299/203…
WIERENGA_STAT5A_TARGETS_UP	WIERENGA_STAT5A_TARGETS_UP	WIERENGA_STAT5A_TARGETS_UP	148	-0.433298	-2.02073	1.4308e-07	1.0833e-05	8.13101e-06	2234	tags=43%, list=21%, signal=34%	8553/1522/9308/10392/6348/347733/23762/55558/1316/7832/10500/23710/55509/64778/84679/909/8507/6484/4651/399664/875/1847/27074/3575/5996/7289/2035/57761/7052/3673/22822/144195/5328/113791/7293/51312/2208/57664/8878/4582/9249/1236/3563/8530/6367/4973/5008/5210/3310/6352/5292/133/4050/6676/53947/7185/1154/2359/3566/259307/54541/10397/1437
JAATINEN_HEMATOPOIETIC_STEM_CELL_UP	JAATINEN_HEMATOPOIETIC_STEM_CELL_UP	JAATINEN_HEMATOPOIETIC_STEM_CELL_UP	205	0.430319	1.94138	1.46961e-07	1.10309e-05	8.27955e-06	1689	tags=31%, list=16%, signal=26%	2770/4675/216/5332/6328/2171/5066/22998/23037/85453/8835/22903/79870/6319/2653/27032/10000/2273/51309/4692/4678/6594/51133/9900/5325/51809/5311/57460/9053/55120/23545/6595/3131/5962/23236/50859/284/9306/91851/667/64754/4211/3925/11160/286148/9392/22881/9805/57473/23635/10549/80243/10079/8099/10606/55179/3490/79921/3033/81618/79884/8204/4830
GO_EXTRACELLULAR_STRUCTURE_ORGANIZATION	GO_EXTRACELLULAR_STRUCTURE_ORGANIZATION	GO_EXTRACELLULAR_STRUCTURE_ORGANIZATION	347	-0.335677	-1.73121	1.46354e-07	1.10309e-05	8.27955e-06	2454	tags=35%, list=23%, signal=28%	55937/961/949/1463/4148/1295/5650/4868/2199/2113/5175/649/1298/8174/4018/2264/54507/4320/7373/7490/9509/3913/64386/7042/1301/30008/84168/4327/9644/5034/2247/5154/58494/25890/1805/64856/633/3696/4239/5045/4921/4237/4035/1311/50509/7450/6662/23187/2683/90993/7124/1999/4015/6382/3689/3695/6624/3383/7412/3673/55612/3687/5054/3936/79875/3036/3655/4982/8751/655/8435/440387/6385/7040/50848/101/4088/5033…
GO_POSITIVE_REGULATION_OF_LEUKOCYTE_CELL_CELL_ADHESION	GO_POSITIVE_REGULATION_OF_LEUKOCYTE_CELL_CELL_ADHESION	GO_POSITIVE_REGULATION_OF_LEUKOCYTE_CELL_CELL_ADHESION	179	-0.417142	-2.01002	1.48889e-07	1.11277e-05	8.35219e-06	2786	tags=44%, list=26%, signal=33%	604/11148/5058/11151/114548/29108/920/3115/961/8772/5896/2113/3952/7189/6375/9308/8440/5879/2319/1445/51043/6469/177/10725/64127/3707/5590/3280/11006/3559/7070/199/2736/50943/3575/3071/7037/3109/100/6714/7124/3718/10859/3383/10288/10385/8631/7412/941/5133/7535/6366/3932/5914/100133941/7040/942/101/1947/3956/3549/1236/23308/54440/140885/864/8740/972/6352/3965/51561/3553/3569/2056/8600/3566/8876/57…
GCAAAAA_MIR129	GCAAAAA_MIR129	GCAAAAA_MIR129	133	0.482928	2.06214	1.50076e-07	1.11318e-05	8.35527e-06	1455	tags=32%, list=13%, signal=28%	57084/23040/3670/5080/4212/5178/4121/10529/6857/10602/9760/4306/2332/79811/6670/23119/29951/116987/54665/4929/23011/2781/25836/4659/862/8672/55636/7884/23167/6374/2186/5306/259230/4211/5803/1654/51347/23362/262/56899/2104/2115
GO_REGULATION_OF_T_CELL_ACTIVATION	GO_REGULATION_OF_T_CELL_ACTIVATION	GO_REGULATION_OF_T_CELL_ACTIVATION	247	-0.360949	-1.80145	1.50862e-07	1.11318e-05	8.35527e-06	2320	tags=34%, list=21%, signal=27%	5896/3952/7189/6375/9308/8440/5879/2319/27240/1445/652/51043/6469/177/6693/914/64127/5074/2648/3707/5590/673/26279/26191/3280/11006/3559/7070/199/2736/50943/3575/3071/7037/1051/3109/100/6714/3718/10859/2175/10288/11326/10385/64600/7412/941/5133/7535/6366/3932/5914/100133941/6385/7040/942/11314/101/1947/3077/3956/3549/1236/23308/54440/2213/140885/5880/864/2064/8740/972/6352/3965/51561/3553/3569/20…
GO_LEUKOCYTE_DIFFERENTIATION	GO_LEUKOCYTE_DIFFERENTIATION	GO_LEUKOCYTE_DIFFERENTIATION	415	-0.32226	-1.68746	1.50859e-07	1.11318e-05	8.35527e-06	2621	tags=34%, list=24%, signal=27%	114548/7030/920/3467/1380/2719/8326/9452/7305/10320/5316/1230/8772/54997/2624/5896/2101/3952/326/7189/10461/6886/9308/9770/632/695/6348/652/3725/51043/6469/177/973/4066/3567/1316/6693/914/3635/8325/3726/9644/2322/4627/6778/55509/2648/5971/8111/3707/5590/673/26279/4057/930/26191/11006/3559/5468/3589/5075/2736/50943/3575/3071/7037/1051/79840/100/1943/6714/2207/7124/3718/10859/558/6932/56833/2175/10…
MODULE_239	MODULE_239	MODULE_239	90	0.546138	2.186	1.57209e-07	1.15026e-05	8.63361e-06	2287	tags=42%, list=21%, signal=34%	6091/26092/6990/51128/81034/9926/7779/6670/9908/60481/3572/648/57763/10735/5756/1655/3416/22836/30849/1739/9804/10564/79665/10092/23451/5501/10606/3482/10972/4012/23129/8546/10313/6654/5295/6944/163/55746
KRAS.600_UP.V1_UP	KRAS.600_UP.V1_UP	KRAS.600_UP.V1_UP	247	0.402249	1.86508	1.56893e-07	1.15026e-05	8.63361e-06	746	tags=18%, list=7%, signal=17%	29106/10687/6252/3800/6447/8715/1114/5950/9705/9892/55859/23057/5178/4674/1113/26052/27324/22998/6857/79844/1780/3741/5121/10231/5100/3598/9732/3757/390616/5602/6653/81796/2254/4897/5743/1496/23321/6324/3481/477/6696/28986/89795/6804/7166
DIRMEIER_LMP1_RESPONSE_EARLY	DIRMEIER_LMP1_RESPONSE_EARLY	DIRMEIER_LMP1_RESPONSE_EARLY	58	-0.572166	-2.28688	1.61593e-07	1.1774e-05	8.83725e-06	2303	tags=55%, list=21%, signal=44%	969/9308/1844/6504/7538/6348/3725/4170/1316/7832/6204/3726/3728/3638/6203/1847/597/7124/3383/23645/6478/3936/4609/4792/4794/7128/4125/1880/4791/7185/3665/4879
GSE22140_HEALTHY_VS_ARTHRITIC_MOUSE_CD4_TCELL_UP	GSE22140_HEALTHY_VS_ARTHRITIC_MOUSE_CD4_TCELL_UP	GSE22140_HEALTHY_VS_ARTHRITIC_MOUSE_CD4_TCELL_UP	169	-0.418599	-1.99749	1.68146e-07	1.22004e-05	9.1573e-06	2212	tags=33%, list=20%, signal=26%	1543/2319/433/25807/8682/1445/10628/10908/1198/6693/25888/3635/3726/2203/3117/1718/56926/5176/25822/8507/23152/6389/23381/3280/5648/65108/10360/3689/7940/1043/2268/7850/9056/5653/710/3561/6238/101/1839/3290/10791/3119/1360/717/8740/5265/6367/5155/1890/6279/7356/1116/3620/10397/6280
ONDER_CDH1_TARGETS_2_UP	ONDER_CDH1_TARGETS_2_UP	ONDER_CDH1_TARGETS_2_UP	233	0.416022	1.9183	1.72078e-07	1.24339e-05	9.33257e-06	1295	tags=24%, list=12%, signal=22%	5168/10687/6447/5999/158471/26577/4675/3763/4131/1123/1281/56967/10529/26585/403/10231/3778/4885/9760/9732/56271/7123/7049/5734/23208/6383/26575/84159/10631/83700/9900/1293/2941/23179/26999/8850/7474/57460/28986/22836/6583/10351/1634/9500/155066/309/79633/283537/7381/4919/6919/55568/90627/29803/5167/6678
GNF2_PA2G4	GNF2_PA2G4	GNF2_PA2G4	72	0.578237	2.22377	1.82943e-07	1.31613e-05	9.87852e-06	2554	tags=49%, list=23%, signal=37%	8883/4719/8520/4678/5901/5717/29081/5684/3181/6742/29789/1434/701/23658/10728/2108/7884/25804/29088/6632/10606/6059/5111/10213/11222/29093/57122/51318/4292/23450/6635/26135/6637/10128/9184
GO_REGULATION_OF_LEUKOCYTE_PROLIFERATION	GO_REGULATION_OF_LEUKOCYTE_PROLIFERATION	GO_REGULATION_OF_LEUKOCYTE_PROLIFERATION	178	-0.411901	-1.98417	1.84244e-07	1.31613e-05	9.87852e-06	2282	tags=38%, list=21%, signal=30%	3952/51083/7189/6375/8440/695/6664/652/51043/6469/177/3567/6693/3635/5074/2950/26279/26191/3280/3559/199/50943/3071/7037/1051/3109/100/7940/3718/10859/10288/11326/10385/64600/7412/941/7535/148022/7293/100133941/6385/7040/942/11314/23529/1947/1435/3549/23308/54440/2213/7128/5880/2064/1880/958/596/972/6352/3965/51561/3553/3569/2056/6863/7356/3620
IL15_UP.V1_UP	IL15_UP.V1_UP	IL15_UP.V1_UP	163	-0.414393	-1.96301	1.84412e-07	1.31613e-05	9.87852e-06	2407	tags=42%, list=22%, signal=33%	5619/92822/58158/4056/969/57602/3104/9447/1844/2118/6504/7975/200424/2875/55558/79175/11132/4066/3567/3765/3726/3224/6387/388/3177/3604/79767/256949/23046/11006/51806/3026/94/5075/1001/11007/4046/50943/191585/26145/5778/80223/10656/6271/6366/57823/25907/3860/7293/9953/9249/7421/1893/6692/8061/51330/6510/5672/8728/23764/5008/5292/3976/63898/28231/8600/1154/51200/3552
MORF_SP3	MORF_SP3	MORF_SP3	71	0.56883	2.18224	1.86969e-07	1.32236e-05	9.92535e-06	2872	tags=55%, list=26%, signal=41%	6117/7555/6670/9908/5885/5573/6311/3181/10971/5701/23291/5510/5887/9166/51096/4190/372/10092/26009/5529/5934/7913/23369/3550/23469/9529/8505/10285/8161/9167/51366/7458/7818/6418/2764/7705/10987/10959/81688
GSE23114_WT_VS_SLE2C1_MOUSE_SPLEEN_B1A_BCELL_DN	GSE23114_WT_VS_SLE2C1_MOUSE_SPLEEN_B1A_BCELL_DN	GSE23114_WT_VS_SLE2C1_MOUSE_SPLEEN_B1A_BCELL_DN	176	-0.409793	-1.96652	1.87564e-07	1.32236e-05	9.92535e-06	2889	tags=45%, list=27%, signal=34%	6640/5319/4640/25792/11040/5118/10235/23085/3068/81628/51741/7479/5528/28951/4329/2264/10871/8676/2319/410/27240/89845/4303/55558/10628/93/9168/3726/3177/2648/11065/5176/4293/2783/3421/1106/1001/2626/49/5211/199/9045/7852/1521/100/26145/1045/23541/10847/3689/3718/8557/4597/3955/10105/11027/1953/6271/7433/3083/8532/7262/113791/688/2208/5467/1606/3614/9170/10791/3700/4125/140885/1649/5333/81544/190…
GSE17301_ACD3_ACD28_VS_ACD3_ACD28_AND_IFNA2_STIM_CD8_TCELL_DN	GSE17301_ACD3_ACD28_VS_ACD3_ACD28_AND_IFNA2_STIM_CD8_TCELL_DN	GSE17301_ACD3_ACD28_VS_ACD3_ACD28_AND_IFNA2_STIM_CD8_TCELL_DN	173	0.444153	1.96317	1.87086e-07	1.32236e-05	9.92535e-06	1705	tags=30%, list=16%, signal=26%	5168/25797/9737/23643/26234/6571/1362/23174/55790/7779/1602/23683/1486/23080/4338/9236/9765/4929/987/2799/5412/5243/4753/10513/55636/7699/80219/56913/3570/8879/8864/54826/54778/10260/1508/23507/58488/9666/4850/51347/54681/9139/51601/55327/7071/4758/126231/2308/10257/90/2530/55770
GSE21360_PRIMARY_VS_TERTIARY_MEMORY_CD8_TCELL_DN	GSE21360_PRIMARY_VS_TERTIARY_MEMORY_CD8_TCELL_DN	GSE21360_PRIMARY_VS_TERTIARY_MEMORY_CD8_TCELL_DN	178	-0.411447	-1.98199	1.9663e-07	1.38069e-05	1.03631e-05	1393	tags=40%, list=13%, signal=36%	8798/9246/952/1497/961/9334/6891/969/1522/1543/9308/3556/6792/843/7538/6398/3725/4170/3726/6890/8548/3431/6354/3559/5899/1847/7511/27074/3787/10865/5341/597/7124/3383/9071/1318/9516/10981/8828/3663/6362/22904/7127/710/6238/127544/6385/7706/8519/2152/3290/6773/6274/3563/10791/10538/9021/5155/6352/5292/10435/3553/3569/1890/7185/3665/8542/4283/3601/3669/3620/5724
REACTOME_REGULATION_OF_INSULIN_SECRETION	REACTOME_REGULATION_OF_INSULIN_SECRETION	REACTOME_REGULATION_OF_INSULIN_SECRETION	69	0.583121	2.23166	2.01674e-07	1.41043e-05	1.05863e-05	984	tags=30%, list=9%, signal=28%	2770/5567/776/6833/2641/6812/2778/948/6514/9254/773/11069/5573/5577/3630/3745/6804/2776/6616/23236/6861
GO_RESPONSE_TO_MOLECULE_OF_BACTERIAL_ORIGIN	GO_RESPONSE_TO_MOLECULE_OF_BACTERIAL_ORIGIN	GO_RESPONSE_TO_MOLECULE_OF_BACTERIAL_ORIGIN	272	-0.366367	-1.83308	2.06535e-07	1.43864e-05	1.07981e-05	1507	tags=29%, list=14%, signal=26%	3661/4057/9572/10062/26191/4842/4846/4790/79155/3454/1051/9450/6714/7124/2921/10859/558/3383/10288/9516/3764/7412/9971/941/3055/841/11027/5054/3663/3557/22904/4986/623/148022/4792/54209/5914/100133941/85363/7040/942/706/5467/27063/9076/968/1236/2678/2213/7128/445/140885/9536/958/4851/6376/1234/6352/1440/133/3965/1906/3553/3934/3569/4791/2056/22933/6590/6556/6279/4283/57817/6863/7356/3929/3620/572…
GO_EPIDERMAL_CELL_DIFFERENTIATION	GO_EPIDERMAL_CELL_DIFFERENTIATION	GO_EPIDERMAL_CELL_DIFFERENTIATION	184	-0.407004	-1.9614	2.08355e-07	1.4398e-05	1.08068e-05	2254	tags=39%, list=21%, signal=31%	100129271/1041/51384/11187/1775/54474/7538/8394/652/10628/5046/23513/8626/182/9497/3857/3728/3887/79977/11078/5045/3280/5453/3854/6701/3851/1001/2355/2125/3852/6699/81858/2069/43847/3882/3664/10413/2317/6768/9119/80736/6424/3860/9475/5317/1824/474/7421/3868/9333/1969/57830/247/677/3881/4647/23764/4851/2810/3853/3892/3855/3866/6820/7051/3861/81851/5652/5017/5266/79152
VEGF_A_UP.V1_UP	VEGF_A_UP.V1_UP	VEGF_A_UP.V1_UP	173	-0.407275	-1.94815	2.07725e-07	1.4398e-05	1.08068e-05	2148	tags=36%, list=20%, signal=30%	9149/25807/4542/3291/10628/6469/973/467/23264/6452/2356/23293/104/5971/23220/2052/256949/930/23152/6354/5075/10220/7070/4814/10903/4688/4061/8190/3383/28952/8497/3663/353500/4249/22822/57658/60489/6385/4794/23237/1893/4818/2329/3931/3398/2213/7461/3700/229/25759/1357/1649/9537/5360/4050/3691/4791/7185/2128/5017/54541/3669/9235
FAELT_B_CLL_WITH_VH_REARRANGEMENTS_DN	FAELT_B_CLL_WITH_VH_REARRANGEMENTS_DN	FAELT_B_CLL_WITH_VH_REARRANGEMENTS_DN	44	0.657543	2.30276	2.11344e-07	1.45468e-05	1.09185e-05	2455	tags=64%, list=23%, signal=49%	5217/23270/23741/5504/23641/157680/11258/10971/5631/10771/2281/23228/7322/5090/64112/10618/3308/9550/7514/10916/23492/10972/1653/64976/7494/3858/4717/6647
HAHTOLA_MYCOSIS_FUNGOIDES_CD4_DN	HAHTOLA_MYCOSIS_FUNGOIDES_CD4_DN	HAHTOLA_MYCOSIS_FUNGOIDES_CD4_DN	102	0.513159	2.09008	2.1866e-07	1.49323e-05	1.12079e-05	1947	tags=40%, list=18%, signal=33%	23270/64848/29969/58486/9140/7163/1353/5504/5885/29978/23484/3572/11052/801/10302/23259/4673/23080/51439/10198/5955/10424/29789/114882/9270/708/7267/4925/9166/5533/10606/6059/79752/1854/9652/3094/8697/11222/7342/10492/64710
FULCHER_INFLAMMATORY_RESPONSE_LECTIN_VS_LPS_UP	FULCHER_INFLAMMATORY_RESPONSE_LECTIN_VS_LPS_UP	FULCHER_INFLAMMATORY_RESPONSE_LECTIN_VS_LPS_UP	419	-0.314489	-1.65332	2.1783e-07	1.49323e-05	1.12079e-05	2079	tags=30%, list=19%, signal=26%	8682/64419/48/9563/1445/3725/9051/10908/10725/28996/7039/7832/5742/27/64924/7280/79077/4327/4627/9455/55509/8727/87/8111/23220/122704/3604/1112/6369/5800/6533/7414/80305/79658/1263/2859/6361/4046/27074/3575/58504/5996/6746/3163/2170/1728/65108/80223/2204/6714/2069/3732/2921/6624/51154/56833/7408/9645/7791/7052/54509/57804/51657/3557/80045/2114/81035/7262/835/10131/6183/3561/6659/5328/7293/2208/37…
IL2_UP.V1_UP	IL2_UP.V1_UP	IL2_UP.V1_UP	161	-0.413431	-1.95172	2.24046e-07	1.52404e-05	1.1439e-05	2157	tags=37%, list=20%, signal=30%	8676/9447/1844/6504/2875/55558/79175/11132/3567/1316/3726/6387/388/3177/27180/3604/8659/79767/9032/23046/8645/11006/1001/2355/3643/11007/8877/2125/50943/3755/5778/80223/1043/2921/1953/25907/6515/7293/9249/7421/8061/51330/6510/8728/8740/23764/5008/4071/5292/3976/25841/63898/28231/8600/1154/30846/2128/303/3552
JAEGER_METASTASIS_DN	JAEGER_METASTASIS_DN	JAEGER_METASTASIS_DN	234	-0.373048	-1.84301	2.31148e-07	1.56623e-05	1.17558e-05	1985	tags=38%, list=18%, signal=31%	10628/2564/6513/23650/2877/1672/7022/5742/57111/8626/182/3613/10874/3728/79977/79767/4057/3963/51806/79098/3854/54961/1001/2125/3852/6699/4499/6382/8857/79026/2769/55620/2051/3664/7850/55612/1500/6768/2114/10205/4070/51195/5317/6665/688/1824/655/100133941/1474/2707/1606/5646/83481/3868/3918/7739/771/11012/8714/445/8581/3881/6317/3898/2810/3853/53905/1645/4071/27076/3914/4486/1956/10158/3866/65314…
GSE32986_CURDLAN_LOWDOSE_VS_CURDLAN_HIGHDOSE_STIM_DC_DN	GSE32986_CURDLAN_LOWDOSE_VS_CURDLAN_HIGHDOSE_STIM_DC_DN	GSE32986_CURDLAN_LOWDOSE_VS_CURDLAN_HIGHDOSE_STIM_DC_DN	145	-0.437073	-2.03421	2.3448e-07	1.58265e-05	1.1879e-05	1325	tags=30%, list=12%, signal=27%	1263/4193/1106/55720/4814/2170/2131/23601/597/6382/2268/55647/56833/7052/1318/2358/23645/54509/941/3055/3303/2820/3557/7127/83743/27071/22822/6385/8878/9641/2152/3398/4323/3898/4233/11033/6376/4050/7185/375790/5329/3669/3123/1437
TAATAAT_MIR126	TAATAAT_MIR126	TAATAAT_MIR126	150	0.467967	2.0394	2.37704e-07	1.59821e-05	1.19958e-05	2274	tags=40%, list=21%, signal=32%	9935/2891/116/5126/23074/4121/65084/4857/3757/51444/1602/1147/8289/6683/51582/8754/8850/8473/22841/5324/862/51290/57282/83604/22862/55082/523/11160/214/80762/10051/4862/10269/8445/79365/2104/9752/2690/5529/9891/55041/7227/9960/25909/9054/5781/115353/23365/80031/2138/51696/8546/9759/54556/490/9043/9462/51163/8453/5457
RODWELL_AGING_KIDNEY_NO_BLOOD_DN	RODWELL_AGING_KIDNEY_NO_BLOOD_DN	RODWELL_AGING_KIDNEY_NO_BLOOD_DN	116	0.504146	2.11908	2.4219e-07	1.6159e-05	1.21285e-05	1924	tags=36%, list=18%, signal=30%	9737/7102/57415/5178/27445/2778/4942/27324/10529/7163/80349/4719/23158/2941/23461/51015/23122/22836/5019/1345/26053/2571/26273/11163/23014/26249/23327/11160/54205/2104/2690/10935/4548/25821/55364/55151/10768/51377/65125/5094/79442/388969
MISSIAGLIA_REGULATED_BY_METHYLATION_UP	MISSIAGLIA_REGULATED_BY_METHYLATION_UP	MISSIAGLIA_REGULATED_BY_METHYLATION_UP	103	-0.474733	-2.0946	2.41465e-07	1.6159e-05	1.21285e-05	1271	tags=32%, list=12%, signal=29%	1847/5680/4938/5669/4061/57804/23475/3673/5054/7127/4070/6238/6385/4600/8878/684/6692/7128/9636/3373/27289/3965/51561/3553/3934/6590/5652/6535/6286/5329/3669/10406/9235
GTACTGT_MIR101	GTACTGT_MIR101	GTACTGT_MIR101	185	0.437582	1.94609	2.4441e-07	1.62449e-05	1.2193e-05	2184	tags=39%, list=20%, signal=32%	4760/9863/65084/4857/8835/22903/8653/5727/5100/54453/8848/9231/9908/8289/6594/4139/8323/1182/10735/5743/8473/3488/56920/54674/55148/10048/79646/7323/23291/9655/23705/57826/5980/546/8879/56929/80762/7322/1654/50999/7572/50807/54329/9139/5868/5144/2036/56995/6400/1859/10057/2201/7756/10664/783/23369/5861/7319/5931/7321/2138/65258/8899/5562/547/8500/152006/54556/9444/4117/64895/55585
GSE14000_UNSTIM_VS_4H_LPS_DC_DN	GSE14000_UNSTIM_VS_4H_LPS_DC_DN	GSE14000_UNSTIM_VS_4H_LPS_DC_DN	136	-0.436597	-2.0184	2.51021e-07	1.66208e-05	1.24752e-05	1919	tags=39%, list=18%, signal=33%	3437/23586/22809/5371/10725/7832/467/687/55281/3433/3431/54891/1847/4938/6346/3575/4814/58504/840/2131/5341/597/9242/10859/8190/79370/1318/941/2820/8942/57823/7127/710/4792/80830/4600/684/8519/7130/64108/11016/864/2887/9636/6352/200315/5916/3553/7185/3665/26471/3669/3620
SAGIV_CD24_TARGETS_DN	SAGIV_CD24_TARGETS_DN	SAGIV_CD24_TARGETS_DN	43	-0.629613	-2.33262	2.54674e-07	1.67354e-05	1.25612e-05	1835	tags=49%, list=17%, signal=41%	467/5971/638/1847/8877/55577/3383/2051/23645/80328/5328/1474/1893/2014/26353/9518/79094/5155/9454/9582/3669
GSE2706_UNSTIM_VS_2H_R848_DC_DN	GSE2706_UNSTIM_VS_2H_R848_DC_DN	GSE2706_UNSTIM_VS_2H_R848_DC_DN	123	-0.448812	-2.04308	2.54159e-07	1.67354e-05	1.25612e-05	1376	tags=43%, list=13%, signal=38%	2907/7832/7280/4793/3433/9258/6890/4651/3638/1263/4790/1847/79155/4814/5996/5341/65108/2921/10938/3383/10288/23645/9700/6478/2591/57823/7127/148022/4792/6515/6385/9953/23529/9076/353514/1942/7130/23533/247/7128/9636/9021/23764/6352/200315/1906/3553/3569/7185/3601/5329/3669/3552
ELVIDGE_HYPOXIA_UP	ELVIDGE_HYPOXIA_UP	ELVIDGE_HYPOXIA_UP	149	-0.430426	-2.00939	2.58466e-07	1.69208e-05	1.27003e-05	2234	tags=40%, list=21%, signal=32%	8553/29799/6277/5236/51141/2632/55893/3486/3725/10628/23363/6513/1316/467/54985/23613/2997/6457/1837/7852/6662/230/1999/4015/6275/8497/2317/55689/55139/5054/79369/1824/81855/5033/8614/9048/9518/23764/4233/136/1956/3855/5155/3866/283/3623/5292/133/6676/28231/6273/5163/54541/5329/3669/9052/10397/3123/51129/768
MODULE_33	MODULE_33	MODULE_33	345	-0.336223	-1.73117	2.59461e-07	1.69223e-05	1.27014e-05	1743	tags=37%, list=16%, signal=32%	28951/4599/6573/4052/2624/124/2199/2113/486/2101/10461/3104/2264/10661/54/6398/7084/4303/2875/2692/2877/3489/412/6649/6387/7138/104/1821/7088/6470/3707/3887/5675/9638/638/4842/5045/719/5453/6484/11006/5883/4237/6511/2038/9230/4035/5089/970/6361/321/3851/2355/1311/4046/49/2125/2736/3852/6699/7450/58504/1841/9610/2166/1999/3695/7940/3718/5596/398/7004/9517/117/5133/3055/5763/5653/6366/7127/3655/498…
GSE14000_UNSTIM_VS_4H_LPS_DC_TRANSLATED_RNA_DN	GSE14000_UNSTIM_VS_4H_LPS_DC_TRANSLATED_RNA_DN	GSE14000_UNSTIM_VS_4H_LPS_DC_TRANSLATED_RNA_DN	120	-0.457561	-2.05445	2.67062e-07	1.7353e-05	1.30248e-05	2157	tags=41%, list=20%, signal=33%	8676/9447/3437/23586/22809/886/467/3433/8548/57194/3431/3696/3211/962/1847/79155/4938/6346/58504/840/6934/597/79370/1318/941/2820/57823/710/60489/9953/80830/4600/8519/7130/2152/64108/2887/9636/9021/5008/6352/200315/3553/7185/3665/26471/3601/3669/3620
HELLER_SILENCED_BY_METHYLATION_UP	HELLER_SILENCED_BY_METHYLATION_UP	HELLER_SILENCED_BY_METHYLATION_UP	255	-0.359716	-1.80019	2.82891e-07	1.83133e-05	1.37455e-05	2565	tags=39%, list=24%, signal=30%	7205/9064/8718/3115/10561/1463/4599/3418/4481/5175/4689/1298/326/8870/6277/23555/9770/3437/23586/78999/8394/9238/3112/9820/55589/3486/10214/5371/8673/7280/3117/23400/3604/5176/4046/5551/27074/5347/899/5996/3109/5341/1728/408/4688/1056/6624/3383/10385/7412/6275/7850/3055/3303/11346/55301/3936/8942/22904/57823/7127/822/27071/7262/60489/7293/127544/629/942/4650/4582/6689/7032/8519/3122/7130/3918/136…
GO_ENTRY_INTO_OTHER_ORGANISM_INVOLVED_IN_SYMBIOTIC_INTERACTION	GO_ENTRY_INTO_OTHER_ORGANISM_INVOLVED_IN_SYMBIOTIC_INTERACTION	GO_ENTRY_INTO_OTHER_ORGANISM_INVOLVED_IN_SYMBIOTIC_INTERACTION	116	-0.461796	-2.07083	2.8399e-07	1.83163e-05	1.37478e-05	1306	tags=34%, list=12%, signal=30%	10581/10107/7852/7037/10475/23601/6714/3695/558/3383/10410/941/3303/3673/1500/7293/85363/942/7706/9076/8519/50848/1969/3956/6510/7301/9074/6317/3373/3853/4233/1956/3694/972/1234/3965/3678/325/3690
GSE46606_IRF4MID_VS_WT_CD40L_IL2_IL5_DAY1_STIMULATED_BCELL_DN	GSE46606_IRF4MID_VS_WT_CD40L_IL2_IL5_DAY1_STIMULATED_BCELL_DN	GSE46606_IRF4MID_VS_WT_CD40L_IL2_IL5_DAY1_STIMULATED_BCELL_DN	133	-0.440698	-2.03776	2.9126e-07	1.86762e-05	1.40179e-05	1480	tags=35%, list=14%, signal=30%	3696/1052/54518/23516/3638/4790/9132/5341/65108/80223/7124/10938/55647/9047/7408/3383/10318/10981/2820/9683/2114/7127/4986/4792/127544/4794/2152/4286/23533/23308/25897/7128/10538/7461/140885/51478/9021/23764/4973/2981/136/2649/1440/25841/4791/7031
GSE33425_CD161_INT_VS_NEG_CD8_TCELL_UP	GSE33425_CD161_INT_VS_NEG_CD8_TCELL_UP	GSE33425_CD161_INT_VS_NEG_CD8_TCELL_UP	165	0.451056	1.97684	2.91715e-07	1.86762e-05	1.40179e-05	2071	tags=39%, list=19%, signal=32%	1362/9/29969/56947/10159/23741/51128/79811/23588/80349/23683/9375/6683/5664/5274/9126/5527/9445/84747/26065/5862/5783/51316/10924/80351/64065/8674/5412/55754/6595/7323/466/115207/2060/3073/26994/1024/23234/57162/11163/5500/214/80762/55907/5532/9364/9039/55041/55327/427/5583/3685/10916/4189/9616/253943/59338/3459/102/10285/6093/11083/8899/387263/23186
AAGCACA_MIR218	AAGCACA_MIR218	AAGCACA_MIR218	274	0.39446	1.85739	2.95373e-07	1.88411e-05	1.41417e-05	2193	tags=33%, list=20%, signal=27%	9705/2770/2891/9863/6091/6812/2823/9844/10529/23504/5100/114088/8452/2180/79811/6383/51555/2775/23119/8867/81796/55213/2898/29978/60481/5577/648/9900/10762/6311/51143/9378/64377/89795/394/3131/54793/10140/9440/65009/6197/57092/9306/8723/55082/3097/5500/8243/55167/6529/4862/23142/5501/54329/9752/26278/9369/2899/200734/80206/6558/23219/55215/2036/54165/2908/192683/10714/2562/57178/2201/81618/4124/5…
GSE13485_CTRL_VS_DAY1_YF17D_VACCINE_PBMC_UP	GSE13485_CTRL_VS_DAY1_YF17D_VACCINE_PBMC_UP	GSE13485_CTRL_VS_DAY1_YF17D_VACCINE_PBMC_UP	124	0.478326	2.02284	3.10457e-07	1.9731e-05	1.48096e-05	2250	tags=44%, list=21%, signal=35%	1362/3612/57515/10479/26092/81034/8520/9375/9521/6674/7247/5985/51606/98/2926/23011/25901/25972/23548/1434/1960/55322/10513/7556/1399/23167/10973/8879/9562/56929/22944/55161/58488/26271/372/66036/54165/2908/8604/6416/55012/51663/60492/28998/9439/23469/10285/23186/23438/64895/51163/5515/9673/757
DANG_MYC_TARGETS_DN	DANG_MYC_TARGETS_DN	DANG_MYC_TARGETS_DN	29	-0.695115	-2.37997	3.18597e-07	2.01747e-05	1.51426e-05	798	tags=41%, list=7%, signal=38%	5054/4609/5914/7040/81855/3162/677/3611/2064/1030/5155/10397
GSE5099_UNSTIM_VS_MCSF_TREATED_MONOCYTE_DAY7_UP	GSE5099_UNSTIM_VS_MCSF_TREATED_MONOCYTE_DAY7_UP	GSE5099_UNSTIM_VS_MCSF_TREATED_MONOCYTE_DAY7_UP	129	0.484344	2.06623	3.24214e-07	2.03999e-05	1.53117e-05	1532	tags=33%, list=14%, signal=29%	3423/55500/6643/7555/4678/3251/5716/6782/1486/7247/5527/5601/11231/2730/8924/55872/57460/10289/29789/10988/51227/7323/5701/10142/114883/5962/53339/115207/988/64418/9819/6845/55082/3839/286148/56929/55664/22890/5501/51100/51727/7332/51013
BOYAULT_LIVER_CANCER_SUBCLASS_G3_UP	BOYAULT_LIVER_CANCER_SUBCLASS_G3_UP	BOYAULT_LIVER_CANCER_SUBCLASS_G3_UP	167	0.449083	1.97395	3.24496e-07	2.03999e-05	1.53117e-05	3072	tags=49%, list=28%, signal=36%	5217/5928/7163/175/5885/5573/5717/58155/7247/79666/58478/6717/5983/51335/9330/6873/29117/55322/51375/10728/54874/51002/4087/9270/9097/81611/8243/3925/9631/10635/5469/51096/54475/6996/5226/3831/5501/50807/5134/5704/10314/9960/55215/4085/29967/10213/4830/7514/55012/7336/54431/5706/10236/23531/57122/28977/3796/51192/54962/8161/51366/6016/25926/5557/64151/145389/2764/11073/10969/54517/10987/22919/31/…
GCM_CBFB	GCM_CBFB	GCM_CBFB	60	0.593179	2.19544	3.34919e-07	2.09794e-05	1.57466e-05	3023	tags=62%, list=28%, signal=45%	865/4076/5928/23527/4678/3251/5686/4673/4670/9326/10971/3608/1655/25814/6917/34/7884/8243/3925/6634/5501/7329/1854/7514/10664/6636/6635/2079/328/6418/10902/3150/10987/3065/5250/5436/3192
GSE9988_LPS_VS_VEHICLE_TREATED_MONOCYTE_UP	GSE9988_LPS_VS_VEHICLE_TREATED_MONOCYTE_UP	GSE9988_LPS_VS_VEHICLE_TREATED_MONOCYTE_UP	119	-0.457489	-2.0535	3.39191e-07	2.11709e-05	1.58903e-05	1387	tags=36%, list=13%, signal=32%	3559/838/24147/1263/4790/1847/27074/8444/5341/597/7124/2921/3383/5271/23645/6478/6362/57823/2114/7127/366/7262/4792/8061/7130/1236/3398/7128/9021/23764/27289/3914/79094/133/51561/1906/3553/3569/54541/3601/5329/50486/3552
REACTOME_ANTIGEN_PROCESSING:_UBIQUITINATION_PROTEASOME_DEGRADATION	REACTOME_ANTIGEN_PROCESSING:_UBIQUITINATION_PROTEASOME_DEGRADATION	REACTOME_ANTIGEN_PROCESSING:_UBIQUITINATION_PROTEASOME_DEGRADATION	213	0.415211	1.89149	3.49253e-07	2.17211e-05	1.63033e-05	2698	tags=43%, list=25%, signal=33%	26234/6049/9867/7327/114088/8452/51444/8065/5683/10477/5716/5686/144699/5717/4591/5684/150726/8924/9978/9604/8925/11275/7323/5701/23291/140462/53339/5715/9690/27246/23014/154881/89910/10425/10393/5718/26249/23327/11146/54778/7322/25847/9666/6500/25898/5704/9039/996/9354/9861/9320/7332/79176/10213/8697/7336/10422/25793/7334/7319/5706/5693/3093/9616/7321/5930/4012/80196/10193/64750/7324/55585/868/8…
AATGTGA_MIR23A_MIR23B	AATGTGA_MIR23A_MIR23B	AATGTGA_MIR23A_MIR23B	313	0.386157	1.84274	3.53374e-07	2.18991e-05	1.64369e-05	2013	tags=30%, list=18%, signal=25%	9705/4212/9829/5332/7111/26052/1657/4360/26585/9760/29969/9874/9749/8452/7049/5734/2332/9908/8867/1602/1147/23158/3148/4673/51582/1182/10762/5325/5569/3151/4094/9378/22841/23022/54665/25842/80351/7750/4659/862/7323/1960/114882/26053/2060/57570/23705/54874/55636/10282/665/2185/163486/526/6374/3570/9306/5306/56548/7155/5500/5887/10130/4211/11160/56924/55167/9044/5142/51362/79893/8671/9369/5529/9139…
AGCACTT_MIR93_MIR302A_MIR302B_MIR302C_MIR302D_MIR372_MIR373_MIR520E_MIR520A_MIR526B_MIR520B_MIR520C_MIR520D	AGCACTT_MIR93_MIR302A_MIR302B_MIR302C_MIR302D_MIR372_MIR373_MIR520E_MIR520A_MIR526B_MIR520B_MIR520C_MIR520D	AGCACTT_MIR93_MIR302A_MIR302B_MIR302C_MIR302D_MIR372_MIR373_MIR520E_MIR520A_MIR526B_MIR520B_MIR520C_MIR520D	221	0.417394	1.91604	3.60441e-07	2.22579e-05	1.67062e-05	2613	tags=40%, list=24%, signal=31%	23040/4760/117178/5217/6049/55450/491/3778/9760/51128/23119/5253/23390/23179/8754/8850/65117/4756/5601/5756/5324/54665/25842/4929/10771/26039/80351/10294/23414/3131/114882/19/5813/7586/4087/81558/6197/22862/64067/79665/22884/26249/5887/56929/23276/8766/57473/5090/8897/678/51334/9752/2115/7227/54165/6839/5926/57509/694/58528/3189/4978/55188/9252/894/253943/5931/7436/9821/1398/9759/7091/27107/2321/…
DAZARD_RESPONSE_TO_UV_NHEK_DN	DAZARD_RESPONSE_TO_UV_NHEK_DN	DAZARD_RESPONSE_TO_UV_NHEK_DN	266	0.404995	1.89383	3.69123e-07	2.27134e-05	1.70482e-05	2620	tags=44%, list=24%, signal=34%	10479/22903/26036/23174/9732/9874/5048/9107/6670/84159/8036/7398/26065/10426/8874/9656/157680/1105/3397/54665/89795/2534/9857/3832/5412/23394/10199/4659/701/30849/51585/64764/10142/8932/26053/10513/54874/1955/7884/9712/2186/2195/5980/10643/667/22862/546/3097/8864/22884/4211/9841/10051/4862/4850/23635/8445/23362/7424/25898/26278/26009/9139/4690/1733/11342/9693/29994/10714/23348/2308/57178/57509/18…
GSE3039_NKT_CELL_VS_B2_BCELL_DN	GSE3039_NKT_CELL_VS_B2_BCELL_DN	GSE3039_NKT_CELL_VS_B2_BCELL_DN	145	-0.43141	-2.00786	3.77646e-07	2.31561e-05	1.73804e-05	1322	tags=31%, list=12%, signal=28%	64410/8877/3575/1051/230/57761/2683/2921/51154/6331/7167/51296/26136/10307/941/2114/366/6385/5467/101/1435/10863/8061/7130/2152/1969/51330/677/7128/8721/56937/3939/79054/1649/23764/4071/9537/54498/4319/1906/3553/28231/1154/8534/10397
LEIN_NEURON_MARKERS	LEIN_NEURON_MARKERS	LEIN_NEURON_MARKERS	46	0.6363	2.24916	3.97091e-07	2.4263e-05	1.82112e-05	1622	tags=54%, list=15%, signal=46%	6252/1114/2891/55859/6456/7345/5798/1123/6857/1804/6638/51310/26999/4747/534/6595/9143/6616/65009/816/214/80762/6855/6416/2892
GO_TRANSPORT_VESICLE	GO_TRANSPORT_VESICLE	GO_TRANSPORT_VESICLE	292	0.383398	1.81699	4.01516e-07	2.44476e-05	1.83497e-05	1943	tags=28%, list=18%, signal=23%	57084/5122/29106/1363/10590/9892/6833/6456/5126/2572/5799/1113/5798/6571/6857/7425/114088/273/56947/51128/5538/23208/9899/51760/5664/801/9900/1182/1644/3630/84079/79666/9950/51138/5865/9501/9871/6804/8674/55754/9143/23335/6616/6622/9522/1759/10282/11196/64418/6861/4922/6845/149111/8766/5142/23423/9114/8675/372/6720/9554/200734/5868/22895/6855/3482/10618/192683/51324/25837/10483/1213/10427/5861/31…
GSE14000_TRANSLATED_RNA_VS_MRNA_4H_LPS_DC_UP	GSE14000_TRANSLATED_RNA_VS_MRNA_4H_LPS_DC_UP	GSE14000_TRANSLATED_RNA_VS_MRNA_4H_LPS_DC_UP	131	0.488023	2.07867	4.04325e-07	2.45328e-05	1.84137e-05	2622	tags=48%, list=24%, signal=37%	3670/4942/9/54878/58486/6643/54499/23527/7443/4678/29071/6605/9879/2730/8874/55656/8050/27336/9330/6885/54505/26610/51103/23545/55669/23398/1069/2287/55781/79665/2110/54737/55596/10915/64112/9946/10196/65109/79677/5431/51018/8493/5781/22868/5921/29761/9099/51720/28985/51163/22950/4848/10054/26135/5876/8446/84196/79657/11340/11056/11198/11073/9939
REACTOME_CELL_JUNCTION_ORGANIZATION	REACTOME_CELL_JUNCTION_ORGANIZATION	REACTOME_CELL_JUNCTION_ORGANIZATION	71	-0.529623	-2.17755	4.17056e-07	2.50627e-05	1.88114e-05	2298	tags=48%, list=21%, signal=38%	5010/55679/54549/1003/1366/24146/87/3728/55742/1001/3852/84612/23562/9459/1364/7408/9071/1004/1500/3655/2316/9076/50848/3918/1365/3611/9074/3914/283/3861/3691/2318/51208/1013
GSE360_CTRL_VS_L_DONOVANI_DC_DN	GSE360_CTRL_VS_L_DONOVANI_DC_DN	GSE360_CTRL_VS_L_DONOVANI_DC_DN	179	-0.408428	-1.96803	4.18815e-07	2.50627e-05	1.88114e-05	2251	tags=41%, list=21%, signal=33%	51083/8870/9308/8676/5987/6348/48/9820/9563/23363/64116/2733/7280/5971/950/1112/7025/2995/1052/6354/1847/9362/7357/3792/2827/27074/7852/3299/840/2568/2204/9242/4588/269/3718/10938/9516/3581/8828/9683/2114/1964/4792/60489/3561/8175/2902/8878/101/1839/3868/2014/8728/2213/8530/5205/6281/27076/9514/3892/133/8482/4791/6590/1890/7185/23464/3566/3601/50486/10468/10397/3484
GO_LEUKOCYTE_CHEMOTAXIS	GO_LEUKOCYTE_CHEMOTAXIS	GO_LEUKOCYTE_CHEMOTAXIS	171	-0.404763	-1.93234	4.16157e-07	2.50627e-05	1.88114e-05	2414	tags=41%, list=22%, signal=32%	158747/1230/8729/2833/6360/811/6375/5879/1441/5197/57402/6348/23396/7042/6387/10488/6369/5800/57118/719/6354/1240/6361/199/796/6346/7852/3071/8291/2207/3689/7984/2921/56833/2358/54795/5054/3557/6366/6362/6288/101/1435/11240/4485/1236/5880/8740/1880/63940/6367/5919/5155/6376/1907/972/1234/6352/59341/3965/51561/1906/3553/3569/8600/5228/6279/4283/3929/6280
MORF_GNB1	MORF_GNB1	MORF_GNB1	265	0.398875	1.86317	4.18702e-07	2.50627e-05	1.88114e-05	3154	tags=46%, list=29%, signal=33%	6451/65110/865/52/4076/5928/5538/9908/60481/9375/648/537/4670/7398/6390/11231/9656/10198/3181/10971/3608/7013/25814/6742/4175/6917/23291/9804/10728/1786/5300/7884/23234/200081/2521/8887/10097/10425/23518/10130/3925/8525/4190/5162/7322/50999/5501/2958/1716/10314/6009/8724/7913/7332/22883/55660/3033/1635/1854/10291/7388/7514/23369/5591/51690/26121/10440/27335/10983/5786/10768/7307/9559/10236/10285/…
E4F1_Q6	E4F1_Q6	E4F1_Q6	208	0.421269	1.91029	4.28425e-07	2.555e-05	1.91772e-05	1564	tags=26%, list=14%, signal=23%	7857/4821/8715/1114/4674/2778/26052/6571/85453/5727/5903/26470/26092/57205/5048/118987/23119/29978/2259/60481/23786/2254/6594/51582/6605/4094/11231/9950/3181/3397/7220/5862/4929/55788/23394/1960/466/9143/10728/488/57117/6197/9819/6752/5718/1654/4750/7572/56899/10900/51031/1385/2908/192683
GCM_NCAM1	GCM_NCAM1	GCM_NCAM1	92	0.53661	2.15331	4.30144e-07	2.5565e-05	1.91884e-05	2164	tags=47%, list=20%, signal=38%	3800/4684/5178/4131/23270/57498/10477/6683/5253/801/5901/2941/1182/58155/51439/51335/26039/7750/10424/23122/55705/65055/55832/57711/23705/26273/11163/10363/66036/8897/55884/9891/7763/56478/7334/2181/2932/22843/124152/9568/9043/9859/85021
REACTOME_CLASS_I_MHC_MEDIATED_ANTIGEN_PROCESSING_PRESENTATION	REACTOME_CLASS_I_MHC_MEDIATED_ANTIGEN_PROCESSING_PRESENTATION	REACTOME_CLASS_I_MHC_MEDIATED_ANTIGEN_PROCESSING_PRESENTATION	270	0.395053	1.85648	4.35745e-07	2.58097e-05	1.93721e-05	2483	tags=38%, list=23%, signal=30%	23643/26234/6049/948/4360/9867/7327/114088/8452/51444/51128/8065/1147/929/5683/10477/5716/5686/144699/5717/4591/5684/150726/8924/9978/9604/8925/9871/11275/7323/5701/23291/140462/53339/5715/9690/27246/23014/154881/89910/10425/10393/5718/26249/23327/11146/54778/7322/25847/9666/6500/25898/9554/5704/9039/996/9354/9861/9320/7332/79176/10213/8697/3685/7336/10427/10422/25793/7334/3105/7319/5706/5693/309…
MORF_PSMC1	MORF_PSMC1	MORF_PSMC1	167	0.446867	1.96421	4.37909e-07	2.585e-05	1.94024e-05	2964	tags=44%, list=27%, signal=32%	6049/30968/7555/1353/5885/5683/1917/4719/11345/801/5901/1983/5684/1173/5701/10558/5715/2108/4707/7381/5510/5887/51096/6996/8720/8675/6500/64963/5704/51031/5868/9354/377/6612/10664/5706/5693/10972/9529/8480/8161/23438/8813/4738/9167/51366/1022/92703/6944/6728/6635/2079/2029/3838/6637/6647/10531/8930/220988/1347/2764/4722/10063/79882/3150/10987/6902/10959/9470/10899/5702/5436/8872
GO_TRANSMEMBRANE_RECEPTOR_PROTEIN_TYROSINE_KINASE_ACTIVITY	GO_TRANSMEMBRANE_RECEPTOR_PROTEIN_TYROSINE_KINASE_ACTIVITY	GO_TRANSMEMBRANE_RECEPTOR_PROTEIN_TYROSINE_KINASE_ACTIVITY	58	-0.561679	-2.24496	4.55699e-07	2.67491e-05	2.00772e-05	2229	tags=43%, list=20%, signal=34%	10461/2264/2047/4593/2322/3645/4921/2049/3643/558/2051/2041/8828/7010/2065/1945/1969/7301/2064/2048/1436/4486/4233/1956/2050
BMI1_DN_MEL18_DN.V1_DN	BMI1_DN_MEL18_DN.V1_DN	BMI1_DN_MEL18_DN.V1_DN	130	0.47776	2.03579	4.56212e-07	2.67491e-05	2.00772e-05	1565	tags=31%, list=14%, signal=27%	57084/5122/5950/140597/8788/23057/5178/7111/8835/53343/5121/28959/5100/2878/79582/9077/1008/6990/3400/55365/5274/648/23321/55753/9053/25840/23548/11275/7107/27012/27246/6919/51308/5142/8539/8671/2620/9023/22921/8633
TGTATGA_MIR4853P	TGTATGA_MIR4853P	TGTATGA_MIR4853P	111	0.496413	2.06902	4.6717e-07	2.72997e-05	2.04905e-05	2184	tags=36%, list=20%, signal=29%	9935/2770/11075/9863/4212/2572/2823/3778/2332/6670/8289/10814/10477/51582/648/9378/5494/55754/862/288/8445/8539/56899/200734/5144/23411/9946/2908/11342/1859/7763/2201/23369/9751/5930/23607/9839/152006/9759/55585
LINDSTEDT_DENDRITIC_CELL_MATURATION_B	LINDSTEDT_DENDRITIC_CELL_MATURATION_B	LINDSTEDT_DENDRITIC_CELL_MATURATION_B	45	-0.624375	-2.35639	4.71866e-07	2.74818e-05	2.06272e-05	1666	tags=49%, list=15%, signal=42%	5971/6890/3604/5154/3559/4790/27074/7852/65108/941/10318/6478/7127/4792/688/6385/3398/7128/133/4791/7185/3601
MEL18_DN.V1_DN	MEL18_DN.V1_DN	MEL18_DN.V1_DN	134	0.476343	2.03808	4.86023e-07	2.8212e-05	2.11752e-05	682	tags=21%, list=6%, signal=20%	57084/5950/140597/8788/23057/23136/5178/7111/6492/6451/8835/5121/28959/5100/79870/9077/1008/3400/51760/2188/1756/55365/1917/5274/1644/23321/4094/9053
AAAGACA_MIR511	AAAGACA_MIR511	AAAGACA_MIR511	145	0.468148	2.02743	4.94934e-07	2.86338e-05	2.14918e-05	2023	tags=37%, list=19%, signal=31%	9705/2572/55450/491/8835/4808/8653/3778/4076/22875/6596/2332/23208/8503/51310/801/5716/23179/23321/6605/5862/4929/9857/10988/3131/8932/6666/10140/81558/23167/5980/10643/57162/546/23276/214/5167/1654/4850/55288/51441/2104/9369/57731/905/694/1213/27253/80031/2138/57645/1000/8899/2660
HALLMARK_ALLOGRAFT_REJECTION	HALLMARK_ALLOGRAFT_REJECTION	HALLMARK_ALLOGRAFT_REJECTION	186	-0.394214	-1.8986	4.98856e-07	2.87652e-05	2.15905e-05	2444	tags=38%, list=22%, signal=30%	961/924/1230/2833/6891/2113/4689/10333/5579/6170/27240/3112/3560/1445/355/973/7042/914/3117/6890/3460/1029/6354/3559/3589/6203/3455/7070/5551/8444/3109/9450/7124/2069/3689/2268/3383/941/43/7186/7535/822/23166/3932/3561/2316/7040/942/3002/3122/1435/915/23308/2213/717/7454/6367/958/1956/972/1234/6352/3976/3553/4050/3569/3665/6123/3566/4283
REACTOME_MITOTIC_METAPHASE_AND_ANAPHASE	REACTOME_MITOTIC_METAPHASE_AND_ANAPHASE	REACTOME_MITOTIC_METAPHASE_AND_ANAPHASE	162	0.451461	1.9816	5.08729e-07	2.91415e-05	2.18729e-05	3024	tags=48%, list=28%, signal=35%	57405/1780/5903/11130/5048/23047/5885/5683/7443/5716/9126/5686/10735/5717/51143/5527/5684/23122/701/23421/5701/5715/7444/10393/5718/25936/8243/26271/5516/5501/5704/5529/996/9861/11243/4085/23141/25909/10213/7514/8697/5706/5693/7321/10274/7846/57122/3796/7324/5515/23198/55746/81929/23279/5695/5708/5711/23244/6249/8655/9184/1058/5709/4001/22919/5698/51433/23332/55055/10376/7112/5702/79980/1062/9491…
GSE1460_NAIVE_CD4_TCELL_CORD_BLOOD_VS_THYMIC_STROMAL_CELL_DN	GSE1460_NAIVE_CD4_TCELL_CORD_BLOOD_VS_THYMIC_STROMAL_CELL_DN	GSE1460_NAIVE_CD4_TCELL_CORD_BLOOD_VS_THYMIC_STROMAL_CELL_DN	170	0.444068	1.95875	5.08729e-07	2.91415e-05	2.18729e-05	2465	tags=41%, list=23%, signal=32%	4684/4675/9829/23066/55450/91137/6319/7049/81034/55500/51635/4045/55032/5716/51809/51606/6655/10950/51335/116987/79659/2846/394/22836/23548/2650/25994/5621/80007/9522/2108/2287/2720/5887/9631/11266/5226/79717/6059/23256/7227/6009/5910/79752/29967/8317/10767/7336/5861/54431/10285/64236/51318/9474/23333/28977/64374/4292/64747/6016/81631/10121/5884/55146/5711/1513/2773/9079/9886
TTGCCAA_MIR182	TTGCCAA_MIR182	TTGCCAA_MIR182	235	0.407058	1.87629	5.14087e-07	2.93519e-05	2.20308e-05	2158	tags=35%, list=20%, signal=29%	4821/3670/23114/5567/4212/158471/9844/1657/23504/5100/23174/7257/2332/5048/6670/8065/26575/5504/9581/23786/2254/4952/4673/4897/8473/1983/4094/26065/8874/23022/26039/3983/1960/23291/5962/10140/54874/488/55156/83604/9690/8723/288/2550/55082/259230/3839/90627/56929/55167/23142/10269/79365/54329/7976/996/9891/54165/22911/23348/56888/1859/90/51317/23007/27253/7436/5921/102/22843/5277/23607/23531/22854…
GO_VESICLE_MEDIATED_TRANSPORT_IN_SYNAPSE	GO_VESICLE_MEDIATED_TRANSPORT_IN_SYNAPSE	GO_VESICLE_MEDIATED_TRANSPORT_IN_SYNAPSE	158	0.446104	1.95666	5.23785e-07	2.98078e-05	2.2373e-05	1990	tags=33%, list=18%, signal=27%	3800/776/9892/6456/5217/9829/27445/6812/26052/6857/114088/273/5602/2332/23208/51760/9581/8867/10814/801/9900/22871/9515/9699/6804/8674/6616/2060/6622/1759/488/5028/6861/8120/8618/6453/8766/5533/5532/84162/5868/6855/22883/8541/3208/783/9751/5906/2932/10059/6093/8546
GNF2_XRCC5	GNF2_XRCC5	GNF2_XRCC5	61	0.589755	2.18811	5.67537e-07	3.21925e-05	2.41629e-05	2588	tags=54%, list=24%, signal=41%	8883/6117/4076/11052/5686/5901/5717/5684/3181/2926/3608/6742/5701/10728/51668/9318/6634/6059/55660/10213/7756/11222/10492/28985/5695/6635/2773/6637/6729/23435/220988/9184/27249
DELACROIX_RAR_TARGETS_UP	DELACROIX_RAR_TARGETS_UP	DELACROIX_RAR_TARGETS_UP	42	-0.621951	-2.29633	5.70634e-07	3.22631e-05	2.42159e-05	2761	tags=62%, list=25%, signal=46%	3238/81030/58473/7043/2936/8553/23139/316/3726/23250/1051/726/5915/4982/9249/3159/771/51330/1382/4071/3991/64063/1356/5652/26471/10312
GTGCAAT_MIR25_MIR32_MIR92_MIR363_MIR367	GTGCAAT_MIR25_MIR32_MIR92_MIR363_MIR367	GTGCAAT_MIR25_MIR32_MIR92_MIR363_MIR367	227	0.402369	1.84513	6.09718e-07	3.43613e-05	2.57907e-05	2090	tags=31%, list=19%, signal=26%	57084/55084/6328/1028/1657/23037/57157/4857/8653/4741/6785/10129/27020/1008/57468/10579/6990/5734/2332/5048/6383/23047/8503/26575/9908/8867/5885/4139/8850/8473/8924/54665/4659/64764/51290/9655/25977/10140/488/55156/6374/5980/5306/546/8864/81611/23276/7360/1654/57473/8445/79717/64112/1385/56995/29994/23348/6416/2803/2892/4124/3685/4189/59338/57419/102/23607/23077/51542/9839/152006
ACTGAAA_MIR30A3P_MIR30E3P	ACTGAAA_MIR30A3P_MIR30E3P	ACTGAAA_MIR30A3P_MIR30E3P	143	0.460572	1.9941	6.172e-07	3.45593e-05	2.59393e-05	2274	tags=35%, list=21%, signal=28%	23040/6091/6000/3188/4076/10926/11168/6670/79982/4139/4897/7027/7398/51809/4223/3845/55656/5756/98/11096/862/10142/5597/9522/10140/5813/83604/9819/55664/51646/1654/51362/7290/51100/23479/5529/2908/5926/1456/7763/3738/9778/5277/9372/5562/9839/9444/64895/163/5457
GSE26343_UNSTIM_VS_LPS_STIM_NFAT5_KO_MACROPHAGE_DN	GSE26343_UNSTIM_VS_LPS_STIM_NFAT5_KO_MACROPHAGE_DN	GSE26343_UNSTIM_VS_LPS_STIM_NFAT5_KO_MACROPHAGE_DN	159	-0.415826	-1.94815	6.15361e-07	3.45593e-05	2.59393e-05	1300	tags=32%, list=12%, signal=29%	6361/1847/3454/1051/23187/65108/597/2268/10938/55647/7408/3383/10318/3055/9683/3557/57823/5993/2114/7127/27071/3561/6288/4794/942/6689/3918/23533/677/25897/9518/11016/2064/9021/23764/6367/958/6236/5008/136/5155/6376/5292/3569/4791/7185/1154/3678/4283/259307/3552
GO_POSITIVE_REGULATION_OF_INFLAMMATORY_RESPONSE	GO_POSITIVE_REGULATION_OF_INFLAMMATORY_RESPONSE	GO_POSITIVE_REGULATION_OF_INFLAMMATORY_RESPONSE	111	-0.463437	-2.06921	6.30669e-07	3.48535e-05	2.61602e-05	1215	tags=31%, list=11%, signal=27%	6346/1051/2207/7124/3689/7052/10318/3673/9180/5054/6362/148022/4792/54209/101/353514/1236/8717/63940/5008/136/1956/6376/59341/5320/51561/3553/3569/8600/6279/6863/3929/3620/6280
MODULE_36	MODULE_36	MODULE_36	139	0.464336	2.00511	6.27154e-07	3.48535e-05	2.61602e-05	2378	tags=44%, list=22%, signal=35%	84525/9863/4212/10499/18/5627/4200/2581/273/10154/10159/175/1389/8520/6782/9521/1486/7247/1836/5955/5494/4152/6103/1951/25836/9270/55109/8864/81611/2959/8790/5469/6996/8760/6634/10732/5144/9320/5111/8604/9652/7347/5930/102/23469/9099/8505/22850/3176/55565/10466/8439/7324/92/4927/83941/9649/1027/1612/8846/25820
GSE45365_CD8A_DC_VS_CD11B_DC_DN	GSE45365_CD8A_DC_VS_CD11B_DC_DN	GSE45365_CD8A_DC_VS_CD11B_DC_DN	133	0.46903	2.00279	6.32463e-07	3.48535e-05	2.61602e-05	1894	tags=35%, list=17%, signal=29%	57415/26577/2171/1808/8883/865/8895/23174/81533/27244/8801/23484/157567/23259/4897/8754/9025/5569/58478/55788/1345/54793/34/55636/51110/2108/4835/8790/51020/9166/11235/29088/51071/54438/57338/9920/79622/64400/54386/427/79068/3189/7336/307/8905/51659
WAMUNYOKOLI_OVARIAN_CANCER_LMP_UP	WAMUNYOKOLI_OVARIAN_CANCER_LMP_UP	WAMUNYOKOLI_OVARIAN_CANCER_LMP_UP	186	-0.393087	-1.89317	6.32307e-07	3.48535e-05	2.61602e-05	1820	tags=35%, list=17%, signal=30%	57111/23576/2762/573/10452/9026/10025/3613/64975/122704/2950/23613/3069/79098/84804/4651/55526/27352/64787/54843/79669/79155/54187/1510/1728/595/1999/55168/55001/79874/2872/10318/2317/10551/11343/6768/2591/414/2582/4070/6238/79838/688/100133941/79774/25825/64423/4582/83451/6195/50848/2065/51070/10755/8714/11214/27134/9725/1488/5205/8721/11322/2810/2050/79152
GSE29618_PDC_VS_MDC_DAY7_FLU_VACCINE_DN	GSE29618_PDC_VS_MDC_DAY7_FLU_VACCINE_DN	GSE29618_PDC_VS_MDC_DAY7_FLU_VACCINE_DN	187	-0.388515	-1.86974	6.27843e-07	3.48535e-05	2.61602e-05	1329	tags=30%, list=12%, signal=27%	7263/10581/199/1051/10903/5269/9450/391/308/3689/3695/7940/408/2268/4688/317/945/7167/10410/6275/7850/3055/10981/10105/3687/3557/7127/6515/2316/942/9249/3122/101/64218/10863/2014/11240/3956/51703/3398/677/304/8530/140885/5265/3939/302/4000/1436/6281/3965/3553/9103/3678/8542/303/4242
DAZARD_UV_RESPONSE_CLUSTER_G6	DAZARD_UV_RESPONSE_CLUSTER_G6	DAZARD_UV_RESPONSE_CLUSTER_G6	125	0.477707	2.01657	6.46007e-07	3.54876e-05	2.66361e-05	2613	tags=51%, list=24%, signal=39%	10479/26036/9732/9874/5048/6670/8036/26065/10426/8874/157680/89795/2534/3832/5412/4659/701/64764/8932/26053/10513/54874/1955/7884/2195/5980/10643/22862/4211/10051/4862/4850/23635/7424/26009/1733/11342/10714/23348/2308/57178/57509/7514/25/9928/55023/7436/23469/3796/7091/9444/490/51366/891/4848/7507/10020/23086/23358/11011/1058/51574/7705/1875
GSE34156_NOD2_LIGAND_VS_NOD2_AND_TLR1_TLR2_LIGAND_6H_TREATED_MONOCYTE_UP	GSE34156_NOD2_LIGAND_VS_NOD2_AND_TLR1_TLR2_LIGAND_6H_TREATED_MONOCYTE_UP	GSE34156_NOD2_LIGAND_VS_NOD2_AND_TLR1_TLR2_LIGAND_6H_TREATED_MONOCYTE_UP	114	0.486012	2.03107	6.98052e-07	3.8226e-05	2.86915e-05	2450	tags=39%, list=22%, signal=31%	27122/26960/4131/55837/26036/64921/54680/6670/23588/926/9326/55709/28986/10199/23398/10600/55156/7267/55781/64149/79959/55602/26249/79918/80762/54762/8760/55644/23091/91746/9861/2308/1998/7342/22796/65265/8161/85021/4927/9617/4300/757/26135/5711/54977
GO_MICROTUBULE_BASED_MOVEMENT	GO_MICROTUBULE_BASED_MOVEMENT	GO_MICROTUBULE_BASED_MOVEMENT	161	0.438085	1.91968	7.09174e-07	3.87133e-05	2.90573e-05	2573	tags=36%, list=24%, signal=28%	3800/117178/7345/4131/403/1780/55081/2332/5048/6683/51143/4976/4747/28981/80173/23011/79659/3832/6103/4137/9585/5813/51668/55567/8195/8120/6845/667/92104/10097/5108/3831/55288/63971/11127/55860/8100/51098/5861/9928/8546/57728/547/3796/3895/4117/10125/24137/29127/56171/55207/6647/8655/10112/10128/1768/80128/64446
MODULE_12	MODULE_12	MODULE_12	326	0.367997	1.75864	7.16059e-07	3.8967e-05	2.92477e-05	1278	tags=24%, list=12%, signal=22%	5168/1363/6252/84525/3800/6447/2770/11075/2891/5080/4684/7102/23136/5178/18/2823/9118/1028/1281/6750/3988/8910/10529/1804/4857/5121/2878/4741/7123/10810/23208/5860/929/1917/10631/1282/23089/5274/9900/183/1293/2941/1400/23641/23321/9915/4747/8869/6717/3481/5783/6696/3983/22836/1267/5412/25800/26053/333/23335/6616/1759/23705/4199/501/1955/10982/83604/2195/288/667/2550/6004/10626/214/5803/55970/21/5…
HUPER_BREAST_BASAL_VS_LUMINAL_UP	HUPER_BREAST_BASAL_VS_LUMINAL_UP	HUPER_BREAST_BASAL_VS_LUMINAL_UP	51	-0.585204	-2.25465	7.2437e-07	3.91745e-05	2.94034e-05	1935	tags=57%, list=18%, signal=47%	23650/2877/8626/182/9638/3963/6699/6382/9119/3655/5317/3868/771/9536/2810/3853/1645/10630/4319/51458/3553/6590/6286/6279/6273/5266/10397/3552/6280
REACTOME_S_PHASE	REACTOME_S_PHASE	REACTOME_S_PHASE	129	0.476989	2.03485	7.23271e-07	3.91745e-05	2.94034e-05	2631	tags=43%, list=24%, signal=33%	6117/5928/23047/10000/5885/5683/5716/9126/5686/10735/5717/7027/5985/5983/5684/9978/4175/5701/5715/10393/5718/8243/6500/5704/5934/54107/996/9861/6118/5111/10714/10213/8697/5706/5693/7321/2932/51659/902/10274/4171/7324/1022/23198/5695/5984/1027/5708/5557/5711/5925/23244/8900/5709/1875/994
MORF_XRCC5	MORF_XRCC5	MORF_XRCC5	200	0.422908	1.89579	7.37555e-07	3.9764e-05	2.98459e-05	3237	tags=49%, list=30%, signal=35%	8883/65110/865/52/9908/9375/4670/7398/6390/10198/3181/10971/3608/7013/25814/6742/4175/6917/9804/10728/1786/5300/7884/23234/200081/2521/10097/10425/47/23518/51020/10130/3925/4190/5162/7322/8539/5501/7329/2958/10915/8295/7913/7332/55660/3033/1635/1854/7388/7514/23369/5591/51690/26121/10440/5786/7307/10236/4171/10594/8125/22934/4724/5695/6635/10450/118/8655/6727/10128/7818/23435/5110/2547/9184/6418/…
WIERENGA_STAT5A_TARGETS_GROUP1	WIERENGA_STAT5A_TARGETS_GROUP1	WIERENGA_STAT5A_TARGETS_GROUP1	89	-0.498436	-2.14268	7.5601e-07	4.06332e-05	3.04983e-05	1713	tags=42%, list=16%, signal=35%	10500/55509/64778/84679/909/8507/6484/4651/399664/875/1847/7289/57761/7052/3673/22822/113791/7293/51312/2208/57664/4582/9249/3563/8530/5210/3310/5292/133/4050/6676/53947/1154/3566/259307/54541/10397
LEI_MYB_TARGETS	LEI_MYB_TARGETS	LEI_MYB_TARGETS	294	-0.346685	-1.74886	7.63207e-07	4.08938e-05	3.06939e-05	2008	tags=31%, list=18%, signal=26%	1366/1936/79888/7204/4170/7022/687/8662/7280/2203/6778/8727/2950/11065/3728/2193/3887/80740/3963/7414/353/7168/1616/8818/2067/10581/5211/3852/8566/4814/1051/2274/595/3945/4061/558/7052/9516/3664/10318/3303/5054/10551/3557/710/2057/25907/4609/6515/6183/6665/6288/100133941/4582/9249/8519/4088/3162/3868/7130/3918/1365/771/6317/302/9636/1382/2810/6281/3853/6236/1645/4071/3855/3866/3310/1577/3861/3553…
MORF_BUB3	MORF_BUB3	MORF_BUB3	239	0.401185	1.85034	7.86442e-07	4.20095e-05	3.15313e-05	3237	tags=46%, list=30%, signal=33%	8883/52/5928/5538/11130/9908/8520/4678/9126/5901/4670/7027/7398/6390/3181/10971/7411/3608/25814/6742/4175/6917/10728/1786/7884/23234/2521/25804/8243/47/23518/51020/10130/3925/4190/5162/5501/54205/2958/1716/54107/10935/10606/6009/6118/7913/7332/5111/3033/3336/1635/1854/7388/11260/7514/5591/51690/26121/7334/27335/5781/7307/4436/5438/10236/4171/10594/8125/4724/10054/5695/5984/6635/26135/27338/10450/…
TST1_01	TST1_01	TST1_01	184	0.430173	1.91525	8.05358e-07	4.27576e-05	3.20928e-05	2143	tags=32%, list=20%, signal=26%	57084/6252/3670/5567/5080/57415/116/55084/54361/2823/1996/22903/9254/5100/10602/8848/8503/1756/8975/10735/1641/55656/9604/4929/138046/23394/6595/25977/10140/55799/5813/81558/10643/546/51268/9805/5142/368/79365/2104/9369/22902/5910/29994/51317/11260/27253/6512/10124/10563/10857/58487/10274/9839/54970/54556/5136/55335
GSE1460_INTRATHYMIC_T_PROGENITOR_VS_NAIVE_CD4_TCELL_CORD_BLOOD_UP	GSE1460_INTRATHYMIC_T_PROGENITOR_VS_NAIVE_CD4_TCELL_CORD_BLOOD_UP	GSE1460_INTRATHYMIC_T_PROGENITOR_VS_NAIVE_CD4_TCELL_CORD_BLOOD_UP	177	0.433233	1.91491	8.03435e-07	4.27576e-05	3.20928e-05	2664	tags=41%, list=24%, signal=31%	6328/9240/2171/4267/11168/11130/7555/1738/55032/51309/10477/3148/54806/6674/7398/9330/3416/55148/4175/6917/54793/4087/2287/3925/7296/26271/9805/5226/2958/10915/54107/10606/140465/6009/80745/5910/4085/5111/55179/29994/3033/9055/10213/55351/10190/307/3295/4436/10857/9559/3419/5096/10236/23607/1653/10946/22850/55347/10594/2107/5445/56945/2029/8914/9989/80224/1915/51573/1787/11073/29889/26003
TGCACTT_MIR519C_MIR519B_MIR519A	TGCACTT_MIR519C_MIR519B_MIR519A	TGCACTT_MIR519C_MIR519B_MIR519A	309	0.375637	1.78673	8.1031e-07	4.28898e-05	3.2192e-05	3062	tags=44%, list=28%, signal=32%	6252/5217/55084/26960/26234/4131/1808/57157/6857/4808/8653/8452/5048/9926/27032/9411/6670/11069/6653/10000/56934/23158/2254/5569/8473/5311/10950/3920/25842/9053/1655/2799/8674/23414/5775/23291/5597/54874/23236/64418/29883/57826/10643/9306/3097/23518/259230/23493/3839/55664/56924/1654/80034/10051/57473/4862/4850/22924/79365/94134/51347/171586/51441/9752/26278/64400/9960/64089/6839/51727/5926/25909…
SENGUPTA_NASOPHARYNGEAL_CARCINOMA_UP	SENGUPTA_NASOPHARYNGEAL_CARCINOMA_UP	SENGUPTA_NASOPHARYNGEAL_CARCINOMA_UP	219	0.414617	1.90081	8.27757e-07	4.36805e-05	3.27855e-05	1745	tags=32%, list=16%, signal=27%	117178/6091/1123/1281/9060/1808/4345/8835/3778/4076/9732/10926/11130/5860/10000/81796/929/4801/10631/1282/157567/3148/3912/4673/5901/5743/1075/80055/9915/10198/5955/5983/3181/55872/3832/701/5621/25800/9655/2571/7444/23234/10973/9562/8243/10635/53616/6996/10051/6678/50807/4548/55215/4085/5111/7733/23213/1462/6772/3070/1111/9055/1854/8317/7514/3685/800/5591/55151
GSE22886_NAIVE_CD4_TCELL_VS_NKCELL_DN	GSE22886_NAIVE_CD4_TCELL_VS_NKCELL_DN	GSE22886_NAIVE_CD4_TCELL_VS_NKCELL_DN	179	0.432701	1.91763	8.62505e-07	4.53766e-05	3.40586e-05	2287	tags=40%, list=21%, signal=32%	4684/1362/10602/9760/22875/6596/57205/2332/9140/7769/23101/5573/23390/5325/51809/9765/3628/9646/9101/25972/55080/51103/114932/64764/8803/64149/10111/27246/55269/211/5887/523/3839/58488/2934/57187/10269/79893/5868/5511/9320/3482/54165/55179/29994/10714/6400/84859/51317/1213/1519/10190/2181/10228/23365/339448/9559/79029/80196/4864/57122/26005/23438/55784/7525/140609/868/5445/56945/23198/55746
CTTTGTA_MIR524	CTTTGTA_MIR524	CTTTGTA_MIR524	316	0.376429	1.79508	8.75473e-07	4.59201e-05	3.44665e-05	2232	tags=33%, list=20%, signal=27%	57084/2770/2891/5080/5217/55084/26960/23024/2823/491/204851/10231/9254/10396/27244/6670/3400/9231/2775/10814/10477/8491/6311/1400/8850/51809/1983/26065/3181/3920/10971/5783/54665/4929/23011/80351/89795/987/8575/10048/1951/23394/7323/23291/23032/55297/25977/19/221037/54874/55636/1069/6775/9819/23708/11163/1036/3097/5500/79665/23493/54778/8766/51108/5516/8539/6874/8099/5511/7227/192683/29994/8541/8…
REACTOME_FORMATION_OF_THE_CORNIFIED_ENVELOPE	REACTOME_FORMATION_OF_THE_CORNIFIED_ENVELOPE	REACTOME_FORMATION_OF_THE_CORNIFIED_ENVELOPE	76	-0.527344	-2.21073	8.99994e-07	4.65059e-05	3.49062e-05	1616	tags=37%, list=15%, signal=32%	3857/3728/3887/5045/3854/6701/3851/2125/3852/6699/43847/3882/6768/9119/3860/5317/1824/3868/9333/3881/3853/3892/3855/3866/7051/3861/5652/5266
GO_NEGATIVE_REGULATION_OF_MULTI_ORGANISM_PROCESS	GO_NEGATIVE_REGULATION_OF_MULTI_ORGANISM_PROCESS	GO_NEGATIVE_REGULATION_OF_MULTI_ORGANISM_PROCESS	133	-0.430834	-1.99215	8.89901e-07	4.65059e-05	3.49062e-05	1387	tags=28%, list=13%, signal=25%	3559/10581/4938/10107/27350/10475/100/7124/89870/79132/23005/10410/10318/11027/6041/60489/85363/8878/7706/684/4880/8519/304/22880/7128/9830/302/9636/3853/6352/200315/22933/6590/8780/3669/325/3929
GSE7218_IGM_VS_IGG_SIGNAL_THGOUGH_ANTIGEN_BCELL_DN	GSE7218_IGM_VS_IGG_SIGNAL_THGOUGH_ANTIGEN_BCELL_DN	GSE7218_IGM_VS_IGG_SIGNAL_THGOUGH_ANTIGEN_BCELL_DN	138	-0.427307	-1.96793	8.95069e-07	4.65059e-05	3.49062e-05	1517	tags=29%, list=14%, signal=25%	7429/26191/3645/8645/64761/3559/840/26747/3383/79132/1318/7535/710/79792/1237/3932/127544/4794/80830/706/684/1606/474/8519/915/6773/29015/64108/864/1382/6352/1902/1906/3934/4050/6590/1154/26471/3669/1437
CDX2_Q5	CDX2_Q5	CDX2_Q5	196	0.423532	1.89801	8.98793e-07	4.65059e-05	3.49062e-05	2422	tags=37%, list=22%, signal=29%	5122/5080/4212/57415/116/5126/6091/2641/1996/9240/4808/8848/8503/4045/1756/83989/29951/648/3630/51143/4756/23321/9699/9378/22841/5324/138046/89795/26610/23414/4659/51585/6616/10140/23705/5745/2571/284/79145/57088/4211/6500/2899/9139/55884/54741/11243/22911/5459/51317/1213/54875/10124/23002/8905/10563/64061/7436/55617/55863/10274/54970/9611/9104/7091/4825/79136/4300/9202/4086/8829/1806/6561
ATGTACA_MIR493	ATGTACA_MIR493	ATGTACA_MIR493	235	0.401771	1.85192	8.98747e-07	4.65059e-05	3.49062e-05	2357	tags=40%, list=22%, signal=32%	5217/26960/23024/4131/204851/3778/6670/6383/8065/9899/23119/1602/8289/23527/5253/4139/1876/23390/22871/5527/26065/7474/55656/54665/54880/54664/25972/10424/394/65055/9882/29117/9440/488/2571/2195/11163/80213/3097/91752/1654/9044/5532/5090/79365/3899/55288/51347/2104/9369/200734/80206/5144/7227/54165/905/6400/23348/2308/26289/57178/29967/694/2566/7763/79677/56478/7336/23369/9252/5930/102/2138/1452/…
GTATGAT_MIR154_MIR487	GTATGAT_MIR154_MIR487	GTATGAT_MIR154_MIR487	57	0.593483	2.18936	9.04376e-07	4.65941e-05	3.49724e-05	2360	tags=54%, list=22%, signal=43%	9863/2572/2823/2581/3778/3188/4076/27020/2332/6670/8289/51582/648/5494/3839/56899/200734/2115/91746/5144/23411/1859/23369/5930/387263/9839/152006/25900/55585/1195/9202
GSE23568_CTRL_TRANSDUCED_VS_WT_CD8_TCELL_DN	GSE23568_CTRL_TRANSDUCED_VS_WT_CD8_TCELL_DN	GSE23568_CTRL_TRANSDUCED_VS_WT_CD8_TCELL_DN	159	-0.412349	-1.93186	9.09607e-07	4.67254e-05	3.50709e-05	2140	tags=35%, list=20%, signal=29%	1844/27240/2590/4542/2011/1445/9051/6001/355/55898/6404/87/6890/7088/7498/5089/8888/5480/7070/3575/1521/10360/10898/3695/23452/3718/9047/6932/7791/9744/10318/7535/5589/3932/7293/3783/1606/6494/873/915/11240/1236/3398/113878/8530/5880/63940/9636/4851/6352/7185/3665/8600/375790/10263/10397
GSE2706_UNSTIM_VS_2H_LPS_DC_DN	GSE2706_UNSTIM_VS_2H_LPS_DC_DN	GSE2706_UNSTIM_VS_2H_LPS_DC_DN	129	-0.432233	-1.97988	9.32171e-07	4.77436e-05	3.58352e-05	2157	tags=41%, list=20%, signal=33%	8676/1844/3437/22809/5371/7832/467/7280/4793/182/5971/6890/3696/60676/3638/4790/1847/79155/27074/4814/5996/100/65108/2921/10938/3383/941/10318/6478/2591/7127/4792/7293/9953/1942/7130/29015/23533/5029/7128/10538/1880/9636/9021/200315/51561/1906/3569/7185/3665/5329/3669/3552
GSE39820_TGFBETA1_VS_TGFBETA3_IN_IL6_TREATED_CD4_TCELL_UP	GSE39820_TGFBETA1_VS_TGFBETA3_IN_IL6_TREATED_CD4_TCELL_UP	GSE39820_TGFBETA1_VS_TGFBETA3_IN_IL6_TREATED_CD4_TCELL_UP	147	0.456057	1.97234	9.39064e-07	4.79556e-05	3.59943e-05	1838	tags=31%, list=17%, signal=26%	7074/865/91137/8895/26036/64921/9874/56947/1633/9926/27032/9908/10000/6782/7259/8850/5601/26065/3845/7220/80173/1655/25814/6804/5412/5019/466/25800/79573/830/10905/26973/613/10260/51096/9044/5090/8760/5501/64089/90/79068/11260/9972/2181/5786
REACTOME_INTERLEUKIN_4_AND_INTERLEUKIN_13_SIGNALING	REACTOME_INTERLEUKIN_4_AND_INTERLEUKIN_13_SIGNALING	REACTOME_INTERLEUKIN_4_AND_INTERLEUKIN_13_SIGNALING	99	-0.475019	-2.06813	9.44256e-07	4.80797e-05	3.60875e-05	1087	tags=31%, list=10%, signal=28%	595/7124/3689/332/3718/3312/6624/3383/7412/3687/4609/3561/6288/2208/7040/4582/3162/10538/9021/6367/5008/596/5292/3976/51561/3553/3934/3569/3566/3929/3552
RODWELL_AGING_KIDNEY_UP	RODWELL_AGING_KIDNEY_UP	RODWELL_AGING_KIDNEY_UP	342	-0.329123	-1.69475	9.4853e-07	4.81565e-05	3.61451e-05	2644	tags=39%, list=24%, signal=31%	23307/51619/10346/11279/952/57198/8718/79890/1289/7305/10320/961/1609/11224/1230/29109/54997/26002/4481/969/834/5791/1117/7170/7086/25939/27303/4320/56905/25796/10287/23586/4542/9535/7373/55304/23603/2564/6001/355/79888/91289/22930/6204/9168/412/5542/84168/9637/3117/22941/5034/6778/6404/87/6890/963/7025/6507/715/6533/4057/26191/353/64761/79658/7168/54518/6181/3455/54843/23589/1311/3671/3454/7852/…
GCM_MAPK10	GCM_MAPK10	GCM_MAPK10	65	0.57777	2.18147	9.85584e-07	4.98923e-05	3.7448e-05	1942	tags=48%, list=18%, signal=39%	23114/9892/23057/23136/9829/26052/3423/55450/22903/5602/23208/9581/5274/23259/9915/477/1739/23291/22866/333/2550/9922/29767/56899/10314/192683/23492/4155/59338/10768/9201
REACTOME_CELL_CYCLE_CHECKPOINTS	REACTOME_CELL_CYCLE_CHECKPOINTS	REACTOME_CELL_CYCLE_CHECKPOINTS	204	0.418069	1.87947	1.00006e-06	5.04784e-05	3.78879e-05	3015	tags=44%, list=28%, signal=32%	57405/1780/5903/6117/10926/11130/5048/5683/5716/5686/5717/9025/7486/51143/5985/5527/9656/5983/545/5684/8924/10971/23122/4175/701/23421/5701/5715/10111/10393/5718/25936/5516/5501/5704/5529/996/9861/6118/11243/4085/25909/1111/10213/8317/7514/8697/7336/7334/5706/5693/7321/51720/57122/3796/4171/891/7324/5515/23198/55746/5884/81929/23279/5695/5984/1027/5708/5711/6249/8655/9184/8900/11073/1058/5709/512…
GO_PROTEIN_DNA_COMPLEX_SUBUNIT_ORGANIZATION	GO_PROTEIN_DNA_COMPLEX_SUBUNIT_ORGANIZATION	GO_PROTEIN_DNA_COMPLEX_SUBUNIT_ORGANIZATION	166	0.446016	1.95933	1.02248e-06	5.1461e-05	3.86254e-05	2308	tags=37%, list=21%, signal=30%	4675/4674/23270/85453/8467/6117/5928/26054/8289/404672/8520/4678/54700/3148/4673/7259/9025/6605/8450/9330/9978/25842/6879/7013/23421/5701/55832/6666/9519/1069/546/64754/81611/2959/23493/5887/6925/7290/2958/5704/54107/79711/6118/1385/3070/10664/5706/5931/6908/64061/54457/902/8451/4171/8554/7067/6604/1022/55729/6944/23198/7507
GO_DEFENSE_RESPONSE_TO_VIRUS	GO_DEFENSE_RESPONSE_TO_VIRUS	GO_DEFENSE_RESPONSE_TO_VIRUS	179	-0.401354	-1.93395	1.06961e-06	5.36777e-05	4.02892e-05	1507	tags=26%, list=14%, signal=23%	3661/661/3559/3455/10581/5551/4938/27350/10475/27297/6039/10859/89870/79132/3764/10410/3663/6041/4986/148022/60489/2316/85363/4600/7706/684/8519/6773/56915/7128/64108/4321/9636/958/596/200315/51561/3553/9582/3569/1755/3665/4283/8780/54541/3669
GCM_MYST2	GCM_MYST2	GCM_MYST2	124	0.466646	1.97344	1.08341e-06	5.42139e-05	4.06917e-05	2738	tags=50%, list=25%, signal=38%	4684/204851/57498/8289/10477/6683/5253/9126/58155/51439/51335/26039/7750/10793/10424/55148/8575/23394/55705/23032/55832/57711/9440/29099/29883/26273/11163/79665/3839/29803/10363/8897/57178/7763/9852/56478/3189/58517/7334/8493/3093/2181/2932/22843/10492/79029/10236/51729/9043/9859/85021/55746/51320/23435/7637/4664/9939/51340/4001/130074/7337/10206
GSE9988_ANTI_TREM1_VS_ANTI_TREM1_AND_LPS_MONOCYTE_DN	GSE9988_ANTI_TREM1_VS_ANTI_TREM1_AND_LPS_MONOCYTE_DN	GSE9988_ANTI_TREM1_VS_ANTI_TREM1_AND_LPS_MONOCYTE_DN	123	-0.433392	-1.97288	1.0996e-06	5.48667e-05	4.11816e-05	1642	tags=35%, list=15%, signal=30%	3604/3460/6507/3696/3559/1263/4814/8444/5341/597/7124/2921/10938/3383/23645/54509/2081/6478/2114/7127/366/4792/127544/6385/23529/7130/2152/1236/3398/7128/9021/5008/1440/4319/9181/51561/3553/3569/7185/5329/50486/1437/3552
GO_REGULATION_OF_LEUKOCYTE_MIGRATION	GO_REGULATION_OF_LEUKOCYTE_MIGRATION	GO_REGULATION_OF_LEUKOCYTE_MIGRATION	147	-0.415506	-1.9461	1.10326e-06	5.48918e-05	4.12005e-05	2414	tags=42%, list=22%, signal=33%	158747/1230/8772/2833/811/8174/326/6375/5879/57402/6348/177/6693/347/6387/10488/6369/57118/719/6354/1240/7070/199/6346/3071/8291/100/7124/56833/3383/2358/3673/5054/6366/623/54209/7040/11314/101/1435/3162/1893/11240/4485/1236/8976/5880/8740/63940/4323/5919/1907/972/6352/59341/3965/51561/1906/3569/5228/3929/5724
ATATGCA_MIR448	ATATGCA_MIR448	ATATGCA_MIR448	145	0.460571	1.99461	1.13594e-06	5.63571e-05	4.23003e-05	1911	tags=36%, list=18%, signal=30%	2770/6456/5217/26960/10499/10242/2823/26052/5100/5903/26092/6990/2332/6670/1407/2898/5577/51582/22871/9338/4094/3845/22841/3181/10950/116987/3745/23011/5412/23291/9655/26053/54793/10513/5813/57826/57162/3839/8445/23451/2115/23411/23219/2562/23348/8204/1998/8660/253943/7436/102/23469
MODULE_118	MODULE_118	MODULE_118	362	-0.31701	-1.64436	1.1642e-06	5.75949e-05	4.32293e-05	1495	tags=29%, list=14%, signal=26%	87/963/11065/954/6652/23046/638/1029/7168/6354/4237/4651/3638/1627/4046/49/1104/7358/199/2827/7450/3575/7852/5347/899/5996/9945/100/8484/1728/26093/5778/1841/597/2207/7124/4015/10360/9459/3689/1802/9469/6663/945/7791/7052/6282/11326/6275/3055/10024/1663/5054/11343/3936/79734/8698/9400/3321/3655/91977/25907/4609/7262/835/3561/6659/5328/2944/2316/100133941/3783/6503/259/3675/915/2014/1969/54535/241…
GSE22140_HEALTHY_VS_ARTHRITIC_GERMFREE_MOUSE_CD4_TCELL_DN	GSE22140_HEALTHY_VS_ARTHRITIC_GERMFREE_MOUSE_CD4_TCELL_DN	GSE22140_HEALTHY_VS_ARTHRITIC_GERMFREE_MOUSE_CD4_TCELL_DN	178	-0.396491	-1.90994	1.16957e-06	5.76963e-05	4.33055e-05	2233	tags=38%, list=20%, signal=31%	1522/8870/1844/3437/56905/6348/6398/1316/7039/7832/27/7280/3433/3604/6455/5045/463/6354/3638/4790/1847/3575/5996/23187/23268/1728/7124/9242/8857/6035/7408/3383/5271/2769/11326/23645/10307/6275/3303/10105/5054/7127/23166/6515/10993/127544/7706/3162/645/2014/3159/3956/8728/10538/4647/8740/4000/6229/5360/5155/3903/6196/5292/8875/9454/3553/4791/7185
MORF_PTPN11	MORF_PTPN11	MORF_PTPN11	92	0.526825	2.11405	1.19129e-06	5.86018e-05	4.39851e-05	2964	tags=52%, list=27%, signal=38%	65110/865/23741/57498/9908/8520/9126/6390/7411/6742/3832/114932/4175/10728/7884/23234/6845/25804/23518/51020/10130/6634/54205/11260/4729/7334/7347/5781/9559/10236/23165/1653/8125/57050/4724/23367/4717/6647/23435/9184/6418/4722/55308/22919/57215/64795/6627/8872
GO_CORNIFICATION	GO_CORNIFICATION	GO_CORNIFICATION	76	-0.523445	-2.19439	1.23182e-06	6.04251e-05	4.53536e-05	1616	tags=37%, list=15%, signal=32%	3857/3728/3887/5045/3854/6701/3851/2125/3852/6699/43847/3882/6768/9119/3860/5317/1824/3868/9333/3881/3853/3892/3855/3866/7051/3861/5652/5266
GRYDER_PAX3FOXO1_ENHANCERS_KO_DOWN	GRYDER_PAX3FOXO1_ENHANCERS_KO_DOWN	GRYDER_PAX3FOXO1_ENHANCERS_KO_DOWN	324	0.36757	1.75366	1.23533e-06	6.04272e-05	4.53552e-05	1937	tags=29%, list=18%, signal=24%	4212/158471/5270/5217/5178/26052/4942/653/9844/22998/4076/23741/11168/4191/55500/9231/6383/26575/1353/2188/8289/9832/7443/23484/5573/57134/1282/23089/590/10668/22871/4338/7398/4094/5983/57460/28981/10924/54880/64377/10424/2781/6595/26053/55832/488/26994/50859/55326/1946/26040/56913/283537/9819/10920/2195/10973/23014/91752/259230/4211/29803/11160/51268/5162/55970/8445/94134/23091/54107/10196/2908/…
GO_REGULATION_OF_CELL_CELL_ADHESION	GO_REGULATION_OF_CELL_CELL_ADHESION	GO_REGULATION_OF_CELL_CELL_ADHESION	308	-0.332131	-1.68999	1.2413e-06	6.0549e-05	4.54466e-05	2320	tags=33%, list=21%, signal=27%	5896/2113/3952/1041/7189/6375/9308/8440/5879/2319/1445/652/51043/6469/177/10725/6693/64127/182/5074/6387/5420/3707/5590/26279/26191/3280/11006/3559/4651/2049/7070/199/2736/50943/3575/3071/7037/1051/3109/100/6714/7124/5592/3718/10859/3383/10288/11326/10385/64600/8631/7412/941/5133/7535/3557/6366/3655/3932/5914/655/100133941/6385/7040/942/11314/101/1947/3077/3956/3549/1236/23308/54440/8728/2213/445…
GCATTTG_MIR105	GCATTTG_MIR105	GCATTTG_MIR105	119	0.479767	2.02863	1.27906e-06	6.22167e-05	4.66983e-05	2709	tags=47%, list=25%, signal=36%	26960/4131/6670/23229/56934/9375/9729/11345/8473/9445/3845/8874/9378/5756/51138/5862/5783/64506/9655/2571/80219/57826/10920/51046/22862/80319/23327/54329/2115/51727/56995/6400/2562/51663/5793/253943/3479/9821/10285/1000/1398/8899/387263/92/7082/5457/1027/4947/23017/1982/8997/57403/2135/2731/818/23314
GO_POSITIVE_REGULATION_OF_LEUKOCYTE_PROLIFERATION	GO_POSITIVE_REGULATION_OF_LEUKOCYTE_PROLIFERATION	GO_POSITIVE_REGULATION_OF_LEUKOCYTE_PROLIFERATION	107	-0.456588	-2.0225	1.28806e-06	6.2466e-05	4.68855e-05	1417	tags=31%, list=13%, signal=27%	3280/3559/199/50943/3071/7037/3109/100/3718/10288/7412/941/7535/148022/7293/100133941/942/23529/1947/1435/23308/54440/1880/958/596/972/6352/3965/51561/3553/3569/2056/6863
GSE37532_VISCERAL_ADIPOSE_TISSUE_VS_LN_DERIVED_PPARG_KO_TCONV_CD4_TCELL_UP	GSE37532_VISCERAL_ADIPOSE_TISSUE_VS_LN_DERIVED_PPARG_KO_TCONV_CD4_TCELL_UP	GSE37532_VISCERAL_ADIPOSE_TISSUE_VS_LN_DERIVED_PPARG_KO_TCONV_CD4_TCELL_UP	128	0.470033	2.00766	1.29387e-06	6.2466e-05	4.68855e-05	2430	tags=41%, list=22%, signal=32%	57405/81034/27069/5683/23786/801/54700/29071/5527/5983/23022/9646/54505/55148/64216/4175/701/5621/23228/53339/11171/7884/5306/81611/51020/4190/80762/29088/372/10092/10549/5501/55644/51447/10935/10196/4085/1111/9055/6774/7334/3295/29880/23165/1653/29087/5433/10054/2079/5708/2773/8417
BHAT_ESR1_TARGETS_VIA_AKT1_UP	BHAT_ESR1_TARGETS_VIA_AKT1_UP	BHAT_ESR1_TARGETS_VIA_AKT1_UP	213	-0.373916	-1.82666	1.29495e-06	6.2466e-05	4.68855e-05	3412	tags=52%, list=31%, signal=37%	5833/4616/109/92856/9368/4176/54868/79180/10799/7164/5241/55615/144404/84126/4099/4144/25976/10514/23286/3475/51388/6840/23370/56944/22985/23082/115708/1592/10726/997/8602/949/84172/9094/8553/5036/8870/2717/23309/1844/9755/51373/91683/78999/3291/9727/347733/6513/57596/54865/467/10171/64127/8662/125058/10452/104/54991/51651/51702/5420/93436/6723/6533/64761/8312/64411/7450/2274/9283/2683/595/23541/…
GSE7400_CTRL_VS_CSF3_IN_VIVO_TREATED_PBMC_UP	GSE7400_CTRL_VS_CSF3_IN_VIVO_TREATED_PBMC_UP	GSE7400_CTRL_VS_CSF3_IN_VIVO_TREATED_PBMC_UP	133	0.461281	1.9697	1.36351e-06	6.55917e-05	4.92315e-05	2498	tags=40%, list=23%, signal=31%	117178/54832/11215/8467/6638/9324/2332/54680/9774/9908/57134/10302/54700/5577/5569/84747/51335/3608/10771/8575/64216/51455/23473/10199/57711/10728/6374/23014/6678/26278/10915/6059/91746/4548/126231/79752/7294/3189/11222/5591/27335/55617/3419/4708/64750/65265/9397/23279/6635/51650/64219/1915/10128
GO_EXTRACELLULAR_MATRIX	GO_EXTRACELLULAR_MATRIX	GO_EXTRACELLULAR_MATRIX	403	-0.311404	-1.63093	1.40517e-06	6.74095e-05	5.0596e-05	2393	tags=32%, list=22%, signal=26%	4052/7043/7041/4148/1295/1370/2199/811/1298/1522/7482/6277/27286/54507/5553/4320/1992/4185/2688/7373/9509/5046/3913/6469/64386/4256/5104/1101/7042/1301/57124/30008/6649/4327/10446/5949/6387/462/5176/954/25890/79883/7059/64129/1805/64856/633/4239/4237/8483/89797/51162/1311/50509/7450/5269/4015/308/23452/10394/3383/7052/5271/6275/4053/43/4969/5054/79875/54829/710/3655/81035/4982/655/7040/259/1893/2…
MODULE_98	MODULE_98	MODULE_98	356	0.355444	1.7071	1.41967e-06	6.79178e-05	5.09775e-05	2730	tags=36%, list=25%, signal=28%	3642/5080/4005/4857/865/6117/3188/6596/3298/5928/1633/11130/5885/5683/8520/4678/11052/5716/3148/5686/4673/648/5901/7027/7247/5985/5983/3181/3608/9053/6879/1655/8544/1434/4175/6787/988/1786/5300/7884/10920/2521/6845/5718/2959/4211/9841/22938/9318/5439/6632/2958/6874/5704/2115/5511/6118/7913/4085/51727/5111/6772/4904/1859/1111/10483/10520/8317/4830/10664/4291/5591/7175/2305/9112/9972/894/7319/5706/…
MODULE_223	MODULE_223	MODULE_223	128	-0.428375	-1.9519	1.44137e-06	6.8767e-05	5.16148e-05	1951	tags=41%, list=18%, signal=34%	969/4689/9308/1441/6504/973/6464/1316/914/7039/5154/11065/5176/11006/3638/962/4035/27074/3109/9450/6039/2069/4061/11027/9180/7433/4609/4070/3561/3783/942/684/3122/1435/1839/8061/3077/2014/864/2064/2810/5008/4486/5155/1440/3976/1906/3553/3569/3601/3669/3552
GCACTTT_MIR175P_MIR20A_MIR106A_MIR106B_MIR20B_MIR519D	GCACTTT_MIR175P_MIR20A_MIR106A_MIR106B_MIR20B_MIR519D	GCACTTT_MIR175P_MIR20A_MIR106A_MIR106B_MIR20B_MIR519D	420	0.346606	1.69066	1.48807e-06	7.08012e-05	5.31417e-05	2730	tags=36%, list=25%, signal=28%	23040/117178/5217/55084/26960/26234/6049/1808/57157/55450/491/3778/51128/5048/9926/51555/11069/6653/10000/26119/56934/4642/23158/4952/23179/8754/8850/65117/5569/5601/5311/5756/5324/10950/477/54665/25842/4929/9053/26039/1655/80351/5357/23414/3131/5775/23291/19/54874/23236/5813/81558/64418/29883/9690/57826/6197/9306/22862/64067/23014/259230/22884/23327/3839/56929/55664/80034/10051/57473/4862/4850/2…
GSE6259_FLT3L_INDUCED_DEC205_POS_DC_VS_CD8_TCELL_DN	GSE6259_FLT3L_INDUCED_DEC205_POS_DC_VS_CD8_TCELL_DN	GSE6259_FLT3L_INDUCED_DEC205_POS_DC_VS_CD8_TCELL_DN	132	-0.433799	-1.99907	1.50474e-06	7.13992e-05	5.35905e-05	2928	tags=43%, list=27%, signal=32%	9718/5272/7726/27044/6737/55658/81030/79705/7188/55210/30844/4052/1776/4311/1522/29062/10392/55254/25939/3437/23586/5371/2120/79039/79865/57194/64761/3559/5551/4938/6624/56833/3383/6768/22904/127544/85363/706/7706/3002/1435/9641/4818/23308/9830/64108/9636/4323/4851/1535/11033/25841/3965/3665/26471/4283/3601
GO_AXON	GO_AXON	GO_AXON	466	0.336632	1.65211	1.53989e-06	7.28684e-05	5.46933e-05	2047	tags=26%, list=19%, signal=22%	3800/11075/23114/116/22876/23057/23136/2572/7345/5799/6049/7074/6091/6328/6812/2823/26052/4131/5798/6571/4345/6857/10479/5727/4885/4741/4628/27020/5538/2332/5048/23208/8867/26119/2898/10814/4642/6683/801/4897/1644/58155/1496/54550/4976/4747/6717/6324/23022/9053/3745/23011/6804/23394/4137/1739/26053/1261/6616/34/9585/6622/1759/2571/2185/6861/4922/8120/288/667/7855/91752/4919/2741/214/53616/6453/87…
GCM_ZNF198	GCM_ZNF198	GCM_ZNF198	84	0.531099	2.09171	1.56593e-06	7.38999e-05	5.54675e-05	2164	tags=50%, list=20%, signal=40%	4684/204851/57498/8289/10477/6683/5253/9126/58155/10426/51439/51335/51015/26039/7750/8575/55120/23032/55832/57711/988/9440/4087/29883/26273/79959/11163/3839/10363/7763/9852/56478/3189/58517/7334/2181/2932/22843/26005/9043/9859/85021
PUJANA_BRCA_CENTERED_NETWORK	PUJANA_BRCA_CENTERED_NETWORK	PUJANA_BRCA_CENTERED_NETWORK	109	0.484791	2.0043	1.57069e-06	7.39242e-05	5.54857e-05	1863	tags=37%, list=17%, signal=31%	8883/6117/11168/5928/5885/4801/4678/3148/9126/7027/9326/5527/9879/5983/5631/25842/4175/27309/1786/22/8243/10635/10051/23635/8533/5501/10915/10606/4690/55215/7913/4085/5111/1854/8317/7514/5591/5431/23512/4436
GO_TERTIARY_GRANULE_MEMBRANE	GO_TERTIARY_GRANULE_MEMBRANE	GO_TERTIARY_GRANULE_MEMBRANE	57	-0.55881	-2.22115	1.57868e-06	7.41001e-05	5.56177e-05	1134	tags=40%, list=10%, signal=36%	5269/23601/2204/2207/3689/945/10288/2358/3687/5912/6515/5328/11314/1536/101/140885/9725/11322/4973/1535/3903/6556/5724
GO_NEUTROPHIL_MIGRATION	GO_NEUTROPHIL_MIGRATION	GO_NEUTROPHIL_MIGRATION	82	-0.501597	-2.11974	1.59379e-06	7.44082e-05	5.5849e-05	2414	tags=52%, list=22%, signal=41%	158747/8729/6360/5175/6375/5879/1441/5197/6348/23396/7042/6369/57118/7369/719/6354/6361/6346/3071/8291/2207/3689/2921/56833/3557/6366/6362/6288/101/1236/5880/6367/6376/1907/972/6352/51561/1906/3553/6279/4283/3929/6280
GSE42724_MEMORY_VS_B1_BCELL_DN	GSE42724_MEMORY_VS_B1_BCELL_DN	GSE42724_MEMORY_VS_B1_BCELL_DN	136	-0.420614	-1.94451	1.5934e-06	7.44082e-05	5.5849e-05	1666	tags=35%, list=15%, signal=30%	5971/6890/3604/715/64856/10139/3559/4790/1847/7126/79155/3575/7852/3718/10938/6624/54509/43/7186/8942/7127/4792/7293/6385/5338/50848/6506/7130/1236/247/7128/8717/51478/1506/9021/3898/958/114897/3914/6352/25841/7185/8542/1294/3601/3669/3620
WINTER_HYPOXIA_UP	WINTER_HYPOXIA_UP	WINTER_HYPOXIA_UP	67	-0.529557	-2.1702	1.64993e-06	7.66183e-05	5.75078e-05	2133	tags=45%, list=20%, signal=36%	51373/84951/23603/6513/10644/7022/5074/10856/8818/7004/7167/8704/5328/6566/5467/5033/11237/6274/389/771/3939/6281/5210/136/5836/6535/5228/10397/51129/768
GSE37301_HEMATOPOIETIC_STEM_CELL_VS_CD4_TCELL_UP	GSE37301_HEMATOPOIETIC_STEM_CELL_VS_CD4_TCELL_UP	GSE37301_HEMATOPOIETIC_STEM_CELL_VS_CD4_TCELL_UP	147	-0.412125	-1.93026	1.64758e-06	7.66183e-05	5.75078e-05	2205	tags=33%, list=20%, signal=26%	9308/6277/10392/7465/25939/23092/9771/5371/26031/9120/7498/53637/4057/7414/11006/7094/5347/899/5780/2207/2268/9516/51296/63874/941/7850/2215/83937/629/8519/3002/645/8935/968/2213/302/1436/4851/11033/6352/8501/3934/8482/5836/6590/4283/5724/6280
GO_PROTEIN_TYROSINE_KINASE_ACTIVITY	GO_PROTEIN_TYROSINE_KINASE_ACTIVITY	GO_PROTEIN_TYROSINE_KINASE_ACTIVITY	118	-0.440455	-1.97496	1.71206e-06	7.8979e-05	5.92798e-05	2229	tags=39%, list=20%, signal=31%	10461/2264/7465/9149/695/2047/1445/10420/1198/4593/27/2322/1196/3645/4921/8711/660/2049/3643/8444/6714/3718/2268/558/2051/2041/3055/5609/8828/7535/3932/7010/6503/2065/1945/4145/1969/7301/10645/2064/2048/1436/4486/4233/1956/2050
GSE360_DC_VS_MAC_B_MALAYI_HIGH_DOSE_DN	GSE360_DC_VS_MAC_B_MALAYI_HIGH_DOSE_DN	GSE360_DC_VS_MAC_B_MALAYI_HIGH_DOSE_DN	174	-0.392499	-1.88312	1.71218e-06	7.8979e-05	5.92798e-05	1454	tags=29%, list=13%, signal=26%	1029/1052/10073/2309/962/94/10220/2827/5996/230/100/2204/4588/269/8857/6624/7167/23645/11027/11343/7127/762/6548/6238/7040/6237/11314/684/9249/3675/2014/9170/2152/389/5265/3241/9636/2048/23764/9537/6352/4496/9454/1890/6556/26471/6279/6273/54541/5329/3620
GO_PEPTIDYL_TYROSINE_MODIFICATION	GO_PEPTIDYL_TYROSINE_MODIFICATION	GO_PEPTIDYL_TYROSINE_MODIFICATION	298	-0.330081	-1.66686	1.71437e-06	7.8979e-05	5.92798e-05	2293	tags=33%, list=21%, signal=26%	5175/3952/9094/10461/6886/2264/8440/7465/9149/695/2047/2688/1445/6464/3567/10420/1198/4593/7039/51704/27/1442/2322/51378/5154/5590/1196/23624/3645/4921/2252/3280/5618/3589/8711/660/2049/3643/7070/8444/6714/7124/2069/3689/3718/2268/558/3383/55620/2051/2041/941/3055/5609/7535/5912/54209/3932/7010/100133941/6503/7040/11314/23529/2065/353514/1839/1942/1489/4145/1969/7301/10645/2064/2048/9021/2623/958…
WANG_SMARCE1_TARGETS_DN	WANG_SMARCE1_TARGETS_DN	WANG_SMARCE1_TARGETS_DN	314	0.369092	1.76226	1.73629e-06	7.97775e-05	5.98791e-05	2300	tags=35%, list=21%, signal=28%	7857/5999/5332/7345/6049/28962/4121/23066/10769/7596/8467/3598/79870/114088/64921/10579/51444/6990/5734/1633/11098/7163/81853/5860/60496/7443/9659/6372/9126/8036/8850/5325/7027/1075/4016/51809/6390/58478/55872/3622/80173/1434/23414/25994/23658/8672/23366/9882/8803/5597/10855/4205/51668/708/83604/57380/7884/6374/10643/211/546/55082/55830/25950/51020/55161/3899/9920/171586/2958/51334/26278/10915/51…
GCM_MAP1B	GCM_MAP1B	GCM_MAP1B	47	0.619994	2.21493	1.75357e-06	8.03594e-05	6.03158e-05	2555	tags=64%, list=23%, signal=49%	3800/4684/5178/4131/78986/57498/9581/5253/801/5901/4591/51439/8924/51335/23122/23291/55832/10513/55884/9891/56478/2181/2932/9568/9043/9859/60682/7637/9706/4664
NAGASHIMA_NRG1_SIGNALING_UP	NAGASHIMA_NRG1_SIGNALING_UP	NAGASHIMA_NRG1_SIGNALING_UP	160	-0.393619	-1.85454	1.80438e-06	8.22552e-05	6.17388e-05	2336	tags=39%, list=21%, signal=31%	2624/57602/1491/51083/8553/8870/7465/1844/7538/3725/4170/1316/59344/7042/467/3726/7280/64782/2354/7414/3280/79669/1847/8877/6699/7852/1051/2274/1364/60370/7791/5271/26136/23645/2114/4609/7262/4982/1081/5914/10766/23529/23237/1839/83481/8061/3918/1969/51330/9518/7869/1649/23764/2810/27076/131578/3976/133/1906/28231/80271/5329/3669
MODULE_252	MODULE_252	MODULE_252	214	0.402785	1.83787	1.79987e-06	8.22552e-05	6.17388e-05	2692	tags=39%, list=25%, signal=30%	5080/4005/6117/6596/3298/5928/1633/11130/5885/5683/8520/4678/5716/3148/4673/648/5901/7027/7247/5985/5983/3608/6879/1655/1434/4175/6787/988/1786/7884/5718/4211/3925/22938/9318/6632/6874/5704/6118/7913/4085/51727/5111/6772/4904/1859/8317/4830/10664/4291/5591/2305/9972/894/7319/5693/4436/10236/22850/8899/57122/8161/4292/891/10594/1022/5433/6944/5457/5984/6635/5708/5557/1432/5888/328/11073/1058/7705/…
GSE18791_CTRL_VS_NEWCASTLE_VIRUS_DC_14H_DN	GSE18791_CTRL_VS_NEWCASTLE_VIRUS_DC_14H_DN	GSE18791_CTRL_VS_NEWCASTLE_VIRUS_DC_14H_DN	113	-0.443929	-1.99561	1.83988e-06	8.36457e-05	6.27825e-05	2600	tags=43%, list=24%, signal=33%	7122/952/57172/10561/7542/9925/55254/9447/3437/116984/5371/3433/23154/57194/51421/9638/1029/54843/1847/4814/8444/10865/2131/9610/7124/79132/8646/10690/3780/55311/57823/2057/9953/80830/57664/4600/7706/6773/7128/4586/9636/7051/25841/5916/3665/4283/1294/3601/3620
VART_KSHV_INFECTION_ANGIOGENIC_MARKERS_UP	VART_KSHV_INFECTION_ANGIOGENIC_MARKERS_UP	VART_KSHV_INFECTION_ANGIOGENIC_MARKERS_UP	141	-0.421693	-1.95378	1.84449e-06	8.36457e-05	6.27825e-05	1778	tags=35%, list=16%, signal=29%	4327/182/6387/7138/51378/462/8322/5154/5176/4881/4846/51162/2049/8877/7852/7480/1943/7124/23452/2921/9047/2041/8828/9180/54538/7127/6424/23166/5328/7010/7040/1947/3162/1942/2152/2886/80781/2064/7058/5155/1234/6352/133/3553/3569/5228/4283/5329/3690
GSE3982_CTRL_VS_LPS_48H_DC_DN	GSE3982_CTRL_VS_LPS_48H_DC_DN	GSE3982_CTRL_VS_LPS_48H_DC_DN	172	-0.39253	-1.88052	1.85222e-06	8.37782e-05	6.28819e-05	1468	tags=31%, list=13%, signal=28%	23250/64761/3559/10581/4938/6346/27074/58504/1728/65108/2069/6624/9517/3350/10410/941/10318/10105/5054/57823/5993/710/4792/60489/7293/127544/629/4600/8878/65989/8519/1435/64218/1839/9170/3290/6773/11012/1236/7128/864/25987/8740/5265/9636/79939/1066/3914/6352/5292/3665/5329/3669/3620
GSE9988_LPS_VS_CTRL_TREATED_MONOCYTE_UP	GSE9988_LPS_VS_CTRL_TREATED_MONOCYTE_UP	GSE9988_LPS_VS_CTRL_TREATED_MONOCYTE_UP	128	-0.426158	-1.9418	1.8675e-06	8.41022e-05	6.3125e-05	1417	tags=35%, list=13%, signal=31%	3280/24147/2309/1263/1847/7037/8444/5996/5341/597/7124/2921/3383/5271/23645/6478/6362/2114/366/7262/4792/9953/23529/1942/8061/7130/57830/1236/3398/7128/9021/23764/27289/114897/1440/133/51561/1906/51458/3553/3569/54541/5329/50486/3552
GO_POSITIVE_REGULATION_OF_RESPONSE_TO_EXTERNAL_STIMULUS	GO_POSITIVE_REGULATION_OF_RESPONSE_TO_EXTERNAL_STIMULUS	GO_POSITIVE_REGULATION_OF_RESPONSE_TO_EXTERNAL_STIMULUS	250	-0.354801	-1.76662	1.86904e-06	8.41022e-05	6.3125e-05	2329	tags=36%, list=21%, signal=29%	5650/2113/811/10333/7189/6375/10392/5879/8823/695/57402/6348/1268/347733/177/51704/64127/8673/6387/10488/2247/6369/673/57118/719/6354/1240/4035/199/6346/3071/1051/8291/9450/2207/7124/3689/89870/7052/79132/2358/10318/3673/9180/5054/6366/6362/148022/4792/54209/7040/101/4088/1435/353514/2152/5225/1236/9048/8717/5880/8740/63940/5008/5919/1535/4233/136/1956/5155/6376/1907/972/6352/59341/1902/3965/5320…
GSE23568_ID3_TRANSDUCED_VS_ID3_KO_CD8_TCELL_UP	GSE23568_ID3_TRANSDUCED_VS_ID3_KO_CD8_TCELL_UP	GSE23568_ID3_TRANSDUCED_VS_ID3_KO_CD8_TCELL_UP	165	-0.399928	-1.89686	1.88116e-06	8.44293e-05	6.33706e-05	2196	tags=37%, list=20%, signal=30%	6277/81570/27240/2590/80005/9051/6001/355/23625/55898/6404/87/7498/23250/6484/94/89797/5089/7070/54187/3575/1521/10360/3695/23452/3718/3945/9047/6932/6275/10318/5133/7535/5589/3655/7293/3783/6195/1606/873/64218/915/3398/10538/8530/5880/3241/302/9636/11322/9021/4851/6281/6352/7185/3665/8600/1154/375790/10263/3929
GSE43863_NAIVE_VS_LY6C_INT_CXCR5POS_CD4_EFF_TCELL_D6_LCMV_UP	GSE43863_NAIVE_VS_LY6C_INT_CXCR5POS_CD4_EFF_TCELL_D6_LCMV_UP	GSE43863_NAIVE_VS_LY6C_INT_CXCR5POS_CD4_EFF_TCELL_D6_LCMV_UP	111	0.482982	2.01304	1.88718e-06	8.44818e-05	6.341e-05	2212	tags=39%, list=20%, signal=31%	5168/9737/4675/10693/57157/2581/10129/1602/22871/6873/7013/51170/10351/80823/9882/9801/54874/9658/7556/2287/56913/1024/55109/8723/11266/23507/55105/8766/8939/5926/65109/3070/11260/55770/8697/9252/132/5096/538/51318/51729/56925/5433
GSE42021_CD24INT_VS_CD24LOW_TREG_THYMUS_DN	GSE42021_CD24INT_VS_CD24LOW_TREG_THYMUS_DN	GSE42021_CD24INT_VS_CD24LOW_TREG_THYMUS_DN	167	-0.398565	-1.89118	1.95584e-06	8.73309e-05	6.55485e-05	2460	tags=37%, list=23%, signal=29%	10346/8638/6672/10561/7462/30844/4599/8772/11309/29799/3556/3437/9755/25807/23586/55304/2875/355/3765/5371/57596/914/4793/3433/28992/3431/64718/64761/10581/4938/27074/10475/2131/4061/51296/10410/6271/54538/710/4792/85363/629/4600/684/4880/8519/5033/6773/80781/51478/9830/64108/9636/4071/6352/3965/9582/3665/5163/4879/3669/10468
GNF2_SERPINI2	GNF2_SERPINI2	GNF2_SERPINI2	15	-0.816341	-2.35292	2.06266e-06	9.1865e-05	6.89517e-05	1389	tags=80%, list=13%, signal=70%	1208/1358/1056/5646/1360/1506/1357/5644/11330/64714/1057/5408
GO_TUBULIN_BINDING	GO_TUBULIN_BINDING	GO_TUBULIN_BINDING	230	0.395186	1.8168	2.07969e-06	9.23872e-05	6.93436e-05	2498	tags=37%, list=23%, signal=29%	3800/11075/7074/26052/4131/114327/1808/403/1780/4741/56271/56890/2332/5048/23208/9832/4692/23287/6683/11345/9126/1641/4976/10426/7411/28981/80173/89795/2534/9857/3832/23122/23394/5621/4137/65055/9585/6622/6903/1759/85458/1069/10982/667/3925/10844/8766/5142/22924/63971/11127/2620/2009/146057/57509/9055/79884/4830/7756/7175/9928/114791/51203/10059/11337/83988/79739/8480/547/3796/26206/81631/57787/2…
LU_AGING_BRAIN_DN	LU_AGING_BRAIN_DN	LU_AGING_BRAIN_DN	139	0.454544	1.96282	2.09621e-06	9.27837e-05	6.96412e-05	1943	tags=36%, list=18%, signal=30%	1114/5950/5999/4131/6750/491/1780/10396/5928/801/6782/51582/5901/8473/5601/9445/51606/9378/534/3745/2776/10048/79646/6595/4137/488/2571/6197/5306/7155/523/1654/51362/2257/5868/55041/5144/10618/9975/2562/6416/23646/29114/783/5861/10440/7321/64061/22843/10059
GSE19401_NAIVE_VS_IMMUNIZED_MOUSE_PLN_FOLLICULAR_DC_UP	GSE19401_NAIVE_VS_IMMUNIZED_MOUSE_PLN_FOLLICULAR_DC_UP	GSE19401_NAIVE_VS_IMMUNIZED_MOUSE_PLN_FOLLICULAR_DC_UP	177	-0.391495	-1.88394	2.09927e-06	9.27837e-05	6.96412e-05	2965	tags=47%, list=27%, signal=35%	5428/25976/5272/1390/639/9415/290/874/10970/8638/920/6672/10963/9452/10561/4599/11224/6421/969/1543/9308/3556/1844/3437/433/7538/6348/1672/7832/467/3726/7280/388/2005/9455/5154/6455/3431/25822/6354/4790/1847/5996/23187/10865/65108/7124/9242/10360/3383/5271/2769/23645/6275/3303/10105/5054/23166/7262/148022/6515/127544/942/4600/7706/3162/2014/3159/3956/3563/23308/864/9194/8740/4000/5360/5292/3553/7…
REACTOME_NEDDYLATION	REACTOME_NEDDYLATION	REACTOME_NEDDYLATION	158	0.431778	1.89383	2.11588e-06	9.32809e-05	7.00144e-05	3427	tags=56%, list=31%, signal=39%	26234/8883/8835/8452/8065/5683/5716/5686/144699/5717/8450/51138/5684/150726/9978/11275/7323/5701/23291/9655/140462/53339/55832/5715/54951/29099/10920/9306/23014/154881/5718/26249/56929/7322/9318/23142/6500/8533/5704/9039/55884/9861/54165/56995/79176/10213/23369/25793/5706/7347/5693/9616/5931/7321/10116/8451/4738/8139/8453/23198/5695/5708/5711/26268/55208/26272/5709/27252/1161/10987/50813/5698/570…
GSE16385_IFNG_TNF_VS_UNSTIM_MACROPHAGE_ROSIGLITAZONE_TREATED_DN	GSE16385_IFNG_TNF_VS_UNSTIM_MACROPHAGE_ROSIGLITAZONE_TREATED_DN	GSE16385_IFNG_TNF_VS_UNSTIM_MACROPHAGE_ROSIGLITAZONE_TREATED_DN	176	0.425105	1.87971	2.16363e-06	9.51449e-05	7.14135e-05	1900	tags=36%, list=17%, signal=30%	84525/7074/6091/6571/81533/10396/55251/9140/7779/9107/79982/3572/8658/10302/29071/1293/7259/10735/80232/9765/3845/157680/8869/5324/4929/54880/987/9857/11275/5775/1960/51290/26053/4753/53339/10140/10600/80219/57826/8887/55568/9841/5469/54851/8675/5529/5934/9039/10618/10507/55660/905/8776/6772/57509/8204/7294/10427/9778/5786/79726/2932/9439
HALLMARK_IL6_JAK_STAT3_SIGNALING	HALLMARK_IL6_JAK_STAT3_SIGNALING	HALLMARK_IL6_JAK_STAT3_SIGNALING	81	-0.493378	-2.07907	2.1932e-06	9.62024e-05	7.22072e-05	1393	tags=35%, list=13%, signal=30%	6354/3559/94/3454/7124/2921/3581/7850/9180/3561/7040/1435/3162/6773/51330/23533/3563/9021/5292/5320/3553/4050/3569/3566/4283/3601/1437/3690
GSE21927_SPLEEN_VS_BONE_MARROW_MONOCYTE_BALBC_UP	GSE21927_SPLEEN_VS_BONE_MARROW_MONOCYTE_BALBC_UP	GSE21927_SPLEEN_VS_BONE_MARROW_MONOCYTE_BALBC_UP	128	0.462675	1.97623	2.21238e-06	9.68e-05	7.26557e-05	1877	tags=36%, list=17%, signal=30%	7857/11075/4684/6812/9118/9240/4345/23037/9/5727/6319/9411/11009/51309/51582/26999/6605/51606/8869/5865/8153/28986/6443/65055/23032/23366/22866/51375/79573/2185/284/9583/51046/80762/8760/8897/54329/3482/23148/5297/10868/54442/9266/4615/78997/3597
GSE360_L_DONOVANI_VS_B_MALAYI_HIGH_DOSE_DC_UP	GSE360_L_DONOVANI_VS_B_MALAYI_HIGH_DOSE_DC_UP	GSE360_L_DONOVANI_VS_B_MALAYI_HIGH_DOSE_DC_UP	177	-0.39057	-1.87949	2.22498e-06	9.71072e-05	7.28863e-05	1342	tags=32%, list=12%, signal=28%	2002/1263/4790/1847/7357/2827/27074/4814/5347/840/10903/2683/1045/65108/597/9242/6624/10322/7412/5313/11343/3557/2114/4495/366/4792/6515/127544/942/4582/1839/5033/7287/3868/11030/677/8728/7128/8530/3939/1880/9636/2863/4973/3892/133/1890/7185/3665/5652/6273/54541/3601/50486/1116/3690
REACTOME_DEGRADATION_OF_GLI1_BY_THE_PROTEASOME	REACTOME_DEGRADATION_OF_GLI1_BY_THE_PROTEASOME	REACTOME_DEGRADATION_OF_GLI1_BY_THE_PROTEASOME	51	0.589879	2.14315	2.23742e-06	9.7406e-05	7.31106e-05	3547	tags=65%, list=33%, signal=44%	5567/5683/5716/5686/5717/5684/9978/5701/5715/5718/6500/5704/9861/10213/5706/5693/23198/5695/5708/5711/2735/5709/5698/5702/9491/8454/5689/5713/83737/5694/5682/5707/5700
GSE26343_WT_VS_NFAT5_KO_MACROPHAGE_DN	GSE26343_WT_VS_NFAT5_KO_MACROPHAGE_DN	GSE26343_WT_VS_NFAT5_KO_MACROPHAGE_DN	144	-0.412819	-1.91961	2.27699e-06	9.88814e-05	7.4218e-05	1974	tags=37%, list=18%, signal=31%	9771/355/6513/64319/3726/6452/87/10062/3696/23250/1616/970/6361/1847/3454/1943/3732/56833/79370/2872/51296/54509/8828/9683/57823/5993/7127/27071/79156/6288/27090/2208/55630/23529/1839/9641/25897/10538/1880/9021/8437/3898/10672/6236/136/10630/6196/6352/1440/133/3665/3123/1437
ZHAN_MULTIPLE_MYELOMA_MS_UP	ZHAN_MULTIPLE_MYELOMA_MS_UP	ZHAN_MULTIPLE_MYELOMA_MS_UP	36	0.661234	2.24193	2.31934e-06	0.00010047	7.54106e-05	945	tags=42%, list=9%, signal=38%	1047/140597/5270/4675/10742/28959/4013/55365/51310/4139/83700/23022/57460/116987/1471
PID_DELTA_NP63_PATHWAY	PID_DELTA_NP63_PATHWAY	PID_DELTA_NP63_PATHWAY	42	-0.603567	-2.22846	2.34743e-06	0.000101435	7.61344e-05	2480	tags=60%, list=23%, signal=46%	1289/1750/83439/3486/2877/8626/23682/1029/1052/3280/4193/2355/3852/100/23541/558/10413/624/7421/3675/4851/2810/6236/3861/3552
TARTE_PLASMA_CELL_VS_PLASMABLAST_UP	TARTE_PLASMA_CELL_VS_PLASMABLAST_UP	TARTE_PLASMA_CELL_VS_PLASMABLAST_UP	345	-0.322724	-1.66166	2.36388e-06	0.000101892	7.6478e-05	2040	tags=33%, list=19%, signal=28%	3112/9820/7373/652/1548/9771/5046/51351/177/4636/1301/7832/5939/2203/4807/3117/5949/1793/6387/126208/29895/5023/5971/3728/3707/6176/9638/2354/4921/3280/7168/4356/463/1448/4035/875/1089/5089/27237/3575/3299/7480/5269/2170/2207/6382/7940/2268/6624/6035/3882/354/10385/8631/7412/10410/4053/10981/2317/3687/2215/7127/710/6528/4792/100133941/4641/629/4600/6689/8519/2348/101/1947/1435/3675/915/9641/4606/…
PUIFFE_INVASION_INHIBITED_BY_ASCITES_DN	PUIFFE_INVASION_INHIBITED_BY_ASCITES_DN	PUIFFE_INVASION_INHIBITED_BY_ASCITES_DN	127	0.475582	2.02138	2.41172e-06	0.000103698	7.78333e-05	2362	tags=42%, list=22%, signal=33%	5999/2643/22876/8883/10602/56947/25913/64431/7049/58486/9140/7769/54680/9107/9411/8867/8520/60481/4673/10668/23179/9521/5743/79666/22841/10286/2650/53339/27309/1069/57826/6845/7381/10671/11235/262/51100/54741/79921/800/7336/10190/902/10274/9474/387263/54556/4528/1022/25926/8559/9202/5876
GO_RECEPTOR_REGULATOR_ACTIVITY	GO_RECEPTOR_REGULATOR_ACTIVITY	GO_RECEPTOR_REGULATOR_ACTIVITY	364	-0.318458	-1.65432	2.42854e-06	0.000104164	7.8183e-05	2374	tags=34%, list=22%, signal=27%	5367/7043/6781/6360/27302/2658/649/3952/57152/51083/6375/8823/5197/9535/6348/2688/6398/652/258/6469/64319/3567/7042/7039/29949/1442/182/6387/9350/2258/10500/51378/23615/2247/5154/6369/7477/51052/10675/2252/6354/3589/10220/970/6361/796/6346/7480/7038/56729/181/7124/2069/2921/4061/79874/8190/2671/8200/2980/4969/353500/3557/6366/6362/2520/551/4982/6288/1081/10501/655/7040/23529/4880/1435/64218/1839/…
GO_LEUKOCYTE_PROLIFERATION	GO_LEUKOCYTE_PROLIFERATION	GO_LEUKOCYTE_PROLIFERATION	240	-0.357929	-1.77333	2.45353e-06	0.000104977	7.87935e-05	2786	tags=38%, list=26%, signal=29%	604/11148/3444/2615/11151/29108/952/920/3467/1380/3115/7305/8772/3615/3952/51083/7189/6375/8440/695/6664/652/51043/6469/177/973/3567/11119/6693/3635/2322/5074/2950/26279/930/26191/3280/3559/199/50943/3575/3071/7037/1051/3109/100/7940/3718/10859/10288/11326/10385/64600/7412/941/7535/148022/7293/100133941/6385/7040/942/11314/23529/1947/1435/3614/3549/23308/54440/2213/7128/5880/2064/8740/1880/958/14…
GABRIELY_MIR21_TARGETS	GABRIELY_MIR21_TARGETS	GABRIELY_MIR21_TARGETS	202	0.411502	1.84913	2.48495e-06	0.000106061	7.96068e-05	2341	tags=37%, list=21%, signal=30%	26960/26234/22998/64848/10479/22903/4076/9749/8452/27244/7257/55500/9926/1756/23527/23259/1836/23321/9879/11231/5311/7474/22841/23022/7750/2776/22836/23548/23394/25836/1739/5813/1955/6197/54454/5980/57162/26273/546/10097/8243/26249/4211/9805/1654/57187/4750/22902/55327/55215/5926/2803/6774/800/81575/63934/55023/8863/23512/4436/23365/65125/1290/23077/3652/51542/152006/5295/51366/10125/140609/11320…
ELVIDGE_HIF1A_TARGETS_DN	ELVIDGE_HIF1A_TARGETS_DN	ELVIDGE_HIF1A_TARGETS_DN	79	-0.492705	-2.07044	2.52848e-06	0.000107655	8.08034e-05	2212	tags=46%, list=20%, signal=37%	1543/5236/51141/2632/55893/3486/23363/6513/54985/2997/6457/7852/230/4015/6275/8497/55689/55139/79369/1824/81855/5033/10603/23764/1956/5155/3866/283/133/6676/5163/3669/10397/3123/51129/768
TAATGTG_MIR323	TAATGTG_MIR323	TAATGTG_MIR323	109	0.479532	1.98256	2.56409e-06	0.000108905	8.17416e-05	2999	tags=52%, list=28%, signal=38%	7111/2823/4360/9867/204851/9908/1182/84079/22841/54665/25842/7750/10048/5412/5977/1960/9519/54874/10282/2185/6197/5980/5306/55082/7155/5500/3839/11235/1654/9044/8671/55215/54165/1385/1456/2201/9653/5861/80031/10116/1398/9839/11174/1027/3198/6304/9706/3760/22919/9589/29116/51592/23332/7112/5458/27236/23673
GSE2128_CTRL_VS_MIMETOPE_NEGATIVE_SELECTION_DP_THYMOCYTE_C57BL6_UP	GSE2128_CTRL_VS_MIMETOPE_NEGATIVE_SELECTION_DP_THYMOCYTE_C57BL6_UP	GSE2128_CTRL_VS_MIMETOPE_NEGATIVE_SELECTION_DP_THYMOCYTE_C57BL6_UP	125	-0.430668	-1.97586	2.57895e-06	0.00010927	8.20152e-05	2298	tags=42%, list=21%, signal=33%	5010/4113/834/8553/9770/56905/64116/7832/5939/3726/29895/1112/673/2176/4854/57089/3638/752014/4790/3851/5309/23562/7124/9182/3689/10859/3383/9516/10105/11027/58190/57823/3036/80328/7010/1536/11237/9641/29015/10538/864/11135/1234/3976/27129/133/28231/9103/6279/375790/57817/3123
GO_SYNAPTIC_VESICLE_LOCALIZATION	GO_SYNAPTIC_VESICLE_LOCALIZATION	GO_SYNAPTIC_VESICLE_LOCALIZATION	126	0.470115	1.98884	2.68313e-06	0.000113408	8.51212e-05	1063	tags=24%, list=10%, signal=22%	3800/776/9863/9892/5217/27445/6812/26052/6857/114088/2332/23208/51760/9581/8867/10814/801/9900/22871/9515/9699/6804/6616/6622/1759/488/5028/6861/8120/8618
GO_CHROMOSOME_CENTROMERIC_REGION	GO_CHROMOSOME_CENTROMERIC_REGION	GO_CHROMOSOME_CENTROMERIC_REGION	134	0.459308	1.96519	2.72784e-06	0.000114505	8.59448e-05	3023	tags=50%, list=28%, signal=37%	57405/1780/6990/11130/2332/5048/23047/5885/5253/5664/9126/10735/8850/51143/5527/56155/11258/26039/23122/4659/701/23421/27309/1786/546/25936/8243/10671/5516/7290/5501/23219/6839/11243/4085/25909/3070/6612/7514/7756/10664/7175/1452/10274/57122/891/5515/55746/81929/23279/23244/64151/6249/8655/9184/1058/5663/23332/7405/55055/79980/81620/1062/10951/6795/79003/3192
GSE2706_UNSTIM_VS_8H_R848_DC_DN	GSE2706_UNSTIM_VS_8H_R848_DC_DN	GSE2706_UNSTIM_VS_8H_R848_DC_DN	130	-0.420907	-1.93354	2.71865e-06	0.000114505	8.59448e-05	2187	tags=41%, list=20%, signal=33%	8440/8676/3437/6664/23586/6504/26031/3433/5971/64782/84679/64129/9638/3696/3638/962/4790/970/1847/7357/6346/5996/840/6934/100/65108/7124/10288/10413/11343/6478/57823/80045/7127/3321/4982/7293/6506/353514/7130/1236/7128/10538/9636/9021/3914/25841/200315/3553/3569/7185/3669/50486
ALONSO_METASTASIS_UP	ALONSO_METASTASIS_UP	ALONSO_METASTASIS_UP	155	0.439034	1.92118	2.72882e-06	0.000114505	8.59448e-05	2632	tags=46%, list=24%, signal=35%	23136/3988/57515/5213/865/6319/1633/27069/84159/2273/54499/1102/5573/6594/5901/2941/8491/9326/5527/1983/6717/10971/7411/10289/3416/3832/34/988/28972/1508/11266/4190/5803/7296/29088/7322/55970/6678/5516/9114/6500/10606/7071/5511/55179/1462/55770/3685/8031/5861/4060/132/2181/2266/11337/12/1000/7846/10577/8836/4313/757/56945/10184/533/328/6418/8321/689/27249/10670
RICKMAN_TUMOR_DIFFERENTIATED_WELL_VS_POORLY_DN	RICKMAN_TUMOR_DIFFERENTIATED_WELL_VS_POORLY_DN	RICKMAN_TUMOR_DIFFERENTIATED_WELL_VS_POORLY_DN	258	-0.345298	-1.73155	2.74049e-06	0.000114719	8.6105e-05	2332	tags=37%, list=21%, signal=30%	55238/5650/10053/1176/649/80131/26277/1041/6277/7798/78999/7975/84951/23603/6513/1316/22839/5742/3489/9168/11015/8626/29966/8111/3728/6369/25822/79016/23682/9572/1613/79098/81555/3854/23589/50509/7126/5480/3852/6699/55346/3163/55287/6382/2069/57572/9208/1454/79026/10938/2769/1318/9545/1368/26136/80352/11346/9683/114884/80045/80328/148022/6548/5467/79629/3614/1839/83481/3868/85377/10755/771/11012/…
CYCLIN_D1_KE_.V1_UP	CYCLIN_D1_KE_.V1_UP	CYCLIN_D1_KE_.V1_UP	171	-0.387496	-1.84991	2.75022e-06	0.00011485	8.62034e-05	2693	tags=39%, list=25%, signal=30%	9647/1777/189/8798/10669/1816/1762/3101/7866/5330/1874/1571/2264/1773/2875/7204/886/91289/151/5424/126208/10991/1029/1052/6484/8312/1837/1263/80347/5648/2355/1847/5211/7070/3299/2644/2274/6531/1043/2972/7791/10024/5653/4249/3083/2114/762/6237/7706/5794/8519/8045/3362/1969/80781/4586/10538/5351/341/7851/3339/3934/7185/6525/2128/6273/2813
MORF_MBD4	MORF_MBD4	MORF_MBD4	75	0.538672	2.0796	2.76151e-06	0.000115045	8.63501e-05	3635	tags=69%, list=33%, signal=47%	6049/10159/7555/5885/4719/11345/5573/5684/3920/1173/5701/10558/27246/7381/5510/5887/9166/51096/4190/7360/8675/6500/5868/9354/10664/5706/10559/9529/23438/4738/9167/51366/6728/2029/8930/2764/10987/6902/10959/9470/3032/5537/1327/5713/7528/5499/23196/10284/5700/8896/9887/1781
TIEN_INTESTINE_PROBIOTICS_2HR_DN	TIEN_INTESTINE_PROBIOTICS_2HR_DN	TIEN_INTESTINE_PROBIOTICS_2HR_DN	80	0.527041	2.06334	2.76858e-06	0.000115065	8.63647e-05	2498	tags=54%, list=23%, signal=42%	27122/22876/1183/55837/55500/27032/84288/23119/6782/5743/9765/4976/8050/1153/23705/221037/79959/89910/51109/57473/8939/3831/25898/4690/9693/79921/55975/800/55023/7321/23531/6654/9015/8500/51125/8836/5894/9444/5547/1601/9989/3198/10128
GSE24634_IL4_VS_CTRL_TREATED_NAIVE_CD4_TCELL_DAY3_DN	GSE24634_IL4_VS_CTRL_TREATED_NAIVE_CD4_TCELL_DAY3_DN	GSE24634_IL4_VS_CTRL_TREATED_NAIVE_CD4_TCELL_DAY3_DN	172	-0.387701	-1.85739	2.78557e-06	0.000115495	8.66876e-05	1658	tags=29%, list=15%, signal=25%	87/6890/5590/3431/23283/64761/6354/10581/321/8241/597/3695/2921/10938/6932/11326/79132/51411/10410/1140/7535/57823/710/80830/1536/25873/4600/8519/23780/51070/9170/7130/241/10791/5265/1649/9636/958/5292/133/4050/1890/3665/8542/4283/8876/3601/1116/3620/3552
CYCLIN_D1_UP.V1_UP	CYCLIN_D1_UP.V1_UP	CYCLIN_D1_UP.V1_UP	170	-0.395408	-1.88427	2.87223e-06	0.000118805	8.91725e-05	2653	tags=40%, list=24%, signal=31%	1777/9968/8798/10669/1549/1816/6573/1762/3101/2833/1855/649/2118/5273/7084/4303/2875/886/10949/1672/151/6404/6890/909/1052/6484/8312/1263/5648/7070/7480/2644/2274/6531/8857/1043/7791/5763/5653/4249/2114/762/7040/6237/7706/6195/8519/8045/1489/3362/4818/1969/4586/10538/5351/6560/8844/7851/2981/54498/335/3339/7185/6525/2128/2813/495/768
BILD_MYC_ONCOGENIC_SIGNATURE	BILD_MYC_ONCOGENIC_SIGNATURE	BILD_MYC_ONCOGENIC_SIGNATURE	143	-0.41396	-1.92509	2.90551e-06	0.000119897	8.99919e-05	2273	tags=38%, list=21%, signal=30%	23481/26277/5036/6949/6709/1844/1992/617/23762/54865/55143/27/10171/3177/51651/2193/6723/6652/55621/11078/2067/54961/10903/79026/26747/51154/7052/493/10195/3303/4053/7127/4609/5328/1606/9136/64285/101/2065/3918/56915/8714/4234/53905/4486/3310/7051/4791/259173/6525/6535/54869/9052/9982
RIGGINS_TAMOXIFEN_RESISTANCE_DN	RIGGINS_TAMOXIFEN_RESISTANCE_DN	RIGGINS_TAMOXIFEN_RESISTANCE_DN	200	0.409964	1.83776	2.9285e-06	0.00012056	9.04894e-05	1967	tags=35%, list=18%, signal=29%	3800/1047/5332/18/1281/1362/57157/10529/6857/11215/9/10202/10742/8467/22903/5903/8452/27247/5610/79811/6670/84159/4801/1917/3572/23158/23089/4897/8754/9687/3488/157680/9936/23022/3920/6885/51761/987/114932/5621/1739/25800/34/23236/4054/54951/7884/23167/2195/11163/214/55161/94134/23362/51097/10463/9693/65109/6772/1519/9653/3959/9778/5781/3093/102/51322/10098/58487/12
GNF2_SMC4L1	GNF2_SMC4L1	GNF2_SMC4L1	79	0.524064	2.05053	2.99741e-06	0.000123106	9.24004e-05	2571	tags=51%, list=24%, signal=39%	11130/7443/8520/4678/3148/7398/5983/3832/10988/701/7884/23234/81611/10635/26271/10051/8533/6632/55215/7913/5111/9055/1854/2305/9972/4436/51659/51203/5096/51318/4171/29127/5984/26135/5557/6637/79801/11340/220988/11198
GO_NEGATIVE_REGULATION_OF_VIRAL_GENOME_REPLICATION	GO_NEGATIVE_REGULATION_OF_VIRAL_GENOME_REPLICATION	GO_NEGATIVE_REGULATION_OF_VIRAL_GENOME_REPLICATION	44	-0.584111	-2.1877	3.01206e-06	0.000123416	9.26334e-05	1502	tags=39%, list=14%, signal=33%	4057/10581/4938/27350/7124/10410/10318/6041/60489/684/8519/22880/9636/6352/200315/6590/3669
MODULE_2	MODULE_2	MODULE_2	350	0.359978	1.72257	3.06721e-06	0.000125381	9.41082e-05	1095	tags=21%, list=10%, signal=20%	7857/5168/1363/6252/3800/1114/5950/11075/4684/9892/7102/23136/216/9118/5502/1028/1281/6750/4345/3988/8910/6857/1780/10231/8653/2878/6342/4741/4852/6990/2180/7123/7049/23208/9899/5860/5105/1756/2167/1917/23158/1282/3912/1293/23179/1644/23641/23321/4747/3481/5783/4929/7103/6696/3983/22836/2992/2281/10457/25800/26053/730/6616/1759/23705/4199/1955/284/10982/83604/2195/8618/288/667/2550
GO_POSTSYNAPSE	GO_POSTSYNAPSE	GO_POSTSYNAPSE	492	0.329313	1.62525	3.19281e-06	0.00013021	9.77325e-05	2412	tags=29%, list=22%, signal=24%	2891/9863/5217/23136/9829/5332/27445/7074/6812/2823/9118/26052/4131/2171/55450/491/9867/3778/5727/5100/3188/79870/4628/27020/1008/10810/2332/7779/23208/9231/8787/23229/1756/2898/10814/5577/22871/4897/1496/1994/4747/7474/6717/477/53826/3745/9101/6804/5026/2534/64506/5621/4137/5701/1739/10142/22866/115207/6616/2060/6622/1759/23236/5813/2185/5028/5300/1399/10564/2521/288/2550/3759/10097/91752/149111…
GSE1460_CORD_VS_ADULT_BLOOD_NAIVE_CD4_TCELL_DN	GSE1460_CORD_VS_ADULT_BLOOD_NAIVE_CD4_TCELL_DN	GSE1460_CORD_VS_ADULT_BLOOD_NAIVE_CD4_TCELL_DN	169	0.426853	1.87802	3.22127e-06	0.000131063	9.8373e-05	2886	tags=42%, list=26%, signal=31%	9240/57515/53343/10602/7571/11168/7555/51635/29978/2254/83700/8036/9025/7247/7398/9445/6605/8869/3628/4152/1655/51761/6443/10988/178/114932/54529/5701/51290/10179/5813/3073/526/2521/7360/57180/10943/23451/79717/923/38/23256/9861/22883/10291/6612/23492/55617/32/80196/11337/9341/4528/81631/56945/4711/1432/1915/23435/7905/2764/51340/26003/1161/8624/57215/5698/27348/5250/2990/8667
ATGTTTC_MIR494	ATGTTTC_MIR494	ATGTTTC_MIR494	108	0.483927	2.00304	3.22938e-06	0.000131087	9.83909e-05	2231	tags=39%, list=20%, signal=31%	5122/4760/117178/26960/4857/4808/10579/1756/9832/2898/60481/8473/51809/6605/1983/10289/10294/394/1960/4004/546/259230/8539/56899/51441/26009/7227/2530/7756/1998/894/3093/23365/7342/102/9821/23531/8451/8899/54556/11174/1809
AKL_HTLV1_INFECTION_DN	AKL_HTLV1_INFECTION_DN	AKL_HTLV1_INFECTION_DN	60	0.564771	2.0903	3.24416e-06	0.000131381	9.86113e-05	1690	tags=37%, list=16%, signal=31%	5168/84525/4212/158471/57515/10129/29969/9659/7259/5743/5569/2534/51761/10142/163486/5980/51646/10314/3490/55076/1288/5476
GSE25123_WT_VS_PPARG_KO_MACROPHAGE_UP	GSE25123_WT_VS_PPARG_KO_MACROPHAGE_UP	GSE25123_WT_VS_PPARG_KO_MACROPHAGE_UP	138	-0.41282	-1.90121	3.25672e-06	0.000131584	9.87635e-05	1375	tags=35%, list=13%, signal=31%	64778/6533/1052/838/3638/962/4193/10581/2355/6934/56729/2921/10288/2358/3303/9056/3936/57823/4495/366/5328/374655/629/9953/8878/4088/29015/677/7128/9536/9194/8740/9021/5008/3310/4496/133/200315/9181/8875/3553/3934/3569/6279/8876/5004/1116/4608
GSE22886_IGM_MEMORY_BCELL_VS_BLOOD_PLASMA_CELL_DN	GSE22886_IGM_MEMORY_BCELL_VS_BLOOD_PLASMA_CELL_DN	GSE22886_IGM_MEMORY_BCELL_VS_BLOOD_PLASMA_CELL_DN	168	0.41996	1.8486	3.29475e-06	0.000132812	9.96855e-05	2110	tags=36%, list=19%, signal=30%	81533/56947/1070/55500/23047/10026/175/80349/60496/8520/23484/3572/10302/5717/1486/1075/9236/9950/8050/3628/51015/55080/10424/10055/64216/2799/51103/64764/6787/55322/23705/55325/10920/55109/10905/22862/6004/55830/23518/65985/3839/10635/80762/26271/79365/64781/25898/5704/1666/2530/3738/8031/51098/10440/5096/10059/80196/51056/3386/375056/7466
WIEDERSCHAIN_TARGETS_OF_BMI1_AND_PCGF2	WIEDERSCHAIN_TARGETS_OF_BMI1_AND_PCGF2	WIEDERSCHAIN_TARGETS_OF_BMI1_AND_PCGF2	49	-0.557687	-2.13373	3.34599e-06	0.000134566	0.000101002	1668	tags=49%, list=15%, signal=42%	5420/3696/7168/89797/3575/595/558/9645/3955/9119/5069/7010/9076/3675/8061/85377/8728/29984/22885/133/1906/6273/51200/5329
GO_T_CELL_ACTIVATION	GO_T_CELL_ACTIVATION	GO_T_CELL_ACTIVATION	370	-0.309424	-1.60855	3.3693e-06	0.000135191	0.000101471	2004	tags=27%, list=18%, signal=23%	1445/652/51043/6469/177/11119/6693/914/64127/8325/5074/4627/6778/2648/5971/79865/3707/5590/673/26279/26191/3280/54518/11006/5618/3559/5075/7070/199/2736/50943/3575/3071/7037/1051/79840/3109/100/6714/2207/3718/10859/6932/2175/3383/10288/11326/10385/64600/7412/941/5133/3955/841/7535/3936/6366/3932/6659/7293/5914/100133941/6385/7040/942/11314/101/4088/1947/64218/915/3077/3956/3549/1236/677/23308/544…
MORF_PPP6C	MORF_PPP6C	MORF_PPP6C	93	0.507545	2.04622	3.38334e-06	0.000135443	0.00010166	2952	tags=51%, list=27%, signal=37%	6049/7555/5683/1917/11345/5253/51606/1983/5684/9101/23394/10558/5715/2108/4707/5887/51096/25847/8939/8675/6500/64963/51031/5868/9354/5706/10972/8480/8161/23438/8813/4738/51366/1022/92703/1622/6728/6637/10531/8930/11011/220988/10063/6902/9470/5702/5436
BROWN_MYELOID_CELL_DEVELOPMENT_UP	BROWN_MYELOID_CELL_DEVELOPMENT_UP	BROWN_MYELOID_CELL_DEVELOPMENT_UP	131	-0.425104	-1.95712	3.43076e-06	0.000137026	0.000102848	1911	tags=39%, list=18%, signal=32%	4170/2907/54758/3726/950/87/462/7498/10332/6533/1052/4842/11006/1263/23601/1728/597/7124/2069/308/3689/1043/2268/945/7791/6282/1318/51296/2358/941/7850/3055/3687/3557/822/54209/2944/1536/9076/23780/353514/3398/140885/6120/717/4973/3553/3934/5836/259307/5329
GCM_DDX5	GCM_DDX5	GCM_DDX5	55	0.579352	2.11972	3.4662e-06	0.000137568	0.000103255	2851	tags=56%, list=26%, signal=42%	5935/865/4076/9774/5885/4673/4670/9326/8874/27336/3181/10971/1655/6917/10728/2521/9097/9861/1859/9972/10440/9821/5894/5876/7458/1982/6727/6418/3150/22919/5250
FLECHNER_BIOPSY_KIDNEY_TRANSPLANT_REJECTED_VS_OK_UP	FLECHNER_BIOPSY_KIDNEY_TRANSPLANT_REJECTED_VS_OK_UP	FLECHNER_BIOPSY_KIDNEY_TRANSPLANT_REJECTED_VS_OK_UP	82	-0.492402	-2.08088	3.47594e-06	0.000137568	0.000103255	2216	tags=46%, list=20%, signal=37%	5147/5579/9770/2752/9535/6001/914/3635/963/4057/11006/962/199/7852/230/9450/2207/3689/7940/1043/11326/6275/3936/3932/8751/6503/8519/915/5880/341/2810/6352/3965/3934/1890/3566/6279/3669
GSE22886_DAY1_VS_DAY7_MONOCYTE_IN_CULTURE_UP	GSE22886_DAY1_VS_DAY7_MONOCYTE_IN_CULTURE_UP	GSE22886_DAY1_VS_DAY7_MONOCYTE_IN_CULTURE_UP	178	-0.388752	-1.87266	3.46134e-06	0.000137568	0.000103255	1387	tags=29%, list=13%, signal=25%	5971/3604/6455/58513/3559/2309/1263/2355/79155/6346/27074/4814/391/22882/6714/10938/3383/5271/2769/54813/23645/10318/10105/2114/9704/4792/9736/7293/51312/1839/2014/51703/1236/3563/11214/7128/9194/4233/6352/25841/10435/51561/1577/3569/7185/3665/5266/3601/3669/9235/3552
GO_CELLULAR_RESPONSE_TO_BIOTIC_STIMULUS	GO_CELLULAR_RESPONSE_TO_BIOTIC_STIMULUS	GO_CELLULAR_RESPONSE_TO_BIOTIC_STIMULUS	182	-0.3806	-1.8317	3.47226e-06	0.000137568	0.000103255	1507	tags=31%, list=14%, signal=27%	3661/4057/9572/10062/26191/4846/4790/79155/1051/9450/6714/7124/2921/10859/317/558/3383/10288/9516/9971/941/3055/11027/5054/3557/22904/4986/148022/4792/54209/5914/85363/7040/942/706/5467/27063/968/2213/7128/445/140885/1649/958/6376/1234/6352/1440/3553/3934/3569/22933/4283/57817/3929/5724/1437
ATTCTTT_MIR186	ATTCTTT_MIR186	ATTCTTT_MIR186	184	0.416293	1.85345	3.50949e-06	0.000138267	0.00010378	2223	tags=36%, list=20%, signal=29%	23040/3642/9892/10499/26052/1281/22903/8653/3778/4306/23174/6670/9231/23047/26054/9908/29978/4678/6683/10735/5717/7474/7220/4929/23011/7750/987/2781/114882/8803/988/10140/10728/26994/6197/9819/22862/55082/5500/1508/11235/1654/5042/57338/5501/54329/9752/2202/26009/7227/905/29994/55015/831/11222/7175/10563/10768/9821/8505/1398/3176/9444/5877/7568/1977/29922
TGCTGCT_MIR15A_MIR16_MIR15B_MIR195_MIR424_MIR497	TGCTGCT_MIR15A_MIR16_MIR15B_MIR195_MIR424_MIR497	TGCTGCT_MIR15A_MIR16_MIR15B_MIR195_MIR424_MIR497	421	0.339852	1.65771	3.50239e-06	0.000138267	0.00010378	2772	tags=39%, list=25%, signal=30%	23040/6456/55084/6812/1362/10529/65084/491/11215/10479/1780/8653/5727/9874/51444/2180/7049/27244/5048/23229/8867/1602/10000/8289/801/22871/10762/6311/23080/55709/8473/23321/5527/54674/22841/5324/5494/10971/4152/54665/51015/9053/25901/7750/6804/394/11096/25994/862/10558/9519/23705/5813/7586/830/57826/6197/1399/54847/9306/6845/26973/2550/5306/9097/3759/10097/613/5887/10130/54778/23276/55664/55161/1…
GO_REGULATION_OF_LEUKOCYTE_DIFFERENTIATION	GO_REGULATION_OF_LEUKOCYTE_DIFFERENTIATION	GO_REGULATION_OF_LEUKOCYTE_DIFFERENTIATION	210	-0.36159	-1.76634	3.58218e-06	0.000140813	0.000105691	2396	tags=36%, list=22%, signal=28%	1230/8772/54997/2624/5896/2101/7189/6886/9308/9770/632/695/6348/652/3725/51043/6469/177/3567/914/3635/2648/8111/3707/5590/673/4057/11006/3559/2736/50943/3575/3071/1051/100/7124/3718/10859/558/56833/2175/10288/10385/941/841/7535/4609/57115/5914/10766/7040/942/101/1435/4286/3549/3398/677/54440/2213/864/2064/4323/972/3623/3976/3965/51561/3665/8600/10272/3566/51208/8876/325
GCM_BMPR2	GCM_BMPR2	GCM_BMPR2	66	0.552575	2.10042	3.68269e-06	0.000144438	0.000108411	2867	tags=58%, list=26%, signal=43%	23270/9867/9231/57498/10787/9581/5253/801/5901/2941/1182/4591/8924/51335/55754/23291/23032/55832/10513/1399/23014/80762/55884/473/3093/2181/2932/57645/51125/124152/55746/4947/7637/4664/130074/84890/9110/57720
MORF_PPP2R5E	MORF_PPP2R5E	MORF_PPP2R5E	76	0.526383	2.03623	3.70472e-06	0.000144975	0.000108815	2308	tags=47%, list=21%, signal=38%	26092/2332/6670/10302/5716/5686/6311/9326/27336/5701/23291/9519/4087/1024/8723/8799/8766/11235/9114/372/9554/26009/5529/7175/5861/3550/8505/10285/8480/6391/8161/8813/5894/4927/8559/7507
BLALOCK_ALZHEIMERS_DISEASE_INCIPIENT_DN	BLALOCK_ALZHEIMERS_DISEASE_INCIPIENT_DN	BLALOCK_ALZHEIMERS_DISEASE_INCIPIENT_DN	153	0.432151	1.88886	3.72683e-06	0.000145513	0.000109219	2185	tags=35%, list=20%, signal=28%	3800/5999/7111/6091/6328/2778/6750/27324/5121/5903/5048/57498/2273/1282/7027/9699/4976/8050/1655/2281/5701/55669/9440/488/4205/7267/8195/5116/10130/10260/51096/29088/372/2958/996/5063/2562/6416/3033/1456/377/10483/7756/51663/7342/9821/1290/4714/1967/1392/4738/9167/1022
BILD_HRAS_ONCOGENIC_SIGNATURE	BILD_HRAS_ONCOGENIC_SIGNATURE	BILD_HRAS_ONCOGENIC_SIGNATURE	179	-0.389188	-1.87533	3.96286e-06	0.000154383	0.000115876	1383	tags=29%, list=13%, signal=26%	4237/3589/81857/23524/1847/6934/6382/2069/9208/1454/2921/10938/23645/10105/3673/2317/55612/2081/80328/7262/835/6548/6515/688/3783/6385/23529/2707/9136/101/1947/1839/8061/9170/1969/51330/9518/6317/7851/4323/2810/5292/3976/3553/6525/5266/5329/50486/10397/9982/51129/3552
MITSIADES_RESPONSE_TO_APLIDIN_DN	MITSIADES_RESPONSE_TO_APLIDIN_DN	MITSIADES_RESPONSE_TO_APLIDIN_DN	223	0.397244	1.82394	3.98206e-06	0.000154785	0.000116178	2672	tags=39%, list=25%, signal=30%	11215/865/8895/7327/6319/8452/10396/5610/11130/23047/10000/9126/10762/8850/7027/23080/1994/9879/1434/701/114882/9500/9804/5597/115207/9801/9522/55326/7267/163486/9734/10905/47/8766/26271/64781/23451/11165/55884/8295/55215/7913/51727/10714/3033/3070/1854/1213/6612/8317/2530/5591/7175/2305/5431/9928/5781/4436/5930/26051/51203/10236/23165/64710/23531/54962/4171/891/10594/55127/23195/2821/24137/29127…
GO_TAXIS	GO_TAXIS	GO_TAXIS	491	-0.290275	-1.54876	4.01143e-06	0.000155579	0.000116774	2161	tags=30%, list=20%, signal=25%	5879/6709/1441/10678/8823/5197/2047/57402/8394/6348/347733/652/55558/3913/6469/177/6464/23396/658/6693/1672/7042/9637/23513/11313/51332/6387/10500/10488/2247/2950/5154/6369/55742/5800/9638/57118/719/2252/6354/1240/4035/6361/2049/27237/199/2736/796/6346/64221/7852/3071/6586/8291/2131/55816/391/1943/6714/2207/4015/3689/7984/2921/56833/7408/51411/2051/2358/7412/2041/5365/54795/8828/3673/5054/3557/63…
WALLACE_PROSTATE_CANCER_RACE_UP	WALLACE_PROSTATE_CANCER_RACE_UP	WALLACE_PROSTATE_CANCER_RACE_UP	257	-0.338058	-1.69766	4.11001e-06	0.000159048	0.000119378	2342	tags=34%, list=21%, signal=28%	79630/6891/969/5175/1776/1264/9308/7482/1844/3437/6504/9535/6398/11119/914/51704/4327/3117/94009/6890/963/51050/26191/1052/64761/962/10581/4046/5551/27074/3575/7852/3071/5996/5341/6039/5778/595/597/2207/3689/1043/6035/10288/11326/1368/10410/7850/7535/8532/2114/25907/3932/60489/3561/6503/80830/942/4600/11118/8519/3122/10863/915/7456/4818/241/1236/26353/2213/3119/3003/5880/864/1880/9636/348/5360/12…
ATACTGT_MIR144	ATACTGT_MIR144	ATACTGT_MIR144	148	0.437693	1.89942	4.14897e-06	0.0001602	0.000120242	2150	tags=33%, list=20%, signal=27%	9705/9892/4212/55084/57157/491/54453/3298/2332/5048/9231/84159/8289/1756/8520/6594/23390/1983/26065/5324/89795/7323/23291/8803/5597/10513/5813/22862/6004/4211/54778/7322/2104/9354/5144/6558/2908/2308/7756/55188/9778/80031/26051/10274/1000/9839/9444/9282/490
GSE42021_CD24HI_VS_CD24INT_TREG_THYMUS_DN	GSE42021_CD24HI_VS_CD24INT_TREG_THYMUS_DN	GSE42021_CD24HI_VS_CD24INT_TREG_THYMUS_DN	173	-0.381298	-1.82389	4.166e-06	0.000160502	0.000120469	2680	tags=39%, list=25%, signal=30%	874/10346/9246/8638/952/6672/10561/961/4599/8772/6891/834/25939/3437/23586/7538/6398/3486/355/5371/4170/55281/3433/55509/23549/6890/3431/715/64761/10581/2355/4938/27074/840/10475/2131/4061/7052/51296/841/710/4792/6515/374655/127544/85363/629/80830/4600/11118/7706/684/8519/23780/5033/9830/64108/9636/11033/1890/3665/8542/25780/5329/3669/9235/3620/10312
ROY_WOUND_BLOOD_VESSEL_DN	ROY_WOUND_BLOOD_VESSEL_DN	ROY_WOUND_BLOOD_VESSEL_DN	22	-0.720287	-2.28142	4.40721e-06	0.00016942	0.000127162	1394	tags=50%, list=13%, signal=44%	79098/6662/2568/688/100133941/2065/5205/3866/653145/3861/6286
GSE18791_CTRL_VS_NEWCASTLE_VIRUS_DC_16H_DN	GSE18791_CTRL_VS_NEWCASTLE_VIRUS_DC_16H_DN	GSE18791_CTRL_VS_NEWCASTLE_VIRUS_DC_16H_DN	126	-0.420388	-1.92729	4.52438e-06	0.000173541	0.000130256	2345	tags=41%, list=22%, signal=33%	90326/1757/57579/9925/55254/3437/4320/116984/23586/843/355/3433/51421/9177/6511/3589/24147/2309/4846/1847/27074/10865/2131/1045/65108/26093/22882/7124/79132/54795/2081/2591/57823/710/9953/80830/4600/7706/474/6773/3700/64108/9636/3991/25841/5916/7185/3665/27113/4283/3601/3620
GNF2_CYP2B6	GNF2_CYP2B6	GNF2_CYP2B6	44	-0.576924	-2.16079	4.57131e-06	0.000174255	0.000130792	1773	tags=45%, list=16%, signal=38%	1548/2203/733/7263/1555/2644/3083/710/10993/3931/3700/3249/1559/341/1066/8608/283/5004/57817/325
chr7q21	chr7q21	chr7q21	55	0.575976	2.10737	4.57302e-06	0.000174255	0.000130792	1426	tags=35%, list=13%, signal=30%	2770/9863/27445/948/8910/1780/64921/10926/23089/6717/5444/5446/5243/10142/10282/781/53616/57798/10165
GO_CELL_SUBSTRATE_JUNCTION	GO_CELL_SUBSTRATE_JUNCTION	GO_CELL_SUBSTRATE_JUNCTION	356	-0.305762	-1.5811	4.56585e-06	0.000174255	0.000130792	2287	tags=29%, list=21%, signal=24%	811/4311/55679/1264/6218/5879/7106/2319/23092/8394/9349/84951/23603/23164/23396/9902/6204/9754/10174/10096/7531/388/5034/4627/950/87/10867/3728/6176/55742/11078/2783/7414/3696/4921/54518/6641/4035/10525/6181/6203/7094/7070/58504/89/2274/391/308/3689/3695/79026/2314/3312/7408/3383/7791/7052/26136/8496/3055/3303/3673/2317/55612/726/3936/3655/6548/5328/10298/2316/7010/6385/6237/4026/3675/83481/3159/…
GO_POSITIVE_REGULATION_OF_CYTOKINE_PRODUCTION	GO_POSITIVE_REGULATION_OF_CYTOKINE_PRODUCTION	GO_POSITIVE_REGULATION_OF_CYTOKINE_PRODUCTION	350	-0.316123	-1.63479	4.65216e-06	0.000176884	0.000132765	1507	tags=23%, list=14%, signal=20%	3661/26191/661/5045/719/4035/4790/2626/199/6346/50943/1051/405/27297/23601/6714/2207/7124/2069/9208/2268/10394/10859/89870/10288/79132/941/3303/11027/55612/5054/3663/7186/3557/79792/148022/9475/6288/5914/7040/942/1536/101/4088/3162/353514/1236/247/54440/4321/1649/63940/958/7349/1436/5008/1535/136/6376/972/59341/3965/9181/51561/3553/4050/3569/8482/4791/6556/3665/3566/8780/5004/55655/3929/3620/5724…
E2F3_UP.V1_DN	E2F3_UP.V1_DN	E2F3_UP.V1_DN	90	-0.469346	-2.01413	4.68644e-06	0.000177799	0.000133451	2080	tags=42%, list=19%, signal=34%	1992/30833/9238/10331/2011/8420/3221/80776/9726/26151/23624/8312/6699/3071/2069/9047/7052/54813/3955/705/1953/624/54209/60489/5914/5467/101/9333/56342/79924/27076/3310/2649/3976/3569/6286/1013/9052
GO_MYELOID_LEUKOCYTE_MIGRATION	GO_MYELOID_LEUKOCYTE_MIGRATION	GO_MYELOID_LEUKOCYTE_MIGRATION	156	-0.401883	-1.88207	4.76122e-06	0.000180243	0.000135286	2444	tags=44%, list=22%, signal=34%	961/158747/1230/8729/6360/5175/6375/5879/1441/5197/57402/6348/177/23396/7042/6387/10488/6369/5800/57118/7369/719/6354/1240/6361/199/796/6346/3071/8291/2207/3689/7984/2921/56833/2358/5054/3557/6366/6362/54209/6288/11314/101/1435/4485/1236/140885/5880/4323/6367/5919/5155/6376/1907/972/6352/59341/51561/1906/3553/3569/8600/5228/6279/4283/3929/6280
GO_CHRONIC_INFLAMMATORY_RESPONSE	GO_CHRONIC_INFLAMMATORY_RESPONSE	GO_CHRONIC_INFLAMMATORY_RESPONSE	16	-0.782059	-2.27539	4.82318e-06	0.000182054	0.000136645	1211	tags=62%, list=11%, signal=56%	50943/7124/7412/7128/9536/136/6352/6279/8876/3620
KRIEG_HYPOXIA_VIA_KDM3A	KRIEG_HYPOXIA_VIA_KDM3A	KRIEG_HYPOXIA_VIA_KDM3A	41	-0.60506	-2.23553	4.82996e-06	0.000182054	0.000136645	1500	tags=54%, list=14%, signal=46%	7298/3638/55707/23541/7052/5271/23645/8828/5054/7262/113791/4794/3162/3918/9518/4071/3914/1907/133/1906/1294/5329
TTTGCAG_MIR518A2	TTTGCAG_MIR518A2	TTTGCAG_MIR518A2	153	0.429529	1.8774	4.89303e-06	0.000184033	0.000138131	2606	tags=42%, list=24%, signal=32%	4212/5217/26234/4121/4857/9867/10742/6357/10602/4306/79811/56934/10735/80232/54674/3920/23011/4659/1960/114882/64764/8672/23236/26994/81558/55326/57826/3759/23518/23327/4211/3839/23600/55167/55288/6874/8099/9139/55041/2036/56888/1859/7763/58517/253943/5931/10236/23531/9611/9759/9444/4738/92/2107/8453/5457/81929/1612/23608/57403/23435/3169/6418/8301
MODULE_62	MODULE_62	MODULE_62	73	0.537328	2.0706	4.93832e-06	0.000185336	0.000139109	2652	tags=44%, list=24%, signal=33%	4698/10479/27032/1353/537/6390/51606/4712/25800/9804/1345/526/4707/7381/9114/54205/9550/7388/4729/27089/4714/4697/6391/535/4724/4711/4717/533/1347/4722/10063/5464
TAGCTTT_MIR9	TAGCTTT_MIR9	TAGCTTT_MIR9	172	0.419188	1.85073	4.98781e-06	0.000186791	0.000140201	2680	tags=41%, list=25%, signal=32%	3642/9829/2823/204851/3188/51128/7163/23047/10000/7056/5253/11052/6594/3148/8850/1641/3845/3181/6885/10771/9053/394/8674/55788/23414/55754/6595/6917/7323/114882/54793/83604/57826/23708/26249/1654/8675/6500/3831/3899/5511/2908/2562/6772/2803/29967/56478/800/23341/894/3093/51322/58487/1398/8899/9568/9444/8470/1809/2107/5457/22865/9202/23435/55740/6418/23300/818/55608/9584/3760
GO_CYTOKINE_METABOLIC_PROCESS	GO_CYTOKINE_METABOLIC_PROCESS	GO_CYTOKINE_METABOLIC_PROCESS	94	-0.457941	-1.97253	5.00699e-06	0.000187107	0.000140438	2258	tags=39%, list=21%, signal=31%	7305/28951/10333/7189/3556/10392/23139/7538/177/59307/10644/6693/29949/3635/51311/5074/3661/4790/50943/1051/7124/2069/10394/10859/941/148022/942/1536/3162/3623/3553/4050/3569/3665/3929/5724/3552
GO_PLASMA_MEMBRANE_BOUNDED_CELL_PROJECTION_CYTOPLASM	GO_PLASMA_MEMBRANE_BOUNDED_CELL_PROJECTION_CYTOPLASM	GO_PLASMA_MEMBRANE_BOUNDED_CELL_PROJECTION_CYTOPLASM	116	0.47005	1.97577	5.06616e-06	0.000188913	0.000141793	2712	tags=44%, list=25%, signal=33%	3800/7345/114327/79582/55081/2332/5048/2898/6683/5573/1641/4976/4747/23011/79659/30849/4137/6787/5813/55212/55567/8120/10564/667/9576/2899/11127/55812/6416/3208/10084/11337/7881/8546/547/9474/4117/81631/24137/56171/2735/55207/6647/8655/1768/80128/64446/4133/55329/79882/231
GO_INTERACTION_WITH_HOST	GO_INTERACTION_WITH_HOST	GO_INTERACTION_WITH_HOST	173	-0.379293	-1.8143	5.09752e-06	0.000189676	0.000142366	1306	tags=32%, list=12%, signal=28%	5371/28996/23513/8673/5034/6404/950/10332/7298/10581/3643/10107/7852/7037/10475/23601/6714/10898/3695/558/89870/3383/10410/941/10318/3303/841/3673/1500/7293/85363/7040/942/7706/9076/8519/50848/4088/1969/3956/6510/7301/9074/6317/3373/3853/4233/1956/3694/972/1234/3965/3678/325/3690
GNF2_KPNB1	GNF2_KPNB1	GNF2_KPNB1	58	0.572453	2.11017	5.16726e-06	0.000191861	0.000144006	2578	tags=57%, list=24%, signal=44%	8883/8467/51444/11168/80349/11052/9126/4670/7247/7398/6742/51668/29883/9318/22890/6634/55660/7175/26121/9972/23512/10492/10236/60528/25926/6635/23244/6729/23435/11340/220988/9184/11073
GSE360_L_DONOVANI_VS_B_MALAYI_LOW_DOSE_DC_UP	GSE360_L_DONOVANI_VS_B_MALAYI_LOW_DOSE_DC_UP	GSE360_L_DONOVANI_VS_B_MALAYI_LOW_DOSE_DC_UP	179	-0.386545	-1.86259	5.19006e-06	0.000192141	0.000144216	2366	tags=40%, list=22%, signal=32%	11273/5083/4113/8870/9308/7482/5236/51141/4320/2632/6348/89845/48/23363/64116/22839/9322/7280/2120/954/10086/838/2309/2002/4790/5899/1847/3671/7852/4814/7037/7480/65108/10938/6624/1318/9516/3764/10318/10633/11343/9683/2114/1964/2057/4495/6515/3561/127544/4794/101/23237/5033/2014/7130/677/7128/8530/9636/4973/27076/6352/133/1890/6556/7185/3665/5266/54541/50486/1116/10397
NKX62_Q2	NKX62_Q2	NKX62_Q2	170	0.421682	1.86001	5.20791e-06	0.000192141	0.000144216	1382	tags=25%, list=13%, signal=22%	4821/8715/2770/11075/7102/23136/1996/9240/9844/26585/4808/22903/10602/6496/8503/1602/81796/1756/2167/29951/26999/9338/1540/5324/7103/23414/5243/6595/23705/55799/7143/488/5745/85458/4054/284/56172/79145/80059/4862/57338/54205/1600
EGFR_UP.V1_UP	EGFR_UP.V1_UP	EGFR_UP.V1_UP	169	-0.389052	-1.8565	5.2056e-06	0.000192141	0.000144216	1926	tags=34%, list=18%, signal=29%	316/10644/7042/467/3726/7280/9497/7138/8727/6890/64778/3887/1052/5238/10484/1847/840/2131/3995/3383/9517/3673/11343/2114/10205/22822/4982/655/25825/4026/9076/1839/3675/55062/8714/25897/7851/6367/27289/1956/3855/3694/3976/133/4319/1906/3790/9582/4791/3566/9260/6286/6279/3601/3669/3620/51129/6280
MORF_PSMC2	MORF_PSMC2	MORF_PSMC2	105	0.479779	1.97985	5.24146e-06	0.00019297	0.000144839	2575	tags=42%, list=24%, signal=32%	6049/10159/7555/6670/1738/5885/51606/1983/27336/5684/5701/2108/5510/5887/8799/9166/8766/6500/372/26009/5529/5868/5861/5706/10857/3550/9529/8480/3796/6391/8161/23438/8813/4738/9167/51366/7507/6728/2029/5279/7458/8446/8930/2764
GO_EXOCYTIC_VESICLE	GO_EXOCYTIC_VESICLE	GO_EXOCYTIC_VESICLE	152	0.440569	1.9199	5.37411e-06	0.000197436	0.000148191	1631	tags=28%, list=15%, signal=24%	57084/9892/6833/6456/2572/5799/5798/6571/6857/114088/273/56947/5538/23208/9899/51760/5664/801/9900/1182/1644/51138/5865/6804/8674/9143/23335/6616/6622/9522/1759/6861/6845/5142/9114/8675/9554/5868/22895/6855/192683/25837
MODULE_171	MODULE_171	MODULE_171	106	-0.445582	-1.96595	5.4439e-06	0.000199173	0.000149494	2549	tags=48%, list=23%, signal=37%	8718/3115/10561/4599/4118/6375/25939/3560/80774/10628/1628/973/1316/5104/914/3117/3431/1052/8312/6354/7404/1240/962/10581/4938/27074/3575/27092/10859/6932/7412/10410/9056/6362/366/629/942/4600/8519/10578/3122/915/7130/6773/3563/8728/3119/9636/1440/4283/3669
PLASARI_TGFB1_TARGETS_10HR_DN	PLASARI_TGFB1_TARGETS_10HR_DN	PLASARI_TGFB1_TARGETS_10HR_DN	192	0.39988	1.79122	5.44426e-06	0.000199173	0.000149494	2472	tags=40%, list=23%, signal=32%	11075/4212/5178/4121/948/23066/6451/4360/9760/7049/27244/5610/23208/8503/4013/84159/7056/1102/3572/5577/1644/9338/23321/3488/9915/54674/4591/5983/25840/2846/3983/11096/6595/23421/862/26053/34/23236/85458/665/79633/3925/6558/7227/2620/8633/9975/79752/6772/54769/55023/4060/8863/57419/3479/2138/51203/9201/1000/64236/57728/5136/5295/891/8470/9467/285/4300/2123/272/1601/5984/5557/5806/9079/4232/186
NIKOLSKY_BREAST_CANCER_11Q12_Q14_AMPLICON	NIKOLSKY_BREAST_CANCER_11Q12_Q14_AMPLICON	NIKOLSKY_BREAST_CANCER_11Q12_Q14_AMPLICON	93	-0.464675	-1.99899	5.50299e-06	0.000200899	0.00015079	2390	tags=38%, list=22%, signal=30%	8772/283212/11309/51083/9986/78999/55107/57124/22941/3177/4975/9049/2950/5883/54961/54843/347853/89/6199/9610/595/3508/408/51475/51296/57804/726/23529/57830/65987/871/4647/25987/81544/10263
GO_NEGATIVE_REGULATION_OF_LEUKOCYTE_APOPTOTIC_PROCESS	GO_NEGATIVE_REGULATION_OF_LEUKOCYTE_APOPTOTIC_PROCESS	GO_NEGATIVE_REGULATION_OF_LEUKOCYTE_APOPTOTIC_PROCESS	40	-0.600646	-2.20851	5.53321e-06	0.00020158	0.000151301	2390	tags=55%, list=22%, signal=43%	8772/5896/10461/652/64127/6387/3707/3575/100/2207/3718/10859/558/6366/7293/1942/1236/972/1234/6352/3665/3620
FEVR_CTNNB1_TARGETS_DN	FEVR_CTNNB1_TARGETS_DN	FEVR_CTNNB1_TARGETS_DN	424	0.337681	1.64749	5.56712e-06	0.000202392	0.00015191	1999	tags=29%, list=18%, signal=25%	4212/5270/7074/6571/9060/6451/60487/8467/865/5100/6117/52/9760/4076/1070/51444/5928/1633/23208/54680/6670/6383/23047/1738/60496/1756/5885/29978/10477/8520/4678/9375/3148/9126/4673/65117/3151/7398/1983/6655/4591/5983/430/2926/7411/10286/54880/7013/1655/3416/64216/394/6103/22836/51103/4175/701/23658/11171/10513/1786/7444/7884/29883/2287/1036/55082/9097/92104/5500/25950/8243/4552/3925/10844/9631/106…
REACTOME_INTEGRATION_OF_ENERGY_METABOLISM	REACTOME_INTEGRATION_OF_ENERGY_METABOLISM	REACTOME_INTEGRATION_OF_ENERGY_METABOLISM	97	0.483614	1.96114	5.7755e-06	0.00020953	0.000157268	1301	tags=25%, list=12%, signal=22%	2770/5567/776/6833/2641/6812/2778/948/6514/9254/773/11069/5573/5577/3630/3745/6804/2776/6616/23236/6861/47/55970/5516
REACTOME_REGULATION_OF_PTEN_STABILITY_AND_ACTIVITY	REACTOME_REGULATION_OF_PTEN_STABILITY_AND_ACTIVITY	REACTOME_REGULATION_OF_PTEN_STABILITY_AND_ACTIVITY	62	0.549662	2.05671	5.89042e-06	0.000213255	0.000160064	3547	tags=56%, list=33%, signal=38%	10000/5683/8658/5716/5686/8975/5717/5684/80351/5701/5715/5718/80243/5704/9861/10213/5706/5693/23198/5695/5708/5711/23608/5709/5698/5702/9491/5728/5689/2444/5713/5694/5682/5707/5700
MODULE_220	MODULE_220	MODULE_220	310	-0.322058	-1.63221	5.93197e-06	0.000214314	0.000160859	1757	tags=30%, list=16%, signal=26%	182/5079/104/1821/2247/2950/5176/7088/3857/7477/7402/9638/8507/3211/4921/2252/5453/3589/3854/6361/2049/5801/2125/3852/6699/9362/7852/6662/7480/6586/27297/1045/2889/1999/2069/3689/3695/3882/2051/6275/5133/5763/6271/8532/624/7127/3860/2316/7010/684/1947/1435/1839/1489/4803/3868/2014/4606/3918/1969/2886/6493/3563/2705/9048/4605/5351/2064/2048/2623/958/1382/348/3853/27289/3914/4486/1907/3866/11135/14…
GSE42021_TCONV_PLN_VS_TREG_PRECURSORS_THYMUS_DN	GSE42021_TCONV_PLN_VS_TREG_PRECURSORS_THYMUS_DN	GSE42021_TCONV_PLN_VS_TREG_PRECURSORS_THYMUS_DN	159	-0.396345	-1.85689	6.00382e-06	0.000216461	0.00016247	1798	tags=37%, list=17%, signal=31%	3726/4793/11015/388/5971/122704/963/5154/6455/7414/1052/6484/6354/4193/4790/55720/5480/3454/7357/2827/1051/2131/65108/597/10938/317/7408/3383/26136/5054/9683/3557/2114/7127/4609/127544/259/10723/56915/2213/9536/4321/9021/4323/958/10630/1902/5292/4319/3553/3934/4791/3566/26471/4283/8780/5329/51129/3552
LI_INDUCED_T_TO_NATURAL_KILLER_UP	LI_INDUCED_T_TO_NATURAL_KILLER_UP	LI_INDUCED_T_TO_NATURAL_KILLER_UP	220	-0.355062	-1.73682	6.01945e-06	0.000216576	0.000162557	2477	tags=39%, list=23%, signal=31%	2838/7305/7462/30844/924/382/2833/969/4689/834/8553/8870/6375/6277/8676/11187/4542/8682/6348/23603/26031/3726/6452/55509/8111/3604/5154/5045/4790/54843/10581/2355/1847/64411/8444/5996/1521/2274/5269/2207/7124/3695/1043/79026/23498/6282/9545/9516/26136/10410/54509/6275/6271/57823/3083/822/25907/366/4982/127544/55630/10227/706/8793/8519/64218/3290/4818/3956/3398/10538/302/1030/81544/83442/4000/6281…
GNF2_AF1Q	GNF2_AF1Q	GNF2_AF1Q	24	0.738729	2.24865	6.12554e-06	0.000219938	0.00016508	952	tags=46%, list=9%, signal=42%	6252/3800/23040/11075/55084/2823/9118/1780/2775/138046/2571
MENSE_HYPOXIA_UP	MENSE_HYPOXIA_UP	MENSE_HYPOXIA_UP	70	-0.50378	-2.06616	6.19897e-06	0.000222117	0.000166716	2746	tags=50%, list=25%, signal=38%	2017/9570/54583/10058/6038/8553/51141/81570/2632/1198/26297/467/54985/1052/3638/1051/230/4015/23645/8497/9180/6515/5033/8614/5507/23764/10672/5210/283/133/6676/8780/5163/10397/51129
GSE41176_UNSTIM_VS_ANTI_IGM_STIM_BCELL_1H_UP	GSE41176_UNSTIM_VS_ANTI_IGM_STIM_BCELL_1H_UP	GSE41176_UNSTIM_VS_ANTI_IGM_STIM_BCELL_1H_UP	175	-0.38181	-1.829	6.35849e-06	0.000227365	0.000170655	1909	tags=34%, list=18%, signal=29%	2907/10725/29949/9322/4793/9120/27180/3604/64778/25822/9638/57089/24147/4790/2355/1847/79155/7357/3575/4814/1051/4499/6714/2921/10938/80704/3383/79370/2358/941/10318/3055/10105/3036/2114/4792/3783/4794/85377/7130/51703/29015/10538/9021/114897/3914/10630/1902/133/51561/1577/3553/3569/7185/375790/3601/5329/50486/5724/3552
RODWELL_AGING_KIDNEY_DN	RODWELL_AGING_KIDNEY_DN	RODWELL_AGING_KIDNEY_DN	111	0.467827	1.94988	6.45065e-06	0.000230188	0.000172773	1879	tags=32%, list=17%, signal=27%	9737/7102/57415/5178/27445/2778/4942/27324/10529/7163/80349/4719/23461/51015/22836/5019/26053/55799/2571/26273/11163/23014/26249/23327/11160/54205/2104/2690/4548/140803/25821/55364/783/55151/51377/65125
STARK_PREFRONTAL_CORTEX_22Q11_DELETION_DN	STARK_PREFRONTAL_CORTEX_22Q11_DELETION_DN	STARK_PREFRONTAL_CORTEX_22Q11_DELETION_DN	340	0.34915	1.67193	6.54318e-06	0.000233012	0.000174893	2914	tags=37%, list=27%, signal=28%	6447/11075/5332/4942/9844/91137/2653/2180/5602/4191/51128/27247/5538/7163/5683/4719/23484/29071/5686/537/7398/5527/58478/11231/5684/1173/10424/23548/55705/9804/51375/5813/55325/80145/708/54951/2287/8195/288/2013/10671/5887/214/29088/5162/7360/6748/7290/8533/5439/64963/160518/26580/10900/9554/5704/10935/11017/6009/9946/7913/64089/55860/55364/3336/25837/10213/9852/4830/11222/10422/4729/55023/441024…
LIM_MAMMARY_STEM_CELL_UP	LIM_MAMMARY_STEM_CELL_UP	LIM_MAMMARY_STEM_CELL_UP	335	-0.315452	-1.62125	6.61603e-06	0.000235126	0.00017648	2392	tags=39%, list=22%, signal=32%	1762/7041/51285/6769/57060/2113/649/1298/3952/5791/4311/55679/1264/54549/6949/7798/83439/2047/6664/84951/7373/3486/9509/355/23650/51222/3489/9754/84168/8325/55898/8626/182/104/8727/79652/5154/5176/58494/25890/6507/64129/9638/8507/2995/3963/131566/5453/8777/24147/128553/4035/970/1001/11007/8642/8877/7070/3852/2827/23612/23187/6586/9853/2131/57716/2889/11245/23452/558/9469/8190/3383/9645/26136/8828…
GCM_DFFA	GCM_DFFA	GCM_DFFA	86	0.505044	1.99838	6.66635e-06	0.000236432	0.00017746	3225	tags=63%, list=30%, signal=45%	64431/8289/6683/5253/9126/5901/10426/51439/51335/7750/55148/8575/55705/23032/55832/57711/9440/55325/4087/29099/29883/79959/3839/10915/8776/7763/9852/3189/58517/10236/5198/26005/10594/85021/25852/55746/10054/51320/23435/4664/9939/51340/130074/57396/5495/64795/3192/23592/7812/51616/7716/3843/26057/10730
KOBAYASHI_EGFR_SIGNALING_6HR_DN	KOBAYASHI_EGFR_SIGNALING_6HR_DN	KOBAYASHI_EGFR_SIGNALING_6HR_DN	17	-0.764088	-2.24893	6.78262e-06	0.000240066	0.000180188	2221	tags=76%, list=20%, signal=61%	8870/3725/7039/3589/1847/595/7262/8061/2152/1969/23764/6376/50486
GSE36888_UNTREATED_VS_IL2_TREATED_TCELL_17H_DN	GSE36888_UNTREATED_VS_IL2_TREATED_TCELL_17H_DN	GSE36888_UNTREATED_VS_IL2_TREATED_TCELL_17H_DN	139	-0.411159	-1.89883	6.91651e-06	0.000244308	0.000183372	1957	tags=42%, list=18%, signal=35%	64116/10725/7039/9322/7280/51700/9120/125058/8111/3604/64778/23597/3696/838/24147/4499/597/2204/2207/2921/10859/3383/2769/2358/10318/3055/9056/9683/8942/3036/51312/9953/7421/7439/7130/771/241/5029/7128/10538/9536/5265/3939/3914/4233/3903/133/10435/3569/4791/7185/1154/9260/6273/54541/3601/5329/50486
ONDER_CDH1_TARGETS_3_DN	ONDER_CDH1_TARGETS_3_DN	ONDER_CDH1_TARGETS_3_DN	51	-0.553725	-2.13337	6.99736e-06	0.000246664	0.00018514	2080	tags=49%, list=19%, signal=40%	1992/54544/55107/7039/51700/8626/79098/6662/2921/7850/3860/1824/1839/11012/5029/3866/1440/4319/1906/3553/3934/5266/10468/9052/1437
MODULE_63	MODULE_63	MODULE_63	200	-0.364044	-1.76835	7.02306e-06	0.00024707	0.000185445	2732	tags=40%, list=25%, signal=31%	2212/290/3749/3674/5802/9244/5797/1271/8718/1259/4118/2676/486/10461/1441/433/2047/57165/3560/658/914/51704/11015/5023/3709/5800/3696/8645/4921/9294/11006/5618/3559/4035/3575/2568/2204/3689/3695/558/10288/10267/2051/3764/117/941/7850/1140/11027/3687/1145/2215/366/4982/4070/3561/7293/2208/7010/3783/942/1536/2902/2348/2675/1839/3675/1969/5029/3563/2705/2064/2048/4973/4486/1187/1188/8600/3786/3566/9…
GSE18281_SUBCAPSULAR_VS_CENTRAL_CORTICAL_REGION_OF_THYMUS_DN	GSE18281_SUBCAPSULAR_VS_CENTRAL_CORTICAL_REGION_OF_THYMUS_DN	GSE18281_SUBCAPSULAR_VS_CENTRAL_CORTICAL_REGION_OF_THYMUS_DN	145	-0.403033	-1.87578	7.0793e-06	0.000248546	0.000186553	1963	tags=34%, list=18%, signal=29%	8819/8834/1316/347/10171/55281/3433/5971/6890/6723/64129/11078/10062/4938/79050/5996/65108/2207/7124/3718/2268/55647/56833/79132/2358/3055/2317/705/4609/27090/4794/942/1536/26519/50848/6773/1236/7128/10538/445/9021/958/6352/3934/3665/3678/6279/4283/1116/6280
CDP_02	CDP_02	CDP_02	79	0.511354	2.0008	7.24034e-06	0.000253179	0.00019003	1203	tags=29%, list=11%, signal=26%	2638/2823/6857/9732/4628/2775/4045/1602/29951/2254/1607/10735/5743/1641/3181/2776/862/55297/10140/23705/55799/4211/6925
ZWANG_CLASS_3_TRANSIENTLY_INDUCED_BY_EGF	ZWANG_CLASS_3_TRANSIENTLY_INDUCED_BY_EGF	ZWANG_CLASS_3_TRANSIENTLY_INDUCED_BY_EGF	162	-0.389845	-1.83859	7.22901e-06	0.000253179	0.00019003	2234	tags=36%, list=21%, signal=29%	8553/8870/3556/7465/8676/91683/7975/1628/6513/4170/467/3726/4327/8626/182/8548/2354/1052/8853/3280/4790/2355/79669/1847/7357/7037/23268/1999/1454/1364/23645/8496/3673/5054/3557/5653/22904/2114/5912/4070/9076/1839/1969/677/7128/9021/23764/4973/56999/133/1906/3553/9582/3569/4791/1755/5329/10397/3552
GO_ANCHORING_JUNCTION	GO_ANCHORING_JUNCTION	GO_ANCHORING_JUNCTION	462	-0.289506	-1.53841	7.26679e-06	0.000253595	0.000190342	2259	tags=28%, list=21%, signal=23%	4311/1041/55679/3801/1264/6218/5879/7106/11187/2319/28316/23092/8394/9349/1003/84951/23603/23164/23650/23396/9902/6204/9754/23513/10174/10096/7531/182/388/5034/4627/950/87/79652/10867/3728/6176/55742/7317/11078/2783/7414/3696/4921/54518/6641/4035/10525/6181/6203/1001/7094/7070/2125/58504/89/2274/2683/391/23616/308/3689/3695/79026/2314/3312/79983/7408/3383/7791/7052/1674/6282/26136/8496/1004/3055/…
GSE8515_CTRL_VS_IL6_4H_STIM_MAC_UP	GSE8515_CTRL_VS_IL6_4H_STIM_MAC_UP	GSE8515_CTRL_VS_IL6_4H_STIM_MAC_UP	177	0.414326	1.83134	7.56686e-06	0.000263013	0.000197411	1923	tags=30%, list=18%, signal=25%	5122/2770/23270/64921/27020/57468/3298/27069/80349/2254/3251/9326/51809/51335/9373/64216/3832/5357/10048/23414/23421/23505/1261/10140/55799/4205/55325/4087/26994/1955/57380/7884/2186/10438/79959/4352/11160/8766/55907/5501/5529/8295/4085/8697/10427/11222/1998/8443/5906/10228/10060/339448/11055
ZHOU_INFLAMMATORY_RESPONSE_FIMA_UP	ZHOU_INFLAMMATORY_RESPONSE_FIMA_UP	ZHOU_INFLAMMATORY_RESPONSE_FIMA_UP	309	-0.326398	-1.65569	7.55912e-06	0.000263013	0.000197411	1879	tags=32%, list=17%, signal=27%	79690/7042/7832/27/9322/6649/182/10500/1821/5971/10991/3604/27125/8322/25822/3696/3211/78990/4921/4356/11179/89797/1263/4790/7450/4814/5347/8444/55707/10230/2683/56729/51560/22882/2204/6714/7124/9242/2069/3732/2921/10938/6624/3383/5271/60401/2671/9516/2358/54813/23645/941/3303/6615/5054/6362/1656/7127/5069/3321/4792/5317/688/127544/6385/9953/23529/9076/6506/1435/8061/23308/7301/7128/113878/3249/2…
GSE45739_NRAS_KO_VS_WT_UNSTIM_CD4_TCELL_DN	GSE45739_NRAS_KO_VS_WT_UNSTIM_CD4_TCELL_DN	GSE45739_NRAS_KO_VS_WT_UNSTIM_CD4_TCELL_DN	137	0.439054	1.88886	7.58975e-06	0.000263283	0.000197614	2702	tags=42%, list=25%, signal=32%	158471/1028/5066/56967/23037/3988/2581/91137/51321/4076/10129/11168/8503/175/55213/9832/1182/10735/1486/157680/55656/5783/11201/2517/8674/23394/57570/23236/4179/64641/51646/55758/9946/1666/6772/1859/7763/79068/60492/5094/2760/5073/8027/7844/2123/9397/29127/7072/4711/51557/6477/1020/8019/23102/10902/9788/474170
GSE21360_TERTIARY_VS_QUATERNARY_MEMORY_CD8_TCELL_DN	GSE21360_TERTIARY_VS_QUATERNARY_MEMORY_CD8_TCELL_DN	GSE21360_TERTIARY_VS_QUATERNARY_MEMORY_CD8_TCELL_DN	136	-0.403366	-1.86477	7.63421e-06	0.000264298	0.000198376	1974	tags=35%, list=18%, signal=29%	9771/355/973/10644/64849/84168/5971/122704/10332/7414/92689/10581/5480/1051/1728/65108/6714/7940/55647/6624/3383/26136/941/9683/57823/4792/3561/2316/6385/4026/1536/8878/6506/23533/11030/113878/3249/8530/8581/4323/3898/958/6376/10435/3934/7185/6280
chr8q22	chr8q22	chr8q22	40	0.628383	2.17416	7.66882e-06	0.00026497	0.00019888	1619	tags=45%, list=15%, signal=38%	85453/79870/81034/6383/157567/8323/51582/6674/79666/9699/157680/55656/23414/1345/7381/286148/7071/29967
GO_CYTOKINE_ACTIVITY	GO_CYTOKINE_ACTIVITY	GO_CYTOKINE_ACTIVITY	157	-0.399643	-1.88006	7.79618e-06	0.000268837	0.000201783	2371	tags=37%, list=22%, signal=29%	7043/6360/27302/2658/649/57152/6375/5197/6348/6398/652/3567/7042/29949/6387/9350/2247/6369/6354/3589/10220/970/6361/6346/7124/2921/8200/353500/3557/6366/6362/4982/655/7040/23529/1435/1489/7476/9518/8740/6367/5008/6376/3623/6352/1440/3976/51561/1906/3553/4050/3569/2056/8600/4283/9235/1437/3552
GO_TRANSPORT_VESICLE_MEMBRANE	GO_TRANSPORT_VESICLE_MEMBRANE	GO_TRANSPORT_VESICLE_MEMBRANE	158	0.419572	1.84029	8.3426e-06	0.000287111	0.000215498	1859	tags=30%, list=17%, signal=26%	57084/29106/1363/10590/6833/6456/2572/5799/1113/5798/6571/6857/273/51128/23208/9899/801/9900/1182/5865/9501/9871/6804/8674/55754/9143/6622/9522/11196/6861/6845/149111/8675/6720/9554/200734/5868/22895/6855/192683/25837/10483/1213/10427/5861/3105/10972/10228
BOSCO_EPITHELIAL_DIFFERENTIATION_MODULE	BOSCO_EPITHELIAL_DIFFERENTIATION_MODULE	BOSCO_EPITHELIAL_DIFFERENTIATION_MODULE	46	-0.578015	-2.18102	8.48501e-06	0.000289722	0.000217458	2008	tags=52%, list=18%, signal=43%	1366/50506/9407/94025/8000/3851/8416/6699/84612/2568/1999/4070/3860/4582/1893/3868/2152/56649/26353/4071/51458/3934/4585/9052
OISHI_CHOLANGIOMA_STEM_CELL_LIKE_DN	OISHI_CHOLANGIOMA_STEM_CELL_LIKE_DN	OISHI_CHOLANGIOMA_STEM_CELL_LIKE_DN	253	-0.3404	-1.70528	8.46326e-06	0.000289722	0.000217458	1684	tags=32%, list=15%, signal=27%	51393/4248/2950/25890/3460/6652/9032/633/4921/79658/4237/4035/54843/4046/5801/7511/1510/10903/65108/60681/90993/9242/54587/3732/408/23452/7408/79370/2769/80307/7412/54509/8828/10551/6362/5915/80736/4495/366/3932/51195/3561/688/127544/11344/3783/6237/64423/4600/4582/6195/1606/5646/6494/101/1947/7421/1893/2014/1969/51703/677/8844/7851/11322/7058/4323/27284/66002/3339/5360/3694/283/10435/6518/6676/8…
GARY_CD5_TARGETS_UP	GARY_CD5_TARGETS_UP	GARY_CD5_TARGETS_UP	343	-0.31281	-1.61159	8.47778e-06	0.000289722	0.000217458	2457	tags=34%, list=23%, signal=27%	26512/949/5514/254531/11273/3418/969/6541/811/1491/60685/1117/4329/55334/9308/51701/7086/4357/2632/23139/8904/6348/8558/1628/7204/2907/10725/7832/412/55014/1760/3726/26227/54985/7531/9258/6817/5971/9049/28992/1112/673/51011/2783/23046/8086/1613/11006/11179/55526/9230/3638/962/4846/875/970/4046/1847/5211/7094/79155/1051/5996/2644/230/5341/597/1454/1043/26472/2268/3383/55690/2872/57804/55727/6872/5…
GO_DENDRITIC_TREE	GO_DENDRITIC_TREE	GO_DENDRITIC_TREE	452	0.320124	1.56713	8.44428e-06	0.000289722	0.000217458	1634	tags=21%, list=15%, signal=18%	3800/10590/23114/2891/9863/6456/22876/5126/5332/7074/2823/2778/26052/4131/5935/55450/10769/10479/5727/4885/5100/114088/4076/4628/27020/55081/5538/11130/2332/23208/2775/2898/10814/4642/60481/3572/4139/5577/9900/22871/54550/4976/6717/477/8678/3745/9101/25814/2534/2781/23394/64506/5621/4137/5701/657/10142/1261/1759/5813/2185/57282/5028/10564/2521/288/2550/3759/7855/91752/149111/2741/214/80762/5142/5…
GSE22886_NAIVE_CD8_TCELL_VS_NEUTROPHIL_UP	GSE22886_NAIVE_CD8_TCELL_VS_NEUTROPHIL_UP	GSE22886_NAIVE_CD8_TCELL_VS_NEUTROPHIL_UP	163	0.419529	1.83812	8.63676e-06	0.000294326	0.000220914	2814	tags=42%, list=26%, signal=32%	9240/23270/6117/56271/10396/9324/8848/54680/10775/81853/26953/8801/23484/5686/9879/10198/5955/54664/8575/10199/5775/26053/488/10982/9690/54847/5116/4925/23014/613/51020/5636/5532/64112/4548/11017/6118/90/6612/7294/8697/399665/59338/6636/26051/1653/10946/22850/8899/1677/29087/54765/51759/7494/2746/23450/57050/57404/64219/23358/10128/55608/1849/7284/7337/26018/57019/10897/10449
GO_CYTOSKELETON_DEPENDENT_INTRACELLULAR_TRANSPORT	GO_CYTOSKELETON_DEPENDENT_INTRACELLULAR_TRANSPORT	GO_CYTOSKELETON_DEPENDENT_INTRACELLULAR_TRANSPORT	122	0.451383	1.90839	8.78114e-06	0.000298662	0.000224168	2900	tags=43%, list=27%, signal=32%	3800/117178/7345/4131/403/1780/55081/2332/5048/6683/4976/4747/28981/80173/23011/79659/6103/4137/54874/5813/51668/8120/6845/667/92104/5108/55288/63971/11127/8100/51098/5861/4644/7846/8546/57728/547/4117/10125/24137/55207/6647/8655/10128/80128/4133/55704/55764/80208/23299/51626/10376
chr1p31	chr1p31	chr1p31	46	0.598142	2.11428	8.85777e-06	0.000300681	0.000225684	2366	tags=50%, list=22%, signal=39%	5567/9829/9077/10026/81849/7398/23421/23032/34/4919/8790/55970/5142/26009/11147/54741/26289/3716/79739/83941/26135/5876/1429
GSE9988_LOW_LPS_VS_CTRL_TREATED_MONOCYTE_UP	GSE9988_LOW_LPS_VS_CTRL_TREATED_MONOCYTE_UP	GSE9988_LOW_LPS_VS_CTRL_TREATED_MONOCYTE_UP	133	-0.409224	-1.89223	8.97086e-06	0.000303927	0.00022812	1417	tags=35%, list=13%, signal=31%	3280/3559/838/1263/4790/1847/7037/8444/5996/5341/597/7124/2069/2921/3383/5271/23645/6478/6362/3036/2114/366/7262/4792/6385/23529/8061/7130/2152/1236/3398/7128/9021/23764/27289/1440/133/9181/51561/1906/51458/3553/3569/54541/5329/50486/3552
LEE_LIVER_CANCER_MYC_TGFA_UP	LEE_LIVER_CANCER_MYC_TGFA_UP	LEE_LIVER_CANCER_MYC_TGFA_UP	56	-0.537789	-2.12448	9.08745e-06	0.000307279	0.000230637	1860	tags=43%, list=17%, signal=36%	7832/3489/64849/7429/1448/5899/7037/595/1999/4061/3383/9545/2114/2944/873/8581/4321/302/4504/6229/3934/6590/10397/3484
GSE9960_GRAM_POS_VS_GRAM_NEG_AND_POS_SEPSIS_PBMC_DN	GSE9960_GRAM_POS_VS_GRAM_NEG_AND_POS_SEPSIS_PBMC_DN	GSE9960_GRAM_POS_VS_GRAM_NEG_AND_POS_SEPSIS_PBMC_DN	152	-0.394483	-1.83979	9.13523e-06	0.000308296	0.0002314	1009	tags=22%, list=9%, signal=21%	10938/1056/6035/9469/10318/5653/6366/440387/3783/4794/474/54922/2014/3290/1365/8986/3398/10538/113878/1506/3241/8437/4973/4233/136/6820/3934/4791/1755/3678/8780/10406/3929/3552
ICHIBA_GRAFT_VERSUS_HOST_DISEASE_35D_UP	ICHIBA_GRAFT_VERSUS_HOST_DISEASE_35D_UP	ICHIBA_GRAFT_VERSUS_HOST_DISEASE_35D_UP	111	-0.430257	-1.92106	9.21674e-06	0.000310446	0.000233013	2470	tags=46%, list=23%, signal=36%	7305/924/1230/4481/4689/834/10333/6277/25939/7106/7832/9168/6404/6890/963/6455/4057/54518/11006/199/5347/3109/597/3689/1043/332/6282/8200/9516/9517/7412/3055/3932/6288/6237/1536/353514/6274/3119/140885/4321/1436/1535/972/6352/6590/6279/4283/5004/3929/6280
HARRIS_HYPOXIA	HARRIS_HYPOXIA	HARRIS_HYPOXIA	74	-0.486156	-2.02543	9.25638e-06	0.000310579	0.000233113	665	tags=41%, list=6%, signal=38%	2023/3486/3725/6513/7039/638/4790/5211/7037/7052/6515/7010/7040/3162/5033/2152/771/3939/1649/5155/1907/133/1906/3569/2056/1356/5228/5329/3484/768
GO_CYTOKINE_RECEPTOR_BINDING	GO_CYTOKINE_RECEPTOR_BINDING	GO_CYTOKINE_RECEPTOR_BINDING	218	-0.357313	-1.74847	9.25202e-06	0.000310579	0.000233113	2647	tags=36%, list=24%, signal=28%	7188/9244/29108/65997/1271/6358/2689/3467/7205/1270/8772/7043/6360/27302/2658/7189/6375/5197/57402/6348/1003/2688/652/6464/3567/1672/7042/93/1442/6387/6369/6354/3589/10220/970/6361/6346/7124/2921/8200/841/353500/7186/3557/6366/6362/10131/655/7040/23529/7032/4088/1435/1893/1489/4803/8717/9518/8740/6367/5008/6376/3623/6352/1440/3976/51561/3553/4050/3569/2056/7185/8600/3678/5228/4283/1437/3552/3690
SEMENZA_HIF1_TARGETS	SEMENZA_HIF1_TARGETS	SEMENZA_HIF1_TARGETS	32	-0.639253	-2.22269	9.30593e-06	0.000311217	0.000233592	1267	tags=53%, list=12%, signal=47%	2023/3486/6513/5211/7037/230/7167/5054/6515/3162/3939/133/1906/2056/1356/3484/768
MORF_RAC1	MORF_RAC1	MORF_RAC1	191	0.404783	1.81129	9.31112e-06	0.000311217	0.000233592	3232	tags=45%, list=30%, signal=32%	6117/5538/2332/9140/6670/5885/5573/10302/5901/537/6311/51606/27336/3181/1173/5701/23291/488/9690/2720/5510/5887/8799/9166/4190/6748/9114/6500/372/10092/10549/54205/23479/26009/5529/5868/6009/377/1213/9112/5861/7319/29/10768/10857/5438/9559/23469/8505/10285/1398/6391/8813/5894/9167/51366/10565/2029/5279/4717/6647/1611/2764/8301/1795/26003/10902/10987/50813/10897/832/10959/10899/81688/86/3032/8428/…
GO_POSITIVE_REGULATION_OF_LEUKOCYTE_CHEMOTAXIS	GO_POSITIVE_REGULATION_OF_LEUKOCYTE_CHEMOTAXIS	GO_POSITIVE_REGULATION_OF_LEUKOCYTE_CHEMOTAXIS	72	-0.495727	-2.04384	9.43611e-06	0.00031479	0.000236274	2414	tags=50%, list=22%, signal=39%	158747/1230/811/6375/5879/57402/6348/6387/10488/57118/719/6354/1240/199/6346/3071/8291/2358/5054/6366/1435/1236/5880/8740/63940/5919/1907/972/6352/59341/3965/51561/1906/3569/5228/3929
BRIDEAU_IMPRINTED_GENES	BRIDEAU_IMPRINTED_GENES	BRIDEAU_IMPRINTED_GENES	53	0.56891	2.07509	9.72726e-06	0.000323264	0.000242634	810	tags=34%, list=7%, signal=32%	25797/8788/5178/2778/1028/8910/54551/6638/4692/85477/23089/1644/3630/5325/430/3481/5446/1634
LIN_SILENCED_BY_TUMOR_MICROENVIRONMENT	LIN_SILENCED_BY_TUMOR_MICROENVIRONMENT	LIN_SILENCED_BY_TUMOR_MICROENVIRONMENT	80	-0.479358	-2.01422	9.71364e-06	0.000323264	0.000242634	1600	tags=38%, list=15%, signal=32%	3887/8507/94025/8000/54843/3851/1847/6662/2568/80223/79784/1999/3557/5653/27071/3860/1824/1474/2065/563/79153/7851/3855/56999/200315/3934/6286/54869/5266/9052
GO_HUMORAL_IMMUNE_RESPONSE	GO_HUMORAL_IMMUNE_RESPONSE	GO_HUMORAL_IMMUNE_RESPONSE	181	-0.372927	-1.79744	9.79973e-06	0.000325052	0.000243976	1102	tags=20%, list=10%, signal=19%	6039/7124/2921/11326/354/5133/710/54209/57115/2208/629/684/5646/10578/5225/1236/2213/3119/717/1880/4851/3853/5919/596/5320/3934/3569/1755/6590/6556/6279/4283/5266/325/720/1401/6280
MARTINEZ_RESPONSE_TO_TRABECTEDIN_DN	MARTINEZ_RESPONSE_TO_TRABECTEDIN_DN	MARTINEZ_RESPONSE_TO_TRABECTEDIN_DN	223	0.390234	1.79176	9.89244e-06	0.000327504	0.000245816	2370	tags=39%, list=22%, signal=31%	5567/9867/8467/1633/9231/23683/5686/65117/9326/8473/26065/5324/6885/5862/9604/9101/7750/10294/2534/55148/3832/7323/5701/466/114883/2060/988/9440/6832/221037/10728/9648/8550/10564/22862/2959/5887/7296/29088/7322/9044/6996/4862/5501/7424/26278/10915/5529/996/5868/23411/9960/51727/5111/10714/1462/3336/694/10213/25850/8697/58517/5586/2059/5861/5706/10972/2181/115353/902/9532/1398/23077/9474/23345/231…
GO_POSITIVE_REGULATION_OF_MYOTUBE_DIFFERENTIATION	GO_POSITIVE_REGULATION_OF_MYOTUBE_DIFFERENTIATION	GO_POSITIVE_REGULATION_OF_MYOTUBE_DIFFERENTIATION	22	-0.70816	-2.24301	1.00693e-05	0.000332725	0.000249735	355	tags=41%, list=3%, signal=40%	963/10938/9518/8740/4323/596/30846/3566/4283
GO_CHROMOSOMAL_REGION	GO_CHROMOSOMAL_REGION	GO_CHROMOSOMAL_REGION	233	0.382874	1.76545	1.01597e-05	0.000335079	0.000251502	2596	tags=37%, list=24%, signal=29%	57405/1780/6117/25913/6990/11130/2332/5048/23047/5885/8520/5253/8658/5664/9126/10735/8850/9025/7486/51143/5527/545/56155/11258/3181/26039/7013/80351/23122/4175/4659/701/23421/27309/10728/1786/5813/80145/10111/546/5500/25936/8243/10671/57187/5516/7290/5501/54386/23219/6118/6839/11243/4085/5111/25909/3070/1111/79677/6612/7514/7756/10664/5591/7175/5431/4436/1452/10274/57122/4171/891/5515/55746/5884/…
GO_SYNAPTIC_VESICLE_MEMBRANE	GO_SYNAPTIC_VESICLE_MEMBRANE	GO_SYNAPTIC_VESICLE_MEMBRANE	79	0.508454	1.98945	1.02249e-05	0.000335954	0.000252159	1631	tags=33%, list=15%, signal=28%	57084/6833/6456/2572/5799/6571/6857/273/23208/9899/801/9900/5865/6804/8674/9143/6622/9522/6861/6845/8675/5868/22895/6855/192683/25837
GSE35825_IFNA_VS_IFNG_STIM_MACROPHAGE_UP	GSE35825_IFNA_VS_IFNG_STIM_MACROPHAGE_UP	GSE35825_IFNA_VS_IFNG_STIM_MACROPHAGE_UP	123	-0.408662	-1.86031	1.02112e-05	0.000335954	0.000252159	2304	tags=47%, list=21%, signal=38%	6046/114548/5817/10669/4599/2113/969/5791/8870/23586/7538/8819/6513/26232/467/26031/3726/4793/3433/6890/79767/23682/23597/661/64761/4193/2859/4790/3455/5211/79155/4938/11173/2921/10938/55647/7791/1394/26136/7412/3055/2820/3557/85363/629/474/6773/1978/10538/8994/113878/64108/10603/958/4233/1906/3665/4283
GCM_HBP1	GCM_HBP1	GCM_HBP1	43	0.610651	2.1388	1.02751e-05	0.00033697	0.000252921	2801	tags=60%, list=26%, signal=45%	55837/8065/23588/8289/54700/8575/29789/10048/51585/9440/29099/57092/9318/55596/10915/55860/7763/3189/58517/253943/10236/10594/23608/23435/79882/5495
MORF_PPP2CA	MORF_PPP2CA	MORF_PPP2CA	114	0.455323	1.90282	1.03094e-05	0.00033746	0.000253289	3520	tags=53%, list=32%, signal=36%	3188/7555/9908/5885/4670/27336/3181/8678/10971/3608/6917/23291/5300/10438/4190/7329/26009/54107/54386/7913/7332/7266/1213/7514/3189/7756/26121/7307/3550/10285/5894/5515/2107/5695/7458/10128/23435/5110/6418/2764/130074/10902/832/5250/3032/3192/3182/3066/8454/22826/9689/10657/5689/9883/10576/5682/6047/4841/6651/55573
BLUM_RESPONSE_TO_SALIRASIB_DN	BLUM_RESPONSE_TO_SALIRASIB_DN	BLUM_RESPONSE_TO_SALIRASIB_DN	303	0.362368	1.72142	1.03408e-05	0.000337852	0.000253584	2811	tags=40%, list=26%, signal=30%	6447/5999/4212/7102/1123/26585/865/6117/6596/1633/11130/11098/8503/4801/10477/7443/4678/8975/51182/4670/10762/7027/7398/5985/6605/5983/3181/55872/3397/10971/9978/5631/4929/3832/1434/4175/701/23658/23421/5775/5825/9585/1786/4054/9270/10982/56172/2287/7155/8243/47/3925/10635/6925/26271/10051/368/8479/6632/5134/8099/10935/7913/6839/4085/5111/1111/9055/1854/8317/10362/8204/5591/7334/5931/6636/4436/51…
MORF_RAD23A	MORF_RAD23A	MORF_RAD23A	298	0.354824	1.68502	1.04169e-05	0.0003397	0.00025497	3237	tags=43%, list=30%, signal=31%	65110/52/5928/5538/11130/9908/8520/9375/5901/537/4670/7027/6390/9656/3181/10971/7411/3608/7013/25814/6742/4175/6917/9804/10728/1786/7884/23234/2521/25804/2720/8243/47/23518/51020/10130/8525/4190/5162/6500/5501/54205/2958/1716/54107/10935/6009/8724/7913/7332/3033/377/1635/1854/10291/7388/11260/7514/10422/5591/4729/26121/7334/27243/27335/5781/7307/5438/9559/10236/23165/10285/1653/4171/8439/10594/81…
GSE13484_3H_UNSTIM_VS_YF17D_VACCINE_STIM_PBMC_DN	GSE13484_3H_UNSTIM_VS_YF17D_VACCINE_STIM_PBMC_DN	GSE13484_3H_UNSTIM_VS_YF17D_VACCINE_STIM_PBMC_DN	180	-0.369061	-1.77832	1.05574e-05	0.000343639	0.000257927	1387	tags=24%, list=13%, signal=22%	3559/838/2957/660/4938/10865/2683/6714/4061/2175/3383/5271/79370/3303/726/9683/10205/4609/6238/5328/7293/127544/85363/4600/7706/8519/8614/11030/1236/8728/2213/221472/5292/25841/3965/80176/200315/9582/7185/8542/375790/3601/5329/3552
MODULE_121	MODULE_121	MODULE_121	89	-0.462565	-1.98848	1.06672e-05	0.000346566	0.000260124	801	tags=29%, list=7%, signal=27%	9180/7433/4609/4070/3561/942/684/1435/1839/8061/2014/864/2064/2810/5008/4486/5155/1440/2050/3976/1906/3553/3569/3601/3669/3552
GO_RESPONSE_TO_INTERFERON_GAMMA	GO_RESPONSE_TO_INTERFERON_GAMMA	GO_RESPONSE_TO_INTERFERON_GAMMA	158	-0.388246	-1.8209	1.07194e-05	0.00034761	0.000260908	1610	tags=31%, list=15%, signal=27%	6369/3460/3661/10062/1613/6354/5468/10581/6361/199/4938/6346/10475/55647/3383/7791/7412/3664/10410/3055/2317/3663/8942/6366/6362/85363/4641/7706/9076/684/8519/3122/3119/445/6813/140885/7454/9021/6367/958/6376/6352/3965/10435/1906/6556/3665/5724/3123
AAGCCAT_MIR135A_MIR135B	AAGCCAT_MIR135A_MIR135B	AAGCCAT_MIR135A_MIR135B	240	0.384828	1.77955	1.07515e-05	0.000348006	0.000261205	3023	tags=43%, list=28%, signal=32%	23040/776/158471/116/26960/4121/1362/57157/491/8653/3778/4741/4306/23174/8622/9874/51444/11168/6670/84159/10000/23683/9832/10814/3572/23179/5527/9699/8874/7220/657/115207/23236/9648/65009/64418/9583/9690/57162/11163/288/8243/259230/3839/55167/1654/310/8539/5501/79893/54329/6874/6059/23411/2308/57509/54769/9972/894/91860/253943/60482/7436/10228/80031/51322/64710/1452/387263/64750/51125/9444/9462/2…
GO_UBIQUITIN_LIKE_PROTEIN_TRANSFERASE_ACTIVITY	GO_UBIQUITIN_LIKE_PROTEIN_TRANSFERASE_ACTIVITY	GO_UBIQUITIN_LIKE_PROTEIN_TRANSFERASE_ACTIVITY	258	0.37047	1.72373	1.09488e-05	0.000353734	0.000265504	2822	tags=44%, list=26%, signal=34%	26234/6049/23024/9867/5903/7327/114088/26036/54551/6596/8452/51444/8065/2188/10477/29951/144699/9025/23321/4591/8450/8924/9978/9604/8925/54880/55148/55120/7323/23291/64422/26994/7267/9690/27246/57162/26273/23014/89910/10425/23327/54778/5469/55167/7322/9666/4850/6500/7329/25898/55159/55743/9039/9354/9320/7332/11342/54941/79176/56888/8697/7336/25793/7334/25827/7319/3093/9616/7321/5930/80196/10116/2…
GO_ALPHA_BETA_T_CELL_DIFFERENTIATION	GO_ALPHA_BETA_T_CELL_DIFFERENTIATION	GO_ALPHA_BETA_T_CELL_DIFFERENTIATION	81	-0.473563	-1.99557	1.09794e-05	0.000354065	0.000265753	1988	tags=37%, list=18%, signal=31%	51043/6469/6693/6778/5971/3707/5590/673/26279/5075/50943/3071/100/3718/6932/941/7535/5914/942/64218/3549/54440/10538/864/1880/596/3965/51561/3569/3566
REACTOME_ORC1_REMOVAL_FROM_CHROMATIN	REACTOME_ORC1_REMOVAL_FROM_CHROMATIN	REACTOME_ORC1_REMOVAL_FROM_CHROMATIN	56	0.565833	2.07577	1.114e-05	0.000357637	0.000268434	3547	tags=61%, list=33%, signal=41%	5683/5716/5686/5717/5684/9978/4175/5701/5715/5718/6500/5704/9861/10213/5706/5693/4171/23198/5695/5708/5711/8900/5709/5698/5702/81620/9491/8454/5689/5713/5694/5682/5707/5700
GO_REGULATION_OF_SYNAPTIC_VESICLE_CYCLE	GO_REGULATION_OF_SYNAPTIC_VESICLE_CYCLE	GO_REGULATION_OF_SYNAPTIC_VESICLE_CYCLE	90	0.50062	2.00381	1.11308e-05	0.000357637	0.000268434	1975	tags=40%, list=18%, signal=33%	776/9863/5217/6812/26052/6857/2332/23208/9581/11069/10814/2259/801/22871/9515/9699/9378/5865/9373/6804/8674/6622/1759/488/5028/5533/5532/5868/6855/783/27253/5906/2932/10059/6093/1000
GSE16266_CTRL_VS_HEATSHOCK_AND_LPS_STIM_MEF_UP	GSE16266_CTRL_VS_HEATSHOCK_AND_LPS_STIM_MEF_UP	GSE16266_CTRL_VS_HEATSHOCK_AND_LPS_STIM_MEF_UP	144	0.43006	1.8644	1.11556e-05	0.000357637	0.000268434	2172	tags=37%, list=20%, signal=30%	5217/6117/52/1070/10926/51128/27247/27069/54499/3251/5686/5325/3845/51439/5684/5862/10971/7411/80351/3416/23548/8674/55754/5621/7323/8803/4718/28972/665/836/7381/523/80762/7360/1654/55907/10092/64112/55884/29097/2803/10483/6612/56478/5781/64710/6093/10116/51318/51135/54962/51366/7324
GSE1460_CD4_THYMOCYTE_VS_NAIVE_CD4_TCELL_ADULT_BLOOD_UP	GSE1460_CD4_THYMOCYTE_VS_NAIVE_CD4_TCELL_ADULT_BLOOD_UP	GSE1460_CD4_THYMOCYTE_VS_NAIVE_CD4_TCELL_ADULT_BLOOD_UP	174	0.412804	1.82057	1.11723e-05	0.000357637	0.000268434	2463	tags=39%, list=23%, signal=30%	25797/117178/6091/6328/7991/4345/865/22903/5727/4076/4628/55500/9908/23406/11052/1293/2941/5569/6297/8874/27336/10971/25814/23548/5243/5825/155066/11171/3682/54874/836/23518/11146/5887/3925/55699/80762/54585/9805/57473/10269/55227/54107/140465/7071/23007/91860/4436/10857/5096/23531/23129/64374/10121/10451/2107/2677/54918/1612/26135/8914/4086/60682/9989/4232/1432/9896
MODULE_533	MODULE_533	MODULE_533	36	0.63574	2.15549	1.12063e-05	0.000358067	0.000268757	892	tags=36%, list=8%, signal=33%	3800/11075/4684/1780/273/10579/11130/7056/3912/4747/6804/4137/6616
GSE1432_CTRL_VS_IFNG_1H_MICROGLIA_UP	GSE1432_CTRL_VS_IFNG_1H_MICROGLIA_UP	GSE1432_CTRL_VS_IFNG_1H_MICROGLIA_UP	163	-0.376459	-1.78331	1.13252e-05	0.000361204	0.000271111	2063	tags=33%, list=19%, signal=27%	57165/23192/3090/11132/91289/23625/434/5424/5971/23400/6620/25822/64718/2783/23250/7707/10817/6389/94/1263/51162/5211/64763/6699/7852/6199/2166/2889/4597/10307/2041/54795/8704/9400/6305/822/1576/5317/8751/23476/79908/79930/7287/5507/113878/10672/3998/3855/9454/4791/1755/27113/6525
SILIGAN_TARGETS_OF_EWS_FLI1_FUSION_UP	SILIGAN_TARGETS_OF_EWS_FLI1_FUSION_UP	SILIGAN_TARGETS_OF_EWS_FLI1_FUSION_UP	12	0.828096	2.15226	1.14288e-05	0.000363668	0.00027296	753	tags=58%, list=7%, signal=54%	4684/27445/3988/7425/4852/4191/22836
KIM_GLIS2_TARGETS_UP	KIM_GLIS2_TARGETS_UP	KIM_GLIS2_TARGETS_UP	69	-0.496188	-2.04078	1.14442e-05	0.000363668	0.00027296	2032	tags=49%, list=19%, signal=40%	7373/9509/4256/30008/6387/1805/4239/4237/4046/199/3109/597/2207/3383/7412/10410/6275/4053/9180/4969/5054/6366/101/80781/3119/9636/9021/4323/3898/6376/972/6352/4050/51129
BIOCARTA_INFLAM_PATHWAY	BIOCARTA_INFLAM_PATHWAY	BIOCARTA_INFLAM_PATHWAY	24	-0.689662	-2.25654	1.16599e-05	0.000369176	0.000277095	1927	tags=54%, list=18%, signal=45%	3567/7042/5154/3589/7124/7040/3122/1435/1440/3569/3123/1437/3552
GSE45365_CD8A_DC_VS_CD11B_DC_IFNAR_KO_UP	GSE45365_CD8A_DC_VS_CD11B_DC_IFNAR_KO_UP	GSE45365_CD8A_DC_VS_CD11B_DC_IFNAR_KO_UP	128	0.445574	1.90318	1.166e-05	0.000369176	0.000277095	1926	tags=33%, list=18%, signal=27%	55859/57415/216/2823/1028/10769/5100/6715/55081/2332/9926/152559/9326/6605/6999/23022/79072/28986/5026/51227/23394/10457/6616/5493/64418/57092/6845/55830/523/214/9666/10051/54329/10714/55076/8443/8660/8905/5931/23512/7504/1477
REACTOME_DNA_REPLICATION_PRE_INITIATION	REACTOME_DNA_REPLICATION_PRE_INITIATION	REACTOME_DNA_REPLICATION_PRE_INITIATION	68	0.527901	2.03009	1.1739e-05	0.000371005	0.000278467	3708	tags=59%, list=34%, signal=39%	6117/10926/5683/5716/5686/5717/5684/4175/5701/5715/5718/5704/54107/9861/6118/10213/8317/5706/5693/4171/23198/5695/5708/5557/5711/5709/5698/5702/81620/9491/5689/55388/5713/5694/5682/5707/5700/1871/990/51053
SMID_BREAST_CANCER_LUMINAL_B_UP	SMID_BREAST_CANCER_LUMINAL_B_UP	SMID_BREAST_CANCER_LUMINAL_B_UP	146	0.433066	1.87843	1.17811e-05	0.000371659	0.000278958	1120	tags=27%, list=10%, signal=25%	3800/3642/2891/776/9863/6833/27445/1113/18/27324/6857/4857/9/79844/9254/79582/114088/56521/5860/51760/1602/11009/1917/3572/23158/5274/51133/9687/79666/9915/1951/178/4137/25800/4753/8938/163486/64149/6752/816
GSE37532_WT_VS_PPARG_KO_VISCERAL_ADIPOSE_TISSUE_TCONV_DN	GSE37532_WT_VS_PPARG_KO_VISCERAL_ADIPOSE_TISSUE_TCONV_DN	GSE37532_WT_VS_PPARG_KO_VISCERAL_ADIPOSE_TISSUE_TCONV_DN	168	0.409236	1.8014	1.18651e-05	0.000373632	0.000280439	3134	tags=49%, list=29%, signal=36%	5217/10602/10579/8452/118987/83989/23406/9521/7027/1836/5569/9338/84747/29789/1739/9804/3682/665/1955/55326/64418/22976/1399/8723/154881/4919/29803/10363/22929/51362/6632/64781/7329/10732/10165/23219/9960/271/10868/51184/10228/339448/8505/10116/9331/64236/29087/55347/55127/25926/90957/10904/10184/5062/10458/1432/328/10128/7818/64943/11198/23235/11019/26003/1849/9221/8624/57161/51230/23161/9110/23…
MIKKELSEN_IPS_LCP_WITH_H3K4ME3	MIKKELSEN_IPS_LCP_WITH_H3K4ME3	MIKKELSEN_IPS_LCP_WITH_H3K4ME3	97	-0.443037	-1.92179	1.19802e-05	0.000376577	0.00028265	2925	tags=48%, list=27%, signal=36%	5272/6737/10148/417/5118/3674/7008/9746/275/2153/79630/4987/26027/8174/2011/2524/9051/973/29895/6404/79883/1613/2859/4846/10581/51162/57716/7940/23452/10318/5313/54993/54538/4986/822/2944/8435/3783/55630/4582/2348/64218/2014/8431/63940/64220/9154
GO_SIGNAL_RELEASE	GO_SIGNAL_RELEASE	GO_SIGNAL_RELEASE	376	0.334782	1.60906	1.20394e-05	0.000377755	0.000283534	1084	tags=19%, list=10%, signal=17%	1363/4760/3670/6447/5950/776/6833/116/5217/2572/5799/27445/7074/1113/18/2641/6812/2778/5798/6571/6514/6857/5213/3741/9254/7425/773/114088/9324/5538/2332/7779/23208/51760/9581/8867/11069/1407/51167/10814/801/9900/183/22871/3630/9515/9699/8874/9378/22841/6717/3745/6696/6804/2281/5019/6616/8938/6622/5715/488/55636/2571/4087/5028/6861/1946/8618/8723/6845
GSE1791_CTRL_VS_NEUROMEDINU_IN_T_CELL_LINE_6H_DN	GSE1791_CTRL_VS_NEUROMEDINU_IN_T_CELL_LINE_6H_DN	GSE1791_CTRL_VS_NEUROMEDINU_IN_T_CELL_LINE_6H_DN	133	0.438617	1.87293	1.21453e-05	0.000380391	0.000285513	2516	tags=47%, list=23%, signal=37%	26234/2778/5627/6451/10479/7596/865/7571/8452/58486/9107/23683/79982/10477/8520/11345/8754/5601/5311/1105/23324/55454/10771/114882/1955/55781/10905/56548/5108/22884/58488/55970/22890/51362/10269/5090/10943/23091/9320/54741/51076/1635/8204/91860/3295/902/79029/51696/7283/57122/55006/51729/9859/9617/55000/55746/2321/8829/64219/23608/6727/55256/3029
GSE10239_NAIVE_VS_MEMORY_CD8_TCELL_UP	GSE10239_NAIVE_VS_MEMORY_CD8_TCELL_UP	GSE10239_NAIVE_VS_MEMORY_CD8_TCELL_UP	143	0.431715	1.86916	1.22717e-05	0.000383661	0.000287967	1358	tags=31%, list=12%, signal=27%	10499/8883/5727/64921/56947/64431/23741/2653/23588/1353/23683/5885/23527/6683/23786/1182/80232/7398/8473/9765/4976/6873/25842/10771/25972/23394/23505/80823/9804/10179/5825/2060/79573/51668/79770/5980/22/79918/55161/51108/54737/10051/8539/5501
GO_COLLAGEN_CONTAINING_EXTRACELLULAR_MATRIX	GO_COLLAGEN_CONTAINING_EXTRACELLULAR_MATRIX	GO_COLLAGEN_CONTAINING_EXTRACELLULAR_MATRIX	325	-0.311577	-1.59451	1.2296e-05	0.000383731	0.000288019	2393	tags=34%, list=22%, signal=27%	4052/7043/7041/4148/1295/2199/811/1298/1522/7482/6277/27286/54507/5553/1992/4185/2688/7373/9509/5046/3913/6469/4256/5104/7042/1301/30008/6649/5949/6387/462/5176/954/25890/79883/7059/64129/1805/64856/633/4239/4237/8483/89797/51162/1311/50509/7450/5269/308/23452/10394/3383/7052/5271/6275/4053/43/4969/5054/79875/54829/710/3655/655/7040/259/1893/2152/3918/4485/3956/80781/3910/304/563/8728/3700/25878/…
MODULE_208	MODULE_208	MODULE_208	94	-0.446221	-1.92204	1.23636e-05	0.000385151	0.000289085	2014	tags=43%, list=18%, signal=35%	3560/80774/10628/973/1316/5104/914/3117/1052/8312/6354/7404/1240/962/10581/4938/3575/3109/27092/10859/6932/7412/10410/6362/366/629/942/4600/8519/10578/3122/915/7130/3563/8728/3119/9636/972/1440/4283
GSE22601_IMMATURE_CD4_SINGLE_POSITIVE_VS_CD8_SINGLE_POSITIVE_THYMOCYTE_UP	GSE22601_IMMATURE_CD4_SINGLE_POSITIVE_VS_CD8_SINGLE_POSITIVE_THYMOCYTE_UP	GSE22601_IMMATURE_CD4_SINGLE_POSITIVE_VS_CD8_SINGLE_POSITIVE_THYMOCYTE_UP	140	-0.390127	-1.81007	1.2386e-05	0.000385161	0.000289092	2183	tags=34%, list=20%, signal=28%	10392/9770/2672/10678/1844/27240/54/10628/8819/23625/7832/388/10750/51393/84733/8111/3707/23046/26191/3454/7357/7852/899/2166/9047/245812/27128/3664/54509/10318/5993/22822/6515/6659/113791/3783/6503/9953/6195/11240/54440/7128/83786/4050/259173/8600/54541/51129
GCM_PPP1CC	GCM_PPP1CC	GCM_PPP1CC	46	0.591852	2.09205	1.25458e-05	0.000389436	0.000292301	3040	tags=57%, list=28%, signal=41%	8883/865/4678/5686/4673/4670/9326/10971/7411/3608/6917/6634/5501/5511/1854/7175/3550/2079/1982/328/6418/10902/3150/5250/3192/1938
REACTOME_SWITCHING_OF_ORIGINS_TO_A_POST_REPLICATIVE_STATE	REACTOME_SWITCHING_OF_ORIGINS_TO_A_POST_REPLICATIVE_STATE	REACTOME_SWITCHING_OF_ORIGINS_TO_A_POST_REPLICATIVE_STATE	69	0.529488	2.0264	1.26126e-05	0.000390811	0.000293333	3547	tags=59%, list=33%, signal=40%	5683/5716/5686/5717/5684/9978/4175/5701/5715/10393/5718/6500/5704/996/9861/10213/8697/5706/5693/7321/4171/7324/23198/5695/5708/5711/8900/5709/5698/51433/5702/81620/9491/9134/8454/5689/5713/5694/5682/5707/5700
MORF_SMC1L1	MORF_SMC1L1	MORF_SMC1L1	53	0.564392	2.05861	1.27607e-05	0.000394697	0.00029625	2811	tags=62%, list=26%, signal=46%	7555/9908/8520/4678/4670/7398/3181/51668/7884/8243/47/23518/54107/7913/7332/5111/7514/10664/4436/10492/10236/10054/7458/23435/220988/2547/9184/6418/4722/2956/10987/51433/3065
MORF_REV3L	MORF_REV3L	MORF_REV3L	51	0.565622	2.05503	1.28434e-05	0.000396553	0.000297643	1097	tags=33%, list=10%, signal=30%	1070/10775/4801/6683/6873/9604/23545/51585/55669/9522/9519/11196/1024/22976/5980/8723/546
HELLER_HDAC_TARGETS_SILENCED_BY_METHYLATION_UP	HELLER_HDAC_TARGETS_SILENCED_BY_METHYLATION_UP	HELLER_HDAC_TARGETS_SILENCED_BY_METHYLATION_UP	378	0.334633	1.60903	1.29845e-05	0.0004002	0.00030038	1360	tags=20%, list=12%, signal=18%	5168/9935/3800/4684/57415/5270/4675/5217/27445/7111/18/2823/26052/4942/1028/114327/27324/23554/6857/10769/9/10202/10742/4885/6342/23174/56271/10159/5734/9140/23208/2273/23406/23089/801/5274/5577/9498/4747/9378/3397/28513/4929/55753/2517/6696/51170/5357/2799/5243/2281/4137/333/115207/23335/6616/5493/8938/10855/55567/7556/83604/4922/91646/7855/23075/214/6453/22881/2934/9666/9114/22924/84162/9576/51…
GO_REGULATION_OF_ESTABLISHMENT_OF_PLANAR_POLARITY	GO_REGULATION_OF_ESTABLISHMENT_OF_PLANAR_POLARITY	GO_REGULATION_OF_ESTABLISHMENT_OF_PLANAR_POLARITY	88	0.49243	1.9643	1.30318e-05	0.000400948	0.000300941	2611	tags=43%, list=24%, signal=33%	9863/7074/5683/5716/5686/8323/5717/7474/5684/1173/1951/5701/5715/5718/7855/4919/22881/7976/5704/9861/10213/1213/10427/25/5706/5693/23002/64750/4300/163/23198/5695/1601/5708/5711/8321/5709/57154
GCM_RAD21	GCM_RAD21	GCM_RAD21	31	0.659283	2.15834	1.30769e-05	0.000401294	0.000301201	2746	tags=68%, list=25%, signal=51%	8883/9774/5885/4673/4670/5717/27336/10971/3608/1655/6917/1859/10664/7175/1982/328/6727/10128/6418/3150/10987
AMIT_EGF_RESPONSE_120_HELA	AMIT_EGF_RESPONSE_120_HELA	AMIT_EGF_RESPONSE_120_HELA	59	-0.506975	-2.03041	1.30892e-05	0.000401294	0.000301201	1911	tags=41%, list=18%, signal=34%	4170/7039/182/3728/51421/10093/1616/10607/408/9469/4597/6615/23529/1839/8061/2152/4145/1969/9518/864/23764/2050/10435/5329
GSE23502_BM_VS_COLON_TUMOR_MYELOID_DERIVED_SUPPRESSOR_CELL_DN	GSE23502_BM_VS_COLON_TUMOR_MYELOID_DERIVED_SUPPRESSOR_CELL_DN	GSE23502_BM_VS_COLON_TUMOR_MYELOID_DERIVED_SUPPRESSOR_CELL_DN	135	0.43345	1.85634	1.35245e-05	0.000413912	0.000310673	1415	tags=26%, list=13%, signal=23%	4005/4345/5121/8653/10602/9760/9874/10396/27244/29118/23047/11069/6653/10000/8289/8520/11052/8658/3148/144699/9656/9053/7103/55037/2534/2650/701/23705/2185/8887/7360/9666/5142/8445/971
GSE23114_WT_VS_SLE2C1_MOUSE_SPLEEN_B1A_BCELL_UP	GSE23114_WT_VS_SLE2C1_MOUSE_SPLEEN_B1A_BCELL_UP	GSE23114_WT_VS_SLE2C1_MOUSE_SPLEEN_B1A_BCELL_UP	182	0.399466	1.77456	1.38247e-05	0.000421618	0.000316456	2769	tags=42%, list=25%, signal=32%	25797/2770/5270/3612/4345/10602/2180/27069/6670/23683/10302/152559/6311/9521/1836/9604/26039/7013/6804/23545/466/55832/9801/5715/200081/10920/3097/8864/523/349152/23507/51096/8760/54205/23091/10935/55884/10606/6059/22911/23141/10213/8031/10190/894/27243/5693/7321/115353/10768/65125/10492/7283/4864/9816/490/9043/9859/1977/5515/6868/57050/8559/6637/8655/1982/57403/4664/4780/10063/10969/5223/4783/77…
GSE19198_CTRL_VS_IL21_TREATED_TCELL_24H_UP	GSE19198_CTRL_VS_IL21_TREATED_TCELL_24H_UP	GSE19198_CTRL_VS_IL21_TREATED_TCELL_24H_UP	153	-0.377519	-1.76154	1.38181e-05	0.000421618	0.000316456	1493	tags=31%, list=14%, signal=27%	7498/8507/26191/23250/23516/6354/6457/970/8877/79155/5996/55707/7124/4015/2921/3383/7052/79370/9516/10410/10318/112398/5054/3557/7127/23166/7293/3002/7421/1236/56937/1649/23764/958/79094/6376/1440/133/80176/1906/3569/1356/3678/4283/3601/4828/3552
GSE21546_WT_VS_SAP1A_KO_AND_ELK1_KO_ANTI_CD3_STIM_DP_THYMOCYTES_UP	GSE21546_WT_VS_SAP1A_KO_AND_ELK1_KO_ANTI_CD3_STIM_DP_THYMOCYTES_UP	GSE21546_WT_VS_SAP1A_KO_AND_ELK1_KO_ANTI_CD3_STIM_DP_THYMOCYTES_UP	130	0.441236	1.88016	1.38864e-05	0.000422503	0.00031712	1883	tags=34%, list=17%, signal=28%	6252/5567/7102/55859/4675/4674/57515/6857/56271/81533/8848/51760/57498/4045/6594/1644/1540/54674/5862/28986/23122/5243/55754/10457/65055/665/6752/8618/9306/797/66036/9472/10079/25802/22902/64089/22911/5583/29114/8031/53918/10972/55763/5921
GSE18281_PERIMEDULLARY_CORTICAL_REGION_VS_WHOLE_CORTEX_THYMUS_UP	GSE18281_PERIMEDULLARY_CORTICAL_REGION_VS_WHOLE_CORTEX_THYMUS_UP	GSE18281_PERIMEDULLARY_CORTICAL_REGION_VS_WHOLE_CORTEX_THYMUS_UP	180	-0.366123	-1.76416	1.39023e-05	0.000422503	0.00031712	2920	tags=43%, list=27%, signal=32%	9580/5430/3315/55303/10610/2212/290/54101/202559/29894/81619/55661/1690/23085/409/23/3883/3425/3615/29882/9191/8174/83439/27043/10331/6398/1445/5371/2907/7832/23648/65123/1819/10174/79714/23623/10025/6890/3816/1112/3728/27037/5590/7317/7298/10093/7414/57118/3280/10919/463/8483/64787/3851/7094/7070/2827/23612/54360/2568/10498/7791/10322/11326/9700/726/3663/125/10309/23060/2064/4851/2528/3861/3691/…
GSE22886_NAIVE_VS_MEMORY_TCELL_UP	GSE22886_NAIVE_VS_MEMORY_TCELL_UP	GSE22886_NAIVE_VS_MEMORY_TCELL_UP	168	-0.376426	-1.78826	1.42404e-05	0.000432024	0.000324267	2811	tags=42%, list=26%, signal=32%	126299/8999/54784/6554/117247/1325/6293/55206/57332/30062/1762/84172/486/5175/64106/9755/695/2967/83448/11190/54544/24146/8928/973/11119/23648/51588/2203/6452/10500/87/23613/5176/7088/3460/1783/7498/5800/11078/9638/7707/55285/55720/23523/3109/23268/6932/54531/23162/1629/6768/1576/22822/51312/57664/51333/54535/8620/80221/56893/5205/170960/6928/79939/55344/4851/11033/6820/8875/2128/5228
WEST_ADRENOCORTICAL_TUMOR_UP	WEST_ADRENOCORTICAL_TUMOR_UP	WEST_ADRENOCORTICAL_TUMOR_UP	258	0.367161	1.70834	1.43024e-05	0.000433152	0.000325113	2964	tags=42%, list=27%, signal=32%	9829/6812/4885/6319/10154/3298/11130/10026/9832/1876/3148/6782/57037/5717/5985/5756/5684/3481/55872/8544/22836/79646/55754/701/23658/5701/10558/5597/55832/1786/1024/10643/79959/25804/9097/10097/51109/47/5887/3839/5142/6996/10051/6678/10269/55159/54107/55884/55041/4758/55215/3482/9550/377/2905/9055/10213/2201/11260/7514/8697/7336/4291/2305/10190/9928/5706/307/55035/3093/80196/7846/4171/8836/22823/…
ACCAAAG_MIR9	ACCAAAG_MIR9	ACCAAAG_MIR9	351	0.343062	1.64366	1.45747e-05	0.000440631	0.000330727	2514	tags=35%, list=23%, signal=28%	23114/2643/5126/54361/10242/4131/22891/57157/204851/3778/5903/6785/10129/9874/57468/55790/3400/8503/9774/23119/8867/8289/9832/26119/4673/1607/58155/1994/23321/9445/80055/1983/4094/9699/2926/1173/9053/10424/6804/9857/79646/11096/1960/9655/115207/9519/51375/54874/85458/5813/7586/2571/9690/57826/9819/57092/10643/10905/3759/79665/26249/54778/90627/10363/23276/214/80059/4750/23142/55227/54329/26278/22…
GO_SIGNAL_RELEASE_FROM_SYNAPSE	GO_SIGNAL_RELEASE_FROM_SYNAPSE	GO_SIGNAL_RELEASE_FROM_SYNAPSE	135	0.431902	1.84971	1.48024e-05	0.00044674	0.000335312	2044	tags=33%, list=19%, signal=27%	776/5217/2572/5799/27445/6812/6571/6857/114088/5538/2332/7779/23208/51760/9581/8867/10814/801/9900/22871/9515/9699/9378/6804/6616/8938/6622/488/2571/5028/6861/8618/55288/5868/55327/6855/8541/783/9751/5906/60482/2932/10059/27163/8500
MODULE_292	MODULE_292	MODULE_292	106	-0.432502	-1.90823	1.48844e-05	0.000447708	0.000336038	2031	tags=45%, list=19%, signal=37%	8718/3115/3543/10561/4118/6375/6480/3560/80774/973/5104/914/3117/64718/930/1052/8312/6354/7404/962/10581/4046/4938/3575/3109/27092/7412/10410/6362/366/3932/100133941/942/4600/6689/1606/8519/10578/3122/915/7130/3563/8728/3119/9636/972/1440/4283
GO_GROWTH_FACTOR_ACTIVITY	GO_GROWTH_FACTOR_ACTIVITY	GO_GROWTH_FACTOR_ACTIVITY	133	-0.4033	-1.86484	1.49116e-05	0.000447708	0.000336038	2371	tags=37%, list=22%, signal=29%	7043/27302/2658/649/8823/9535/2688/652/258/64319/3567/7042/7039/1442/182/6387/2258/2247/5154/10675/2252/3589/10220/2069/79874/8190/2671/8200/4969/353500/655/7040/23529/1435/1839/4803/29948/9048/9518/5008/5155/3623/1440/3976/3569/1890/5228/1437/7031
GSE19198_6H_VS_24H_IL21_TREATED_TCELL_UP	GSE19198_6H_VS_24H_IL21_TREATED_TCELL_UP	GSE19198_6H_VS_24H_IL21_TREATED_TCELL_UP	133	-0.403204	-1.86439	1.49116e-05	0.000447708	0.000336038	1300	tags=29%, list=12%, signal=25%	6361/64411/23612/54360/1051/5341/65108/3732/4688/2051/5054/57823/3655/3561/6659/3783/4794/942/23780/1839/3290/1236/8714/4234/79778/8740/5333/958/4973/344/6352/1906/7185/8038/9260/6286/5329/50486
YTATTTTNR_MEF2_02	YTATTTTNR_MEF2_02	YTATTTTNR_MEF2_02	486	0.314797	1.54952	1.50973e-05	0.000452504	0.000339639	1931	tags=25%, list=18%, signal=21%	5168/5122/29106/3375/8715/4684/116/55084/26960/2778/1996/9240/1123/57405/1780/204851/10602/4306/9874/4628/57468/8452/3298/8848/27032/7555/6670/2775/81849/81796/1756/2898/2167/29951/1917/23287/4139/5577/8975/23179/1607/10735/5325/4223/80055/9699/23428/5494/9330/23022/28513/9646/23011/64216/6443/2992/23414/6595/10491/6616/51375/55799/221037/57826/4922/9734/3570/25950/845/523/349152/6453/55167/5167/…
GO_MYELOID_LEUKOCYTE_DIFFERENTIATION	GO_MYELOID_LEUKOCYTE_DIFFERENTIATION	GO_MYELOID_LEUKOCYTE_DIFFERENTIATION	165	-0.378124	-1.79344	1.52733e-05	0.000455625	0.000341981	2396	tags=38%, list=22%, signal=30%	1230/8772/54997/2624/2101/7189/6886/9770/632/6348/652/3725/3567/3635/3726/9644/4627/55509/5971/8111/4057/11006/5468/7037/1051/1943/6714/2207/7124/10859/841/22904/4495/4609/54209/5914/10766/7040/1435/1945/4286/1969/1236/3398/677/304/10538/1880/302/2623/1436/972/3623/1440/3976/51561/3665/8600/10272/51208/325/1437
HSF1_01	HSF1_01	HSF1_01	182	0.398103	1.76851	1.52799e-05	0.000455625	0.000341981	1408	tags=24%, list=13%, signal=21%	7857/6252/8715/2572/1996/2191/9240/8835/204851/9254/9874/10154/3400/2273/1756/60481/83700/9687/65117/7486/5527/3488/1540/1983/9699/1105/3181/9501/64377/1960/9655/25977/23705/2571/163486/54847/26973/3097/523/23507/2934/80034/171586/9369
GO_MODIFICATION_DEPENDENT_MACROMOLECULE_CATABOLIC_PROCESS	GO_MODIFICATION_DEPENDENT_MACROMOLECULE_CATABOLIC_PROCESS	GO_MODIFICATION_DEPENDENT_MACROMOLECULE_CATABOLIC_PROCESS	423	0.327815	1.59913	1.52783e-05	0.000455625	0.000341981	2698	tags=36%, list=25%, signal=28%	7345/26234/6049/10769/7327/114088/8452/8065/29978/5683/79982/5988/5716/6782/5686/8975/144699/5717/9025/7398/8473/23321/5527/5601/1540/8450/5684/8924/55872/9373/9978/9604/9101/701/7323/5701/23291/23032/9655/5715/10600/26994/55212/2185/7267/9690/27246/57092/57162/9097/23014/89910/10425/57003/2629/10393/5718/26249/23327/11146/5887/54778/11160/79031/7322/26271/4850/5516/10269/6500/8533/7329/25898/570…
BEGUM_TARGETS_OF_PAX3_FOXO1_FUSION_UP	BEGUM_TARGETS_OF_PAX3_FOXO1_FUSION_UP	BEGUM_TARGETS_OF_PAX3_FOXO1_FUSION_UP	55	0.559286	2.0463	1.5414e-05	0.000458836	0.000344391	1380	tags=33%, list=13%, signal=29%	2823/2778/4121/29969/10154/3400/1602/1756/23089/5577/54674/64065/11096/26053/9522/57088/4435/51100
GSE44649_NAIVE_VS_ACTIVATED_CD8_TCELL_MIR155_KO_DN	GSE44649_NAIVE_VS_ACTIVATED_CD8_TCELL_MIR155_KO_DN	GSE44649_NAIVE_VS_ACTIVATED_CD8_TCELL_MIR155_KO_DN	131	0.445854	1.89906	1.58485e-05	0.000470965	0.000353495	2804	tags=49%, list=26%, signal=37%	26234/4121/60487/64848/9107/8801/1389/5577/9326/5985/9765/2926/6873/55454/23011/987/79646/80823/57117/56913/55781/6197/26273/23518/10671/10635/286148/9666/50999/4931/2958/10915/23411/11342/56995/9054/1111/5586/2059/10100/4644/6908/9439/23165/7712/64750/10466/9282/9462/92/64895/1022/4863/23279/55279/1787/11056/79668/55608/27252/5358/25801/55704/50804
BACH1_01	BACH1_01	BACH1_01	186	-0.364497	-1.75548	1.59446e-05	0.000473015	0.000355033	1702	tags=30%, list=16%, signal=26%	23710/8727/51702/11065/23154/6620/80740/9572/9294/3589/55720/5801/2827/37/8291/57716/9610/79784/3995/10861/9545/63874/23645/215/3557/623/7262/79836/1824/9953/4026/8878/1839/1893/51333/3868/2014/3159/3918/8986/51330/26353/1649/2048/4000/6281/3914/131578/1440/5292/3691/80271/8534/1294/6863/4608
MODULE_76	MODULE_76	MODULE_76	69	-0.489716	-2.01416	1.60574e-05	0.000475543	0.000356931	1430	tags=36%, list=13%, signal=32%	719/6354/4790/6361/199/7852/1051/9450/2358/11343/6366/6362/624/6288/1536/241/958/6376/1234/3553/4283/5004/5724/3552/6280
GSE10500_ARTHRITIC_SYNOVIAL_FLUID_VS_HEALTHY_MACROPHAGE_DN	GSE10500_ARTHRITIC_SYNOVIAL_FLUID_VS_HEALTHY_MACROPHAGE_DN	GSE10500_ARTHRITIC_SYNOVIAL_FLUID_VS_HEALTHY_MACROPHAGE_DN	95	0.485225	1.95566	1.61235e-05	0.000475543	0.000356931	1520	tags=38%, list=14%, signal=33%	6447/6571/11215/9749/5602/10396/84159/8867/1389/5274/23259/9900/54806/9687/9338/59342/9936/5446/54665/9604/80351/10424/64216/10048/657/155066/1471/54847/79959/667/64754/25950/57473/94134/54020/64089
GSE8515_CTRL_VS_IL1_4H_STIM_MAC_DN	GSE8515_CTRL_VS_IL1_4H_STIM_MAC_DN	GSE8515_CTRL_VS_IL1_4H_STIM_MAC_DN	168	-0.375016	-1.78157	1.61391e-05	0.000475543	0.000356931	2600	tags=42%, list=24%, signal=33%	7122/55210/1827/29992/9334/11273/4148/6360/2658/1975/5049/8870/54549/30833/22809/4303/200424/4256/79905/9322/1819/3726/5971/9506/79767/2995/10139/8853/6484/24147/1263/4790/970/80255/23524/8888/79155/50809/1051/55707/5341/65108/22882/7124/3732/2921/10938/6624/3383/10318/3055/10105/64852/7127/4792/6385/4794/7130/3362/51564/1236/7128/1030/9514/3976/25841/3569/4791/7185/27113/3601
PHONG_TNF_RESPONSE_NOT_VIA_P38	PHONG_TNF_RESPONSE_NOT_VIA_P38	PHONG_TNF_RESPONSE_NOT_VIA_P38	313	-0.317437	-1.60893	1.612e-05	0.000475543	0.000356931	1715	tags=29%, list=16%, signal=25%	4627/104/10488/5971/79652/3604/7025/79016/51421/2869/64761/3280/5468/10525/89797/4790/3455/970/79155/1051/6662/9945/55707/6934/2644/23268/57761/597/408/10938/3383/4597/7412/54509/10318/3303/8828/10105/3673/5054/6461/7433/22904/5993/2114/7127/3321/4188/25907/7262/4792/6659/5328/51312/127544/4641/6385/64423/85360/9076/4088/7421/1435/1942/9641/3918/1969/10846/771/3398/26353/7461/5880/9536/7851/64220…
CAGCTTT_MIR320	CAGCTTT_MIR320	CAGCTTT_MIR320	167	0.412868	1.81476	1.62224e-05	0.000475583	0.000356961	2543	tags=41%, list=23%, signal=32%	55084/9118/85453/10769/10742/204851/22903/10154/84159/51582/10735/8473/5756/5324/5494/23022/10971/4929/54664/64506/7323/657/83604/29883/57826/23708/10643/546/3097/523/56667/6996/9318/4862/5090/10092/2104/9752/200734/7514/10868/800/5906/253943/5921/29761/102/80031/22834/26051/1000/7551/6391/9759/9444/7525/4300/1601/26135/22865/55207/60682/8829/9886/9823/55740/11011/1826
GSE37533_UNTREATED_VS_PIOGLIZATONE_TREATED_CD4_TCELL_PPARG1_AND_FOXP3_TRASDUCED_UP	GSE37533_UNTREATED_VS_PIOGLIZATONE_TREATED_CD4_TCELL_PPARG1_AND_FOXP3_TRASDUCED_UP	GSE37533_UNTREATED_VS_PIOGLIZATONE_TREATED_CD4_TCELL_PPARG1_AND_FOXP3_TRASDUCED_UP	179	-0.374122	-1.80273	1.62149e-05	0.000475583	0.000356961	2027	tags=37%, list=19%, signal=31%	2023/3560/3725/23603/54732/10725/55681/2203/55916/5971/87/8111/6369/6760/79016/6507/81555/2355/6346/27074/8566/1051/2035/65108/597/2204/6714/9242/2921/2268/4688/6624/56833/2358/941/10318/7850/10105/5054/3557/6515/3561/7293/3783/6385/2152/3159/29015/241/247/3563/4234/56937/23764/6367/4973/22821/10630/3553/3569/4791/5163/5329/50486/1116/5724/3552
GO_DNA_CONFORMATION_CHANGE	GO_DNA_CONFORMATION_CHANGE	GO_DNA_CONFORMATION_CHANGE	171	0.408188	1.80183	1.61743e-05	0.000475583	0.000356961	2028	tags=30%, list=19%, signal=25%	4675/4674/23270/85453/8467/6117/25913/5928/404672/8520/4678/6594/3148/4673/7259/9025/7486/8450/1105/3181/9978/25842/25836/4175/23421/6832/5813/1069/10111/10973/546/7155/64754/5887/1654/10051/7290/57798/54107/79711/6118/3070/10664/7175/25/5931/64061/51659/51203/1653/8451/1677
REACTOME_DNA_REPLICATION	REACTOME_DNA_REPLICATION	REACTOME_DNA_REPLICATION	103	0.469244	1.92172	1.64326e-05	0.000480937	0.000360979	3560	tags=54%, list=33%, signal=37%	6117/10926/5683/5716/5686/5717/5985/5983/5684/9978/4175/5701/5715/10393/5718/6500/5704/54107/996/9861/6118/5111/10714/10213/8317/8697/5706/5693/7321/51659/4171/7324/23198/5695/5984/5708/5557/5711/8900/5709/5698/51433/5702/81620/9491/9134/8454/5689/55388/64785/5713/5694/5682/5707/5700/1871
GO_AXONAL_GROWTH_CONE	GO_AXONAL_GROWTH_CONE	GO_AXONAL_GROWTH_CONE	21	0.737417	2.1824	1.65932e-05	0.00048479	0.000363872	198	tags=19%, list=2%, signal=19%	3800/7074/2823/5727
CHYLA_CBFA2T3_TARGETS_DN	CHYLA_CBFA2T3_TARGETS_DN	CHYLA_CBFA2T3_TARGETS_DN	149	-0.388735	-1.81476	1.662e-05	0.00048479	0.000363872	1736	tags=31%, list=16%, signal=26%	9258/29895/9455/3816/6866/64129/4057/84804/2038/55526/23589/8877/4938/3792/10107/1510/1728/23541/3732/83463/1364/7036/5827/9056/11343/3321/124222/7262/54716/688/8519/645/3931/677/3249/7145/6560/4323/4000/63898/3934/3665/6279/64714/3669/6280
PID_HIF1_TFPATHWAY	PID_HIF1_TFPATHWAY	PID_HIF1_TFPATHWAY	63	-0.513511	-2.07568	1.68625e-05	0.000490454	0.000368123	2336	tags=49%, list=21%, signal=39%	2624/2113/3952/8553/5236/2023/3725/6513/4170/6387/6667/3172/5045/5211/7852/7037/405/3689/5054/4088/3162/51564/3398/3939/133/1906/2056/1356/10397/3484/768
REACTOME_CELL_CELL_COMMUNICATION	REACTOME_CELL_CELL_COMMUNICATION	REACTOME_CELL_CELL_COMMUNICATION	103	-0.426652	-1.88246	1.68705e-05	0.000490454	0.000368123	2666	tags=47%, list=24%, signal=36%	5296/7122/5817/7305/961/4868/5010/55679/54549/8440/6709/1003/1366/24146/87/3728/55742/1001/3852/84612/89/23562/6714/9459/1364/7408/9071/1004/1500/3655/2316/9076/50848/3918/1365/8935/3611/9074/8976/140885/81/3914/283/3861/3691/2318/51208/1013
GAURNIER_PSMD4_TARGETS	GAURNIER_PSMD4_TARGETS	GAURNIER_PSMD4_TARGETS	59	-0.502443	-2.01226	1.69242e-05	0.000490559	0.000368202	1759	tags=41%, list=16%, signal=34%	3117/5971/719/6354/4790/6346/3109/7124/2921/7850/6362/7040/942/3122/1236/3119/717/1234/6352/3569/4791/4283/3123/3552
MORF_RRM1	MORF_RRM1	MORF_RRM1	86	0.493899	1.95428	1.69419e-05	0.000490559	0.000368202	2192	tags=37%, list=20%, signal=30%	8883/11130/9908/8520/4678/9126/4670/7027/7398/3181/6742/3832/4175/10728/1786/7884/23234/8243/23518/51020/3925/5501/2958/3033/3336/1854/7514/5591/4436/10236/4171/8125
OCT1_02	OCT1_02	OCT1_02	147	0.427661	1.84953	1.70149e-05	0.000490559	0.000368202	1491	tags=29%, list=14%, signal=25%	3642/5080/776/5126/1996/5798/1808/4885/8503/23119/1756/29951/11345/3148/83700/23179/9338/1641/54674/5324/6595/862/1634/55297/25977/5813/9734/91851/288/64067/79145/4211/6925/22929/6500/54438/10092/3899/2104/9369/5144/7227
GO_REGULATION_OF_LYMPHOCYTE_DIFFERENTIATION	GO_REGULATION_OF_LYMPHOCYTE_DIFFERENTIATION	GO_REGULATION_OF_LYMPHOCYTE_DIFFERENTIATION	130	-0.400744	-1.84091	1.70078e-05	0.000490559	0.000368202	2002	tags=32%, list=18%, signal=27%	652/51043/6469/914/3635/2648/3707/5590/673/11006/3559/2736/50943/3575/3071/100/3718/558/56833/2175/10288/10385/941/7535/57115/5914/7040/942/101/3549/3398/677/54440/864/2064/4323/972/3623/3965/51561/3566/8876
TACTTGA_MIR26A_MIR26B	TACTTGA_MIR26A_MIR26B	TACTTGA_MIR26A_MIR26B	217	0.385389	1.76396	1.69828e-05	0.000490559	0.000368202	2638	tags=40%, list=24%, signal=31%	6252/8715/117178/5999/23136/6049/1657/4345/57157/865/273/9231/9908/5105/9832/4139/10762/5743/1983/7474/5955/8050/5756/477/5783/25901/9857/23122/6103/9882/5597/10140/23236/5813/79573/57826/3759/613/55161/5532/23362/9472/8671/56899/26278/8099/55743/7071/6558/9960/29994/2562/51317/4124/8204/894/5906/2181/253943/7321/7436/2932/29761/10651/3479/58487/7222/10135/11174/205564/6728/1612/26135/23367/5062/…
E4BP4_01	E4BP4_01	E4BP4_01	157	0.406311	1.7771	1.7049e-05	0.000490729	0.000368329	2440	tags=38%, list=22%, signal=30%	6456/5126/216/7345/2823/1996/9240/10742/8848/23208/118987/1756/2259/11345/3572/801/23179/8473/1655/10294/23394/25836/5621/221037/23236/1024/6197/54847/26273/90627/10260/57338/80243/2104/64400/22911/22883/8633/23213/3336/29114/266629/8905/253943/9099/55863/7846/8500/5106/5295/51366/10019/9397/79683/2029/8927/51557/63974/23017/1306
GO_PRESYNAPTIC_ENDOCYTOSIS	GO_PRESYNAPTIC_ENDOCYTOSIS	GO_PRESYNAPTIC_ENDOCYTOSIS	45	0.60299	2.12328	1.7536e-05	0.000503914	0.000378226	1505	tags=44%, list=14%, signal=38%	9892/6456/9829/26052/6857/273/23208/51760/8867/801/22871/8674/6622/1759/6861/6453/5533/5532/84162/6855
GSE10239_MEMORY_VS_DAY4.5_EFF_CD8_TCELL_DN	GSE10239_MEMORY_VS_DAY4.5_EFF_CD8_TCELL_DN	GSE10239_MEMORY_VS_DAY4.5_EFF_CD8_TCELL_DN	148	0.422253	1.83241	1.7593e-05	0.000504719	0.00037883	2095	tags=36%, list=19%, signal=30%	7074/5727/64921/56947/23588/4801/9375/157567/1182/5985/5601/4976/2926/57460/54665/5631/987/6742/10988/701/23291/25800/10179/11171/55832/55325/80145/7884/56913/10438/55269/2959/5510/5887/79918/10943/51441/10165/51144/55179/9693/56888/8317/53371/8905/7342/51659/3419/10116/1398/11083/4171/6187/9341
RASHI_NFKB1_TARGETS	RASHI_NFKB1_TARGETS	RASHI_NFKB1_TARGETS	15	-0.783604	-2.25857	1.77039e-05	0.000507066	0.000380591	1860	tags=73%, list=17%, signal=61%	7832/4793/5971/3460/4193/10318/4792/1435/7128/3934/4791
GSE22196_HEALTHY_VS_OBESE_MOUSE_SKIN_GAMMADELTA_TCELL_DN	GSE22196_HEALTHY_VS_OBESE_MOUSE_SKIN_GAMMADELTA_TCELL_DN	GSE22196_HEALTHY_VS_OBESE_MOUSE_SKIN_GAMMADELTA_TCELL_DN	185	-0.366021	-1.76608	1.79747e-05	0.000513977	0.000385778	1835	tags=31%, list=17%, signal=26%	467/7280/9497/2005/6455/25822/2354/8507/6354/5468/10525/4790/347853/8566/23187/7289/23268/100/1728/65108/391/9242/10360/5271/2769/23645/6275/10318/3303/10105/5054/6461/23166/7262/81855/2014/3159/4145/3956/23308/7128/8740/3241/1880/4000/4973/5360/3903/9454/3553/7185/6279/23768/54541/5329/50486/6280
RAO_BOUND_BY_SALL4_ISOFORM_A	RAO_BOUND_BY_SALL4_ISOFORM_A	RAO_BOUND_BY_SALL4_ISOFORM_A	106	0.466327	1.92734	1.80524e-05	0.000515352	0.000386811	2205	tags=40%, list=20%, signal=32%	3642/5950/5270/216/5332/10216/1657/56947/8787/144699/8850/5743/9515/7103/22836/25836/862/4137/6616/19/988/2195/288/80319/7360/55970/5532/23362/2958/9320/6258/2560/5586/60482/102/28998/23531/5449/51542/4292/3141/5451
GO_NEURON_TO_NEURON_SYNAPSE	GO_NEURON_TO_NEURON_SYNAPSE	GO_NEURON_TO_NEURON_SYNAPSE	265	0.36919	1.72452	1.82126e-05	0.000519075	0.000389605	1553	tags=21%, list=14%, signal=19%	2891/9863/6456/23136/9829/5332/27445/7074/26052/4131/2171/55450/491/6857/9867/5727/3188/79870/27020/2332/7779/23208/9231/8787/23229/11069/2898/22871/4897/1496/9101/6804/2534/64506/5621/1739/10142/22866/1759/2185/5028/10564/6845/10097/613/53616/8525/5142/8514/23362/1600/56899/55327/6009/5063/22883
E2F1_Q4_01	E2F1_Q4_01	E2F1_Q4_01	157	0.405317	1.77275	1.82889e-05	0.000519992	0.000390293	2151	tags=32%, list=20%, signal=26%	5122/3642/1114/4212/7345/1808/4306/1633/8503/1756/4678/23390/9126/10735/3151/7398/10971/5631/25836/4175/30849/1960/1786/546/79665/8243/3925/9631/26271/55596/5511/6839/5111/5926/905/79677/10664/5591/9252/53918/51184/9972/27335/374354/9099/6532/10274/4171/54556/7091/22823
GSE42021_TREG_PLN_VS_CD24LO_TREG_THYMUS_DN	GSE42021_TREG_PLN_VS_CD24LO_TREG_THYMUS_DN	GSE42021_TREG_PLN_VS_CD24LO_TREG_THYMUS_DN	171	-0.36914	-1.76228	1.83045e-05	0.000519992	0.000390293	2659	tags=37%, list=24%, signal=29%	3164/10346/7008/9246/8638/952/6672/7305/10561/997/4599/6573/6891/25939/3437/8940/23586/7538/6398/3486/5371/91289/29949/6890/81622/3431/715/1805/64761/54518/11179/10581/4938/27074/79050/10475/2131/5778/4061/5271/10410/3557/1573/1237/1824/85363/629/4600/684/8519/5033/79930/3868/9830/170960/9636/344/9582/1890/3665/8542/1410/3669/2646
GSE1432_6H_VS_24H_IFNG_MICROGLIA_DN	GSE1432_6H_VS_24H_IFNG_MICROGLIA_DN	GSE1432_6H_VS_24H_IFNG_MICROGLIA_DN	173	0.40199	1.7768	1.83434e-05	0.000520248	0.000390485	2394	tags=38%, list=22%, signal=30%	9892/6328/54832/3778/6342/64921/81533/6596/56890/1070/4191/60496/404672/83989/10302/57037/51182/1182/51809/29081/59342/51439/23324/9646/8925/8153/55080/2799/6595/64764/2235/1786/28972/79573/2287/25804/8864/5108/26271/51071/51362/11062/55288/5501/38/6400/8604/377/10422/3959/26121/79695/51377/27068/2923/5073/51192/23753/25900/6604/11311/5984/51650/4711/9057/9758
WORSCHECH_TUMOR_REJECTION_UP	WORSCHECH_TUMOR_REJECTION_UP	WORSCHECH_TUMOR_REJECTION_UP	46	-0.564588	-2.13035	1.83784e-05	0.000520391	0.000390593	2494	tags=52%, list=23%, signal=40%	28511/4599/4481/10333/3556/3567/10725/6778/10581/3575/597/3664/3932/3561/7293/3002/353514/6773/6367/6352/3553/8600/259307/3552
GO_GRANULOCYTE_MIGRATION	GO_GRANULOCYTE_MIGRATION	GO_GRANULOCYTE_MIGRATION	101	-0.437875	-1.92274	1.86589e-05	0.000527478	0.000395912	2414	tags=49%, list=22%, signal=38%	158747/8729/6360/5175/6375/5879/1441/5197/57402/6348/23396/7042/6369/57118/7369/719/6354/1240/6361/6346/3071/8291/2207/3689/2921/56833/3557/6366/6362/6288/11314/101/1435/1236/5880/6367/5919/6376/1907/972/6352/59341/51561/1906/3553/6279/4283/3929/6280
CHYLA_CBFA2T3_TARGETS_UP	CHYLA_CBFA2T3_TARGETS_UP	CHYLA_CBFA2T3_TARGETS_UP	260	-0.328238	-1.64058	1.87959e-05	0.000530488	0.000398172	2342	tags=39%, list=21%, signal=31%	3240/7132/2212/25816/10235/6948/11279/79890/1979/59339/9452/3101/79630/5896/4689/811/834/5553/2672/6709/1844/5273/6504/1992/9535/25876/9563/10493/24146/5742/9754/3820/2203/388/6404/23400/3707/64778/81622/57194/2997/29802/715/4854/10062/3948/962/89797/5899/5480/7852/1051/2644/23268/10865/23601/80263/9459/308/3945/4688/10394/945/6282/10267/27128/3664/2081/3936/1573/2944/113791/7010/10279/3002/1489/…
GSE46242_CTRL_VS_EGR2_DELETED_TH1_CD4_TCELL_UP	GSE46242_CTRL_VS_EGR2_DELETED_TH1_CD4_TCELL_UP	GSE46242_CTRL_VS_EGR2_DELETED_TH1_CD4_TCELL_UP	126	-0.404754	-1.85562	1.88631e-05	0.000531525	0.00039895	2376	tags=38%, list=22%, signal=30%	29109/3615/5681/486/10333/7170/23555/1844/8682/23396/22930/3489/5939/3635/65123/9322/79714/1107/57576/8111/79865/3460/79758/8818/9274/7124/10656/6624/8190/10318/54795/3687/4249/6305/4070/6503/5646/60436/2152/4145/10645/4321/864/92086/9181/9260/25780/79152
SENGUPTA_NASOPHARYNGEAL_CARCINOMA_WITH_LMP1_UP	SENGUPTA_NASOPHARYNGEAL_CARCINOMA_WITH_LMP1_UP	SENGUPTA_NASOPHARYNGEAL_CARCINOMA_WITH_LMP1_UP	277	0.363307	1.71321	1.89825e-05	0.000534026	0.000400827	1744	tags=29%, list=16%, signal=25%	5168/4246/26052/6492/10202/26585/1780/8653/22875/5928/81034/9926/9774/1756/23683/79982/2167/4719/4678/10631/57730/5274/5577/9126/5743/7398/23321/3488/51809/4223/9699/11231/3845/9378/5324/7750/8544/29789/11096/23658/4646/140462/9522/10600/830/6579/51110/7267/10643/8618/79959/64067/546/9365/91752/6925/214/55970/23635/8445/23451/54205/2104/2690/64208/6558/10196/54165/55179/3308/9975/23213/55364/2996…
HALLMARK_P53_PATHWAY	HALLMARK_P53_PATHWAY	HALLMARK_P53_PATHWAY	180	-0.362267	-1.74558	1.91286e-05	0.000537267	0.000403259	1998	tags=35%, list=18%, signal=29%	3725/10628/355/2877/5784/7039/7832/467/8673/8626/2258/6667/64782/6890/5154/2052/50619/1029/5883/2309/1263/4193/64787/8877/57799/23612/4814/100/57761/6382/3732/3945/317/2872/63874/23645/6275/6768/5912/127544/7040/25873/1606/7421/3162/1839/29948/1969/247/677/1649/1030/4851/2810/6281/6236/4071/3976/3691/26471/54541/10397/3552
GSE22886_CD8_VS_CD4_NAIVE_TCELL_UP	GSE22886_CD8_VS_CD4_NAIVE_TCELL_UP	GSE22886_CD8_VS_CD4_NAIVE_TCELL_UP	165	0.414399	1.81619	1.92298e-05	0.00053924	0.00040474	3048	tags=47%, list=28%, signal=35%	27122/5727/10602/6990/10396/54878/10775/54499/11345/10302/926/57037/5686/1836/2730/545/51015/57343/51103/23545/25994/51290/2235/5962/6787/23335/55312/6197/1399/55830/286148/11235/23536/10269/79893/51097/4690/6118/55812/84859/5583/55770/10190/9778/3093/51377/10228/29880/339448/83988/80008/51192/8237/9673/83941/140609/29922/54840/868/79837/22950/23788/51735/57403/23301/11198/79668/81790/5698/788/92…
GSE18791_CTRL_VS_NEWCASTLE_VIRUS_DC_12H_DN	GSE18791_CTRL_VS_NEWCASTLE_VIRUS_DC_12H_DN	GSE18791_CTRL_VS_NEWCASTLE_VIRUS_DC_12H_DN	119	-0.409808	-1.83948	1.92895e-05	0.000540045	0.000405345	2145	tags=41%, list=20%, signal=33%	7122/952/3467/10561/2658/57579/9447/3437/116984/23586/6398/355/6550/55014/55281/3433/5079/6890/51421/23597/1847/27074/8444/2131/57716/79056/7124/79132/1318/941/7186/2591/60489/10501/85363/80830/4600/7706/6773/64108/9636/3898/25841/5916/3569/3665/4283/3620/3552
GSE28783_ANTI_MIR33_VS_CTRL_ATHEROSCLEROSIS_MACROPHAGE_DN	GSE28783_ANTI_MIR33_VS_CTRL_ATHEROSCLEROSIS_MACROPHAGE_DN	GSE28783_ANTI_MIR33_VS_CTRL_ATHEROSCLEROSIS_MACROPHAGE_DN	167	0.41116	1.80726	1.95288e-05	0.000545866	0.000409714	1912	tags=28%, list=18%, signal=23%	84525/158471/5178/5799/6049/1996/10129/57205/11130/8065/8503/8867/1602/8801/6683/5274/2941/51606/1641/9053/10924/9871/25840/3416/3832/284/1909/22976/1087/6374/10564/8864/2013/3925/9472/10079/23091/29994/8776/2892/1111/2028/9972/3597/6003/7504
GO_INSULIN_SECRETION	GO_INSULIN_SECRETION	GO_INSULIN_SECRETION	165	0.413722	1.81322	1.98535e-05	0.000554052	0.000415858	1009	tags=21%, list=9%, signal=20%	4760/3670/5950/776/6833/116/5799/27445/7074/1113/18/2641/5798/6514/5213/3741/9254/7425/773/9324/11069/51167/9515/9699/22841/6717/3745/6804/2281/5019/6616/8938/5715/4087/1946
GSE43863_TFH_VS_LY6C_INT_CXCR5POS_MEMORY_CD4_TCELL_UP	GSE43863_TFH_VS_LY6C_INT_CXCR5POS_MEMORY_CD4_TCELL_UP	GSE43863_TFH_VS_LY6C_INT_CXCR5POS_MEMORY_CD4_TCELL_UP	136	-0.391923	-1.81187	1.99569e-05	0.000555159	0.000416689	2460	tags=40%, list=23%, signal=31%	10561/598/9334/4599/187/6541/3556/55254/6504/7975/2564/5371/467/4793/7156/6890/10840/6470/58494/10802/4193/3851/7037/5996/3383/23645/10410/23475/1663/3557/551/4792/6344/4600/684/10538/4605/9536/6120/64108/8740/56937/9636/9021/4851/5919/1800/6352/1906/3569/8482/375790/3601/9052
GO_SYNAPTIC_MEMBRANE	GO_SYNAPTIC_MEMBRANE	GO_SYNAPTIC_MEMBRANE	334	0.341322	1.63453	1.99395e-05	0.000555159	0.000416689	2731	tags=33%, list=25%, signal=25%	1363/2891/776/9892/2572/7074/6812/2823/26052/2171/55450/491/6857/9867/3778/5100/79870/27020/1008/2332/7779/23208/9231/8787/23229/8867/1756/2898/5664/23390/22871/4897/1496/9699/9378/53942/53826/3745/6804/64506/1739/10142/22866/115207/6616/1759/5028/1399/288/2550/149111/613/2741/53616/80059/6529/23362/56899/2899/55327/869/6855/22883/3752/6326/2562/2560/2892/2905/2566/3738/27253/9751/10505/5786/102/…
WILENSKY_RESPONSE_TO_DARAPLADIB	WILENSKY_RESPONSE_TO_DARAPLADIB	WILENSKY_RESPONSE_TO_DARAPLADIB	28	-0.648742	-2.19501	2.00716e-05	0.00055746	0.000418416	1349	tags=46%, list=12%, signal=41%	962/3689/51411/1536/3162/968/348/3903/6352/5329/1116/5724/3552
GSE13484_UNSTIM_VS_YF17D_VACCINE_STIM_PBMC_DN	GSE13484_UNSTIM_VS_YF17D_VACCINE_STIM_PBMC_DN	GSE13484_UNSTIM_VS_YF17D_VACCINE_STIM_PBMC_DN	180	-0.361482	-1.7418	2.01739e-05	0.000559407	0.000419877	1435	tags=27%, list=13%, signal=24%	64761/3559/838/1847/4938/27074/10475/6714/7124/4061/2175/79370/79132/10410/55689/9683/3557/22904/57823/2114/1573/4495/85363/80830/4600/7706/684/8519/23780/1839/7130/6773/3563/10538/9830/64108/9636/9021/1066/4496/3569/7185/3665/8542/25780/375790/3601/3669
MORF_UBE2N	MORF_UBE2N	MORF_UBE2N	80	0.50358	1.97149	2.02638e-05	0.000561007	0.000421079	3519	tags=64%, list=32%, signal=43%	52/9874/8520/9126/4670/6390/7411/25814/10728/7884/23234/2521/10130/6500/54205/54107/7332/10291/10664/4729/7334/5781/7307/10236/3796/10054/6635/7458/23435/220988/9184/6418/4722/7284/55308/22919/51433/3065/5250/6627/8872/7386/4116/9898/3182/10657/9883/10576/4841/6882/9188
GO_VIRAL_LIFE_CYCLE	GO_VIRAL_LIFE_CYCLE	GO_VIRAL_LIFE_CYCLE	265	-0.32957	-1.64865	2.03027e-05	0.000561193	0.000421218	1228	tags=22%, list=11%, signal=20%	4938/10107/27074/7852/7037/27350/10475/29082/23601/7124/3695/558/89870/3383/10410/941/10318/3303/3673/1656/6041/60489/9475/7293/85363/942/7706/9076/684/8519/50848/1969/3956/6510/7301/304/22880/9074/1488/6317/302/9636/3373/348/4851/131578/1956/596/3694/972/1234/6352/3965/200315/6590/3678/3669/325/3690
NRSF_01	NRSF_01	NRSF_01	71	0.515696	1.9784	2.0466e-05	0.000562491	0.000422192	1647	tags=38%, list=15%, signal=32%	57084/11075/5126/1412/1113/9118/5798/6750/491/7425/4741/114088/57468/29118/55753/6616/55800/2741/51347/10900/2257/22895/11342/5459/192683/2562/2566
GO_TRANSMEMBRANE_RECEPTOR_PROTEIN_KINASE_ACTIVITY	GO_TRANSMEMBRANE_RECEPTOR_PROTEIN_KINASE_ACTIVITY	GO_TRANSMEMBRANE_RECEPTOR_PROTEIN_KINASE_ACTIVITY	73	-0.471337	-1.95578	2.04104e-05	0.000562491	0.000422192	2229	tags=40%, list=20%, signal=32%	10461/2264/2047/658/4593/93/2322/3645/4921/94/2049/3643/269/558/2051/2041/8828/7010/2065/1945/1969/7301/2064/2048/1436/4486/4233/1956/2050
GSE37532_TREG_VS_TCONV_CD4_TCELL_FROM_VISCERAL_ADIPOSE_TISSUE_DN	GSE37532_TREG_VS_TCONV_CD4_TCELL_FROM_VISCERAL_ADIPOSE_TISSUE_DN	GSE37532_TREG_VS_TCONV_CD4_TCELL_FROM_VISCERAL_ADIPOSE_TISSUE_DN	122	0.439186	1.85682	2.06081e-05	0.000562491	0.000422192	2512	tags=43%, list=23%, signal=33%	6319/81034/175/55024/801/10668/79666/5983/55872/23022/54664/3832/2799/23473/701/55705/53339/11171/4199/4179/80145/10282/57117/8550/7884/8243/523/22881/9318/10943/55227/5704/10606/4085/7332/6774/7334/10983/29880/23165/10577/51125/92703/5433/24137/2079/23788/5557/2773/64151/5888/55256
MORF_G22P1	MORF_G22P1	MORF_G22P1	149	0.424463	1.84447	2.04161e-05	0.000562491	0.000422192	2998	tags=42%, list=28%, signal=31%	52/23741/4673/5901/4670/6390/10971/1173/3608/25814/9804/11171/51668/2521/7381/8243/47/10130/4190/7329/140465/8724/7913/7332/5111/4904/10291/6612/7388/7756/4729/51690/27335/7307/5438/4724/10054/5695/6635/2079/6150/7458/8655/1982/6727/23435/5110/220988/2547/9184/6418/689/4722/7284/130074/3150/51433/3065/5250/10899/8667/8872/7386
GO_DEFENSE_RESPONSE_TO_BACTERIUM	GO_DEFENSE_RESPONSE_TO_BACTERIUM	GO_DEFENSE_RESPONSE_TO_BACTERIUM	149	-0.384786	-1.79632	2.0592e-05	0.000562491	0.000422192	1181	tags=23%, list=11%, signal=21%	1051/6039/2207/7124/2268/56833/354/23005/9971/57151/5054/79792/23166/57115/10578/5225/1969/9636/3853/5919/1535/5320/51561/3934/3569/1755/22933/6590/6556/6279/57817/3929/1401/6280
GSE37534_GW1929_VS_PIOGLITAZONE_TREATED_CD4_TCELL_PPARG1_FOXP3_TRANSDUCED_UP	GSE37534_GW1929_VS_PIOGLITAZONE_TREATED_CD4_TCELL_PPARG1_FOXP3_TRANSDUCED_UP	GSE37534_GW1929_VS_PIOGLITAZONE_TREATED_CD4_TCELL_PPARG1_FOXP3_TRANSDUCED_UP	174	-0.368592	-1.76842	2.04915e-05	0.000562491	0.000422192	2645	tags=37%, list=24%, signal=28%	5802/115708/8638/1592/9814/2922/56647/3418/834/5330/8676/79616/81890/10628/8928/64386/11119/3765/9168/573/3433/64172/10452/1029/11006/4237/1089/5089/10581/4938/4499/1841/3695/10861/11333/10410/11317/1140/9056/60489/51312/942/4600/684/8519/23780/64218/3338/64925/8714/9830/9636/4323/6367/63976/11033/4496/80201/25841/80176/1890/55655/3669/4828
NFKB_C	NFKB_C	NFKB_C	198	-0.355147	-1.72352	2.05868e-05	0.000562491	0.000422192	1793	tags=28%, list=16%, signal=24%	11313/4793/8626/29907/6778/1180/64129/2869/3696/147912/9294/3559/54891/970/2626/391/23541/22882/9242/3718/56833/6663/3383/2051/7412/10318/5763/3557/5069/4792/3931/3398/7301/9536/7869/81544/6367/958/10672/6281/27289/3914/972/6352/8501/9181/51561/3934/4050/3691/4791/22933/259307/3552/768
GO_MICROTUBULE_ORGANIZING_CENTER	GO_MICROTUBULE_ORGANIZING_CENTER	GO_MICROTUBULE_ORGANIZING_CENTER	451	0.318741	1.55959	2.05484e-05	0.000562491	0.000422192	2223	tags=28%, list=20%, signal=23%	117178/2770/5567/114327/22891/11215/10769/403/204851/10129/55081/190/56890/10579/1070/5048/9231/4692/6683/8658/5664/9659/801/5577/23259/5901/54806/80254/1400/8850/1075/7486/51143/1540/10426/5311/10198/11258/8924/3397/28981/10286/80173/80351/9857/23122/6103/29789/4659/701/5977/23291/10142/23032/6787/56954/9585/1069/51668/9270/55212/10982/8195/10564/79959/5116/816/5108/10671/10844/8766/51646/5142/4…
GO_SCF_DEPENDENT_PROTEASOMAL_UBIQUITIN_DEPENDENT_PROTEIN_CATABOLIC_PROCESS	GO_SCF_DEPENDENT_PROTEASOMAL_UBIQUITIN_DEPENDENT_PROTEIN_CATABOLIC_PROCESS	GO_SCF_DEPENDENT_PROTEASOMAL_UBIQUITIN_DEPENDENT_PROTEIN_CATABOLIC_PROCESS	70	0.525814	2.02074	2.06585e-05	0.000562986	0.000422563	3547	tags=66%, list=33%, signal=45%	26234/8452/8065/5683/5716/5686/144699/5717/8450/5684/9978/5701/23291/5715/5718/6500/5704/9861/79176/10213/25827/9928/5706/5693/9616/8451/8453/23198/5695/5708/5711/26268/26272/5709/5698/5702/9491/6468/8454/5689/26235/5713/5694/5682/5707/5700
RAF_UP.V1_DN	RAF_UP.V1_DN	RAF_UP.V1_DN	174	0.405622	1.78889	2.0987e-05	0.000571044	0.000428611	1233	tags=24%, list=11%, signal=22%	1363/9935/22876/5332/6091/18/28962/6451/2581/10769/403/22903/55081/56521/10810/9926/9231/6383/11009/2188/54700/58155/9687/3488/9915/5165/10950/3397/23022/3983/5357/22836/1960/26053/221037/23236/1955/54847/9562/23327/214/55105
AMIT_SERUM_RESPONSE_240_MCF10A	AMIT_SERUM_RESPONSE_240_MCF10A	AMIT_SERUM_RESPONSE_240_MCF10A	52	-0.552922	-2.14574	2.10674e-05	0.000572337	0.000429582	2450	tags=46%, list=22%, signal=36%	598/30844/7041/1212/10678/7039/8548/3854/23612/3673/5054/80028/7262/9076/3853/22885/4071/3694/11135/7051/5652/3678/10468/51129
GSE2770_IL12_AND_TGFB_VS_IL4_TREATED_ACT_CD4_TCELL_2H_DN	GSE2770_IL12_AND_TGFB_VS_IL4_TREATED_ACT_CD4_TCELL_2H_DN	GSE2770_IL12_AND_TGFB_VS_IL4_TREATED_ACT_CD4_TCELL_2H_DN	122	0.437933	1.85152	2.12422e-05	0.000576186	0.000432471	2415	tags=40%, list=22%, signal=32%	6252/6049/1657/11215/56890/1070/57498/26953/83989/57763/5601/3622/2534/6917/55705/29117/6787/23398/55636/286451/2186/56548/55602/51109/22884/9631/51108/54737/51362/5090/51347/5934/427/56995/51324/51317/8697/4729/8660/2932/22834/4708/23333/29087/5295/5286/29127/79738/26268
GSE1460_DP_THYMOCYTE_VS_THYMIC_STROMAL_CELL_DN	GSE1460_DP_THYMOCYTE_VS_THYMIC_STROMAL_CELL_DN	GSE1460_DP_THYMOCYTE_VS_THYMIC_STROMAL_CELL_DN	167	0.40985	1.8015	2.13907e-05	0.000578413	0.000434143	2538	tags=43%, list=23%, signal=34%	55859/57415/9829/55450/5213/1780/79870/56521/57205/84159/4642/5901/8975/9521/23641/23321/9936/3920/28981/10771/2517/22836/6583/2281/25994/9658/51110/10626/6748/9318/4750/80243/160518/10079/7976/26278/26009/6059/427/2308/6772/10483/54682/54875/79068/4291/5586/3959/894/307/6256/4644/10651/374354/6003/9532/10285/1000/23333/8836/9859/7324/55784/29110/79135/29103/1513/9079/4232/1266/6767/7187
GO_POSITIVE_REGULATION_OF_MAPK_CASCADE	GO_POSITIVE_REGULATION_OF_MAPK_CASCADE	GO_POSITIVE_REGULATION_OF_MAPK_CASCADE	410	-0.291909	-1.52823	2.13658e-05	0.000578413	0.000434143	2282	tags=30%, list=21%, signal=25%	3952/4342/10333/7189/51384/6375/2264/10392/9770/3340/6504/8682/6348/8517/2688/8558/3486/1445/652/3725/177/6464/28996/7042/7039/64127/10174/8325/151/2322/9258/2247/8322/5154/6369/5590/673/7477/7498/4293/5148/26191/9294/1616/8312/6354/3589/4035/6361/3643/1847/1852/6346/7852/9283/55816/2889/6714/7124/7984/408/60370/3383/60401/23162/2358/5609/2081/7186/3557/6366/6362/4986/54209/9475/242/6288/7010/100…
SMTTTTGT_UNKNOWN	SMTTTTGT_UNKNOWN	SMTTTTGT_UNKNOWN	292	0.353997	1.67765	2.15171e-05	0.000580929	0.000436031	2836	tags=38%, list=26%, signal=29%	5168/29106/4760/3670/4212/23057/55084/7074/2823/4131/1996/1123/5935/4808/8653/5100/23174/9874/6670/2775/1756/9378/10971/28513/4929/1655/7750/2776/79646/25836/862/51585/9500/22866/5597/23705/5813/4004/1399/2521/546/7855/47/4919/10912/80319/3925/6925/1654/1600/56899/51441/54329/51447/25802/8099/2115/5144/5511/2036/80745/5926/8633/57509/2201/7756/800/10664/23002/2932/5094/3479/9099/1452/23186/8022/8…
PTEN_DN.V2_UP	PTEN_DN.V2_UP	PTEN_DN.V2_UP	125	-0.40656	-1.86526	2.17071e-05	0.000584559	0.000438756	1547	tags=30%, list=14%, signal=26%	25822/6507/7402/78990/6484/4046/3575/7984/3882/54813/9119/5616/5328/942/51291/6689/8793/64285/1435/29948/5029/10791/26353/1880/27289/79094/3866/1902/27129/3553/3934/27113/3566/51200/9235/50486/51129
TURASHVILI_BREAST_DUCTAL_CARCINOMA_VS_DUCTAL_NORMAL_DN	TURASHVILI_BREAST_DUCTAL_CARCINOMA_VS_DUCTAL_NORMAL_DN	TURASHVILI_BREAST_DUCTAL_CARCINOMA_VS_DUCTAL_NORMAL_DN	135	-0.396089	-1.83053	2.17187e-05	0.000584559	0.000438756	2010	tags=33%, list=18%, signal=28%	347733/2564/4256/23650/7039/347/467/51700/23710/51050/4057/2354/3696/3854/128553/1001/3852/6662/2568/1999/1953/6288/51312/3868/3918/5284/11030/5265/23764/6236/4071/3914/4233/1956/10158/3855/6376/3866/79781/3861/3691/1356/1410/6863/1116
MODULE_433	MODULE_433	MODULE_433	55	-0.522462	-2.05676	2.18263e-05	0.000585643	0.00043957	2448	tags=51%, list=22%, signal=40%	2922/7043/649/6277/652/7042/7039/182/6387/2247/5154/2252/3589/2069/8190/4969/4982/655/1435/1839/5008/5155/1907/1440/3976/4050/3569/7356
GO_ANAPHASE_PROMOTING_COMPLEX_DEPENDENT_CATABOLIC_PROCESS	GO_ANAPHASE_PROMOTING_COMPLEX_DEPENDENT_CATABOLIC_PROCESS	GO_ANAPHASE_PROMOTING_COMPLEX_DEPENDENT_CATABOLIC_PROCESS	66	0.528587	2.00924	2.17958e-05	0.000585643	0.00043957	3547	tags=61%, list=33%, signal=41%	8452/5683/5716/5686/5717/5684/701/5701/5715/10393/5718/26271/5704/996/9861/4085/10213/8697/5706/5693/7321/891/7324/23198/5695/5708/5711/27338/9184/5709/5698/51433/5702/9491/5689/5713/5694/5682/5707/5700
GO_NEGATIVE_REGULATION_OF_LYMPHOCYTE_ACTIVATION	GO_NEGATIVE_REGULATION_OF_LYMPHOCYTE_ACTIVATION	GO_NEGATIVE_REGULATION_OF_LYMPHOCYTE_ACTIVATION	113	-0.413324	-1.85804	2.18885e-05	0.000586411	0.000440146	2251	tags=40%, list=21%, signal=32%	51083/10461/6375/695/6664/25807/652/51043/6469/6693/3635/5074/26279/26191/3559/50943/1051/7940/3718/10859/558/10288/11326/10385/64600/941/57115/6385/7040/942/11314/3077/3549/3398/7301/2213/7128/864/2064/972/3623/3965/3566/7356/3620
GSE4590_SMALL_VS_VPREB_POS_LARGE_PRE_BCELL_UP	GSE4590_SMALL_VS_VPREB_POS_LARGE_PRE_BCELL_UP	GSE4590_SMALL_VS_VPREB_POS_LARGE_PRE_BCELL_UP	123	0.446668	1.88812	2.20459e-05	0.000589719	0.000442628	1796	tags=33%, list=16%, signal=28%	57415/10499/4345/57157/28959/55081/25913/5734/8848/5577/9236/8473/5324/25901/5019/10142/29117/56954/55297/56252/9690/6845/22862/6925/214/51347/678/6558/7227/80745/2908/5926/11342/29994/2892/51317/1635/783/51663/51690/55035
TGACATY_UNKNOWN	TGACATY_UNKNOWN	TGACATY_UNKNOWN	470	0.316876	1.55388	2.22815e-05	0.000595108	0.000446674	1964	tags=25%, list=18%, signal=22%	5168/25797/4821/3642/776/4212/4675/5126/55084/4131/1996/6571/9844/23037/10529/204851/4808/10231/10602/114088/3757/1008/10579/5602/5048/9140/8848/1756/29951/60481/23484/590/801/6372/5577/648/1293/1075/5527/1540/9445/4223/1641/3845/5324/8924/5494/9604/10286/9053/8153/23011/2534/1951/23658/862/5977/23291/147/7007/5813/26994/55800/4922/11163/64067/10973/79145/64641/149111/523/4211/90627/4190/56924/51…
LI_WILMS_TUMOR_VS_FETAL_KIDNEY_1_DN	LI_WILMS_TUMOR_VS_FETAL_KIDNEY_1_DN	LI_WILMS_TUMOR_VS_FETAL_KIDNEY_1_DN	146	0.426375	1.84941	2.24213e-05	0.000597924	0.000448787	2655	tags=42%, list=24%, signal=32%	1123/52/10810/9231/4678/4673/9900/9687/65117/6297/5985/7181/10198/3608/3832/4175/701/4753/11171/23705/9658/23234/3925/7296/9805/9044/10051/5090/26278/10915/54107/140465/55215/4085/5111/23141/55660/11260/4830/9928/894/6636/4436/5094/2138/23165/1653/1000/23090/4171/7072/5557/8914/1280/3838/4222/9184/11056/11073/4001/2956
RICKMAN_TUMOR_DIFFERENTIATED_WELL_VS_MODERATELY_DN	RICKMAN_TUMOR_DIFFERENTIATED_WELL_VS_MODERATELY_DN	RICKMAN_TUMOR_DIFFERENTIATED_WELL_VS_MODERATELY_DN	74	-0.476554	-1.98543	2.25778e-05	0.000600258	0.000450539	2446	tags=43%, list=22%, signal=34%	30844/5316/5650/1041/7798/78999/84951/5742/3613/8111/25822/3854/23589/6699/6199/7004/2114/5467/3868/54852/29775/2863/2810/10630/10435/26499/9454/3861/6273/5266/64078/3552
GO_REGULATION_OF_SIGNALING_RECEPTOR_ACTIVITY	GO_REGULATION_OF_SIGNALING_RECEPTOR_ACTIVITY	GO_REGULATION_OF_SIGNALING_RECEPTOR_ACTIVITY	424	-0.289208	-1.52228	2.25584e-05	0.000600258	0.000450539	2374	tags=32%, list=22%, signal=26%	5367/7043/6781/6360/27302/2658/649/3952/57152/51083/6886/6375/8440/8823/5197/9535/6348/2688/6398/652/258/50944/6469/64319/6464/3567/7042/4884/7039/29949/1442/151/182/22941/6387/9350/2258/23615/2247/5154/6369/7477/23624/51052/10675/2252/6354/3589/8000/10220/970/6361/796/6346/7480/7038/56729/181/6714/7124/2069/2921/27092/4061/79874/8190/2671/8200/2980/4969/5054/353500/6872/3557/6366/6362/2520/551/7…
GCM_TPR	GCM_TPR	GCM_TPR	27	0.690875	2.18253	2.28018e-05	0.00060529	0.000454316	2060	tags=59%, list=19%, signal=48%	4076/6670/5885/5717/7247/9326/9646/10728/2521/5108/372/5501/7175/5431/3419/1314
GNF2_SPINK1	GNF2_SPINK1	GNF2_SPINK1	17	-0.739767	-2.17735	2.29127e-05	0.000605446	0.000454433	1389	tags=71%, list=13%, signal=62%	1208/1358/1056/5646/1360/1506/1357/5644/11330/64714/2813/5408
BOYAULT_LIVER_CANCER_SUBCLASS_G123_UP	BOYAULT_LIVER_CANCER_SUBCLASS_G123_UP	BOYAULT_LIVER_CANCER_SUBCLASS_G123_UP	42	0.604987	2.11412	2.29467e-05	0.000605446	0.000454433	2562	tags=62%, list=24%, signal=48%	9240/5935/2171/1362/8910/4076/8520/11052/23089/8491/23236/47/11266/10051/6632/5591/57645/5445/5984/6635/27101/3838/29028/10112/55740/64943
GO_LYMPHOCYTE_DIFFERENTIATION	GO_LYMPHOCYTE_DIFFERENTIATION	GO_LYMPHOCYTE_DIFFERENTIATION	284	-0.312279	-1.57475	2.28599e-05	0.000605446	0.000454433	2002	tags=27%, list=18%, signal=22%	652/51043/6469/973/4066/1316/6693/914/3635/8325/2322/6778/2648/5971/3707/5590/673/26279/930/26191/11006/3559/3589/5075/2736/50943/3575/3071/79840/100/2207/3718/558/6932/56833/2175/10288/10385/7412/941/3955/7535/3932/6659/57115/5914/7040/942/23529/101/64218/915/3956/3175/3549/1236/3398/677/7301/54440/2213/10538/8581/864/2064/1880/4323/596/972/3623/3965/51561/3569/3566/8876/4242
GTGACGY_E4F1_Q6	GTGACGY_E4F1_Q6	GTGACGY_E4F1_Q6	487	0.317307	1.56172	2.29275e-05	0.000605446	0.000454433	2152	tags=25%, list=20%, signal=21%	7857/4821/8715/1114/5567/140597/7102/55859/5126/23057/4674/2778/6571/10693/57515/85453/10769/8467/8653/5903/7571/26470/55081/10159/10926/5048/8065/118987/9908/8867/1147/29978/56934/60481/8658/9338/4094/7181/9950/56155/11258/5494/3397/5862/8678/4929/9101/80351/54505/23394/7323/1960/466/9143/5597/10728/57117/9583/286451/23234/9819/6752/57092/667/10973/8887/4705/523/6748/1654/9044/9318/4750/23142/91…
GO_ADAPTIVE_IMMUNE_RESPONSE	GO_ADAPTIVE_IMMUNE_RESPONSE	GO_ADAPTIVE_IMMUNE_RESPONSE	307	-0.318135	-1.61593	2.30234e-05	0.00060655	0.000455262	3409	tags=43%, list=31%, signal=31%	6363/4277/3263/713/3452/916/10462/3329/1512/3135/79679/10039/11024/7133/919/50856/246/3445/911/91543/712/30835/3565/27040/8809/4049/10148/639/79168/604/3444/9173/3554/114548/29108/7030/5817/920/3467/1380/3543/7462/924/8772/6891/5896/326/7189/6375/5579/5987/80329/695/27240/6504/1445/51043/177/973/11119/6693/3635/9156/51311/182/6778/733/5971/8832/6890/81622/5590/10332/715/909/930/11006/660/962/2067…
PYEON_CANCER_HEAD_AND_NECK_VS_CERVICAL_UP	PYEON_CANCER_HEAD_AND_NECK_VS_CERVICAL_UP	PYEON_CANCER_HEAD_AND_NECK_VS_CERVICAL_UP	130	0.433781	1.84839	2.31502e-05	0.000608968	0.000457077	1974	tags=36%, list=18%, signal=30%	2643/6596/11168/5928/2332/8867/4678/57730/51133/23461/5985/4976/161291/5494/4929/26039/394/51455/55120/11275/6787/54874/54454/57088/4211/10635/55167/1654/54762/10051/23451/23141/25909/65109/10714/9975/55015/3070/8317/8863/91860/29761/5277/7504/9529/58487/10274
FOX_Q2	FOX_Q2	FOX_Q2	149	0.422784	1.83717	2.3954e-05	0.000627269	0.000470813	1465	tags=25%, list=13%, signal=22%	29106/4684/7276/23057/10216/6492/57157/10529/30968/22903/1008/7555/2775/1756/2167/5577/4756/5324/54880/6595/862/10140/23705/7143/488/5813/8618/79145/64641/5500/23075/845/80243/2104/2202/2899/9211
GSE17721_0.5H_VS_24H_PAM3CSK4_BMDC_DN	GSE17721_0.5H_VS_24H_PAM3CSK4_BMDC_DN	GSE17721_0.5H_VS_24H_PAM3CSK4_BMDC_DN	149	0.422707	1.83684	2.3954e-05	0.000627269	0.000470813	1711	tags=31%, list=16%, signal=26%	5168/5332/23024/10944/1362/8895/26036/6319/6990/26054/51167/9521/9445/6885/25842/9871/987/55788/5243/1634/9500/51290/488/26994/10282/51110/80213/8887/6925/214/50999/94134/55288/54329/7976/8099/2690/10606/996/51144/4758/3716/55975/9852/3738/3685
GSE22589_HEALTHY_VS_SIV_INFECTED_DC_UP	GSE22589_HEALTHY_VS_SIV_INFECTED_DC_UP	GSE22589_HEALTHY_VS_SIV_INFECTED_DC_UP	134	-0.396023	-1.82863	2.39042e-05	0.000627269	0.000470813	3287	tags=49%, list=30%, signal=35%	90480/55152/4298/3949/83475/79627/331/4795/4055/56996/4350/3315/5296/23307/9968/114548/409/7205/79890/1855/6541/5791/6137/2870/3725/9051/6513/51231/59307/1198/6182/643641/467/9463/5424/6778/55643/81888/1613/10919/463/54187/1454/27128/6540/3303/1663/3083/64423/25873/51042/3996/6494/3338/8732/7130/4145/10791/10538/27134/1307/221472/133/3553/3566/10312
GSE13485_CTRL_VS_DAY7_YF17D_VACCINE_PBMC_DN	GSE13485_CTRL_VS_DAY7_YF17D_VACCINE_PBMC_DN	GSE13485_CTRL_VS_DAY7_YF17D_VACCINE_PBMC_DN	152	-0.384165	-1.79167	2.41042e-05	0.000630257	0.000473056	2633	tags=44%, list=24%, signal=34%	10346/6948/114548/9246/8638/952/7205/6672/10561/4599/1230/4481/9447/3437/23586/6398/3433/51023/950/6890/3728/57194/3431/7402/23597/7298/64761/719/4651/838/10581/4938/27074/6934/55577/10859/4061/558/79132/1318/9517/10410/3557/710/1573/85363/80830/4600/7706/684/8519/873/8061/6773/65987/9830/64108/717/9636/3903/1234/3965/200315/1890/3665/259307/3601
GSE37533_PPARG2_FOXP3_VS_FOXP3_TRANSDUCED_CD4_TCELL_DN	GSE37533_PPARG2_FOXP3_VS_FOXP3_TRANSDUCED_CD4_TCELL_DN	GSE37533_PPARG2_FOXP3_VS_FOXP3_TRANSDUCED_CD4_TCELL_DN	173	-0.364672	-1.74436	2.41603e-05	0.000630776	0.000473445	2680	tags=38%, list=25%, signal=29%	874/79651/10346/9246/8638/1827/6672/10561/961/4599/6891/834/25939/3437/23586/843/6398/11119/5371/4170/2762/573/3433/6890/8548/3431/715/23597/64761/1997/4938/840/10475/10865/4061/79132/51296/9517/55689/6478/9683/1573/79792/60489/127544/80830/57664/4600/23780/1435/6773/51703/65987/9830/64108/9636/6376/3965/80176/1890/3665/2275/8542/3601/3669/3620
GSE41176_UNSTIM_VS_ANTI_IGM_STIM_BCELL_3H_UP	GSE41176_UNSTIM_VS_ANTI_IGM_STIM_BCELL_3H_UP	GSE41176_UNSTIM_VS_ANTI_IGM_STIM_BCELL_3H_UP	169	-0.372514	-1.77758	2.43597e-05	0.000635029	0.000476638	1480	tags=30%, list=14%, signal=26%	3696/661/5238/3559/57089/10525/1263/1144/27074/4814/7037/597/7124/2069/2921/10938/51296/2358/54509/10318/9056/57823/3036/2114/3321/4495/366/7130/2152/51703/29015/11030/7128/10538/9021/23764/4323/4496/25841/51561/1577/3553/3569/28231/7185/8876/3601/5329/50486/3552
LIN_NPAS4_TARGETS_UP	LIN_NPAS4_TARGETS_UP	LIN_NPAS4_TARGETS_UP	100	0.466112	1.89596	2.45088e-05	0.000637009	0.000478123	2343	tags=40%, list=22%, signal=32%	10687/57415/5126/6328/3612/9926/27032/10000/54700/23259/54806/5569/8874/51439/5865/53826/23473/9856/2060/6197/6845/79665/23327/9631/6996/2560/55860/2892/9653/27253/57419/10559/5930/4012/7681/4300/55083/163/1027/26135
MORF_PPP1CA	MORF_PPP1CA	MORF_PPP1CA	148	0.418709	1.81703	2.448e-05	0.000637009	0.000478123	3584	tags=49%, list=33%, signal=34%	6049/30968/7555/5885/4719/11345/5573/5901/537/5684/1173/1345/5715/2108/7381/5510/5887/51096/4190/8720/6500/54107/9354/377/6612/10664/5706/27335/5438/8161/23438/4738/9167/6635/22913/2029/7458/6637/6647/1611/8930/220988/6418/4722/7284/3150/10987/6902/3065/10959/9470/5250/10899/5702/5436/8872/9898/3182/5537/10657/5689/1327/5713/10576/7528/5499/23196/9158/4841/6882/5700/8896/9887
GO_CELL_SUBSTRATE_ADHESION	GO_CELL_SUBSTRATE_ADHESION	GO_CELL_SUBSTRATE_ADHESION	275	-0.326549	-1.63094	2.45498e-05	0.000637124	0.00047821	1841	tags=30%, list=17%, signal=25%	347/84168/10174/182/1793/87/8322/3728/25890/7059/5590/55742/673/5800/7402/11078/7414/1029/5613/4921/1613/4035/94/2049/50509/7070/7450/4814/89/6714/3689/3695/558/7791/8631/7412/2041/3673/55612/5054/10551/6366/3655/4070/6548/9475/5328/8751/2316/7010/6385/5467/4088/1435/3675/1942/3956/3175/51330/1236/3611/7301/1307/5880/29984/81/79778/4321/4323/4851/6281/27076/335/10630/596/3694/6376/56999/3691/3678…
OCT1_04	OCT1_04	OCT1_04	167	0.40951	1.8	2.47135e-05	0.000640417	0.000480681	1455	tags=22%, list=13%, signal=19%	57084/3670/5080/4684/776/2823/1996/9240/6451/30968/64848/4885/10602/4306/7163/2775/1756/29951/83700/23179/5325/9338/9445/23414/6595/55297/23705/85458/5813/9734/288/4211/5532/10092/54329/2899/2115
HFH3_01	HFH3_01	HFH3_01	140	0.421169	1.81817	2.50484e-05	0.000648133	0.000486473	927	tags=21%, list=9%, signal=19%	29106/4684/23057/1996/653/9240/57157/30968/4857/10602/4306/1008/7555/2775/1756/2898/5885/54806/4094/7474/5324/3397/89795/25836/6595/23291/9522/10140/488
GNF2_RRM1	GNF2_RRM1	GNF2_RRM1	81	0.491521	1.92536	2.51891e-05	0.000650806	0.000488479	2486	tags=46%, list=23%, signal=36%	11130/7443/8520/4678/3148/5901/5983/3832/10988/4175/701/10728/7884/9097/81611/10635/10051/6632/10606/55215/5111/9055/10213/2305/9928/4436/51659/51203/5096/51318/4171/29127/5984/26135/5557/6637/79801
GSE37416_CTRL_VS_6H_F_TULARENSIS_LVS_NEUTROPHIL_DN	GSE37416_CTRL_VS_6H_F_TULARENSIS_LVS_NEUTROPHIL_DN	GSE37416_CTRL_VS_6H_F_TULARENSIS_LVS_NEUTROPHIL_DN	134	-0.395098	-1.82436	2.54846e-05	0.000657466	0.000493478	2234	tags=35%, list=21%, signal=28%	8553/3556/5236/8823/2632/83439/55893/2023/8819/64127/10802/64778/3460/2997/4790/8566/7037/230/4588/26472/3383/2769/7167/10318/55139/5054/6478/4792/396/113791/4794/10227/8878/101/5033/8045/29015/23533/23308/25897/3939/5008/3339/133/8780/5163/54541
DIRMEIER_LMP1_RESPONSE_LATE_UP	DIRMEIER_LMP1_RESPONSE_LATE_UP	DIRMEIER_LMP1_RESPONSE_LATE_UP	49	-0.525802	-2.01174	2.57996e-05	0.000664607	0.000498838	1809	tags=43%, list=17%, signal=36%	9322/7280/27245/9638/4790/5341/391/6624/9516/10318/3663/8878/6689/3162/10538/864/6367/958/4791/7185/3566
KEGG_INTESTINAL_IMMUNE_NETWORK_FOR_IGA_PRODUCTION	KEGG_INTESTINAL_IMMUNE_NETWORK_FOR_IGA_PRODUCTION	KEGG_INTESTINAL_IMMUNE_NETWORK_FOR_IGA_PRODUCTION	40	-0.571294	-2.10059	2.59944e-05	0.000667651	0.000501122	2040	tags=48%, list=19%, signal=39%	8174/3112/3567/3117/6387/7852/3109/3695/941/7040/942/3122/5284/23308/3119/958/3569/3601/3123
GSE32533_WT_VS_MIR17_KO_ACT_CD4_TCELL_DN	GSE32533_WT_VS_MIR17_KO_ACT_CD4_TCELL_DN	GSE32533_WT_VS_MIR17_KO_ACT_CD4_TCELL_DN	128	0.436965	1.86641	2.59686e-05	0.000667651	0.000501122	2597	tags=49%, list=24%, signal=38%	117178/64921/79811/10000/55032/23527/8658/3148/23259/29071/9126/7027/5601/23324/10771/55080/2776/26610/51103/23505/114882/55297/5813/4179/54503/2186/57092/55109/10905/10973/5108/25936/5510/11235/57473/5090/9039/8724/5926/377/8317/9652/10427/10983/4155/29/51322/80196/7846/3652/64750/5877/9617/163/11311/9662/5925/26268/4717/5298/10443/5663/146542
GSE22886_DAY0_VS_DAY1_MONOCYTE_IN_CULTURE_DN	GSE22886_DAY0_VS_DAY1_MONOCYTE_IN_CULTURE_DN	GSE22886_DAY0_VS_DAY1_MONOCYTE_IN_CULTURE_DN	168	-0.371074	-1.76284	2.60773e-05	0.000668793	0.00050198	1259	tags=27%, list=12%, signal=25%	8877/79155/7357/27074/3575/4814/23601/1728/22882/3995/26472/2921/2769/54509/10318/10105/11343/3557/8942/57823/2114/6515/7293/3783/6385/4794/7421/1839/85377/7130/4286/51703/29015/1236/3563/8740/23764/6367/4000/4496/5292/3553/3569/28231/7185/5266
chr8q21	chr8q21	chr8q21	40	0.612183	2.11811	2.61762e-05	0.000670341	0.000503142	1581	tags=38%, list=15%, signal=32%	11075/23643/2171/3612/8895/7163/2167/5569/7013/138046/862/54968/64089/1666/79752
GO_REGULATION_OF_CHEMOTAXIS	GO_REGULATION_OF_CHEMOTAXIS	GO_REGULATION_OF_CHEMOTAXIS	170	-0.371796	-1.77174	2.62611e-05	0.00067153	0.000504034	1743	tags=31%, list=16%, signal=26%	6387/10500/10488/2247/2950/5800/57118/719/6354/1240/199/6346/7852/3071/8291/56833/2358/3673/5054/6366/54209/10501/7040/4088/1435/64218/11240/2152/4485/1236/9048/5880/8740/7869/1880/63940/4851/5919/4233/5155/1907/972/6352/59341/1902/3965/51561/1906/3569/8482/5228/3929
GO_MORPHOGENESIS_OF_A_POLARIZED_EPITHELIUM	GO_MORPHOGENESIS_OF_A_POLARIZED_EPITHELIUM	GO_MORPHOGENESIS_OF_A_POLARIZED_EPITHELIUM	112	0.447971	1.87256	2.64074e-05	0.000673292	0.000505356	2611	tags=38%, list=24%, signal=29%	9863/7074/5048/9231/5683/5716/5686/8323/54806/5717/7474/5684/1173/1951/5701/5715/5718/7855/4919/22881/7976/5704/9861/10213/1213/10427/25/5706/5693/23002/2294/64750/4300/163/23198/5695/1601/5708/5711/8321/5709/57154
ENK_UV_RESPONSE_EPIDERMIS_UP	ENK_UV_RESPONSE_EPIDERMIS_UP	ENK_UV_RESPONSE_EPIDERMIS_UP	256	-0.330478	-1.6571	2.63691e-05	0.000673292	0.000505356	2088	tags=31%, list=19%, signal=26%	1120/1992/8904/50487/2524/2870/6513/8824/7039/9168/1819/51700/6452/5424/87/6723/2997/3431/11078/7298/6799/10856/10919/5453/51226/10170/10525/1001/23589/5899/1104/50809/23612/10903/63943/1999/6624/7791/7004/10385/10410/9700/9180/5426/80328/4188/2582/1824/2316/6566/5467/101/81855/1435/3868/56649/6510/1978/6472/5265/6317/5333/7058/2525/3853/64063/7051/9454/51458/3691/5836/3665/3566/9260/5228/6286/26…
GNF2_CEBPA	GNF2_CEBPA	GNF2_CEBPA	59	-0.495842	-1.98582	2.66427e-05	0.000678299	0.000509115	763	tags=32%, list=7%, signal=30%	3083/2584/710/2944/10993/259/3931/3700/3249/1559/341/1066/66002/8608/344/283/5004/57817/325
GCM_MAP4K4	GCM_MAP4K4	GCM_MAP4K4	126	0.445324	1.88396	2.6961e-05	0.0006854	0.000514445	2999	tags=51%, list=28%, signal=37%	23270/23037/204851/27020/7257/57498/9581/79982/3572/8658/9659/801/23259/5901/1182/9915/4591/8924/51335/9857/23122/5412/55754/1739/23291/5962/10513/1399/23014/9666/29767/23142/84162/51100/56899/55884/10314/11342/192683/57509/56478/3093/10768/79685/9839/26005/51125/9043/23043/4947/55207/57403/7637/9706/23300/130074/55704/84890/9110/57720/10297/5747/26207/23673
GO_PROTEIN_CONTAINING_COMPLEX_LOCALIZATION	GO_PROTEIN_CONTAINING_COMPLEX_LOCALIZATION	GO_PROTEIN_CONTAINING_COMPLEX_LOCALIZATION	197	0.388439	1.74034	2.70448e-05	0.000686527	0.000515291	2315	tags=34%, list=21%, signal=27%	3800/117178/26052/403/5903/27020/55081/5602/29118/22871/5901/10762/545/3181/28981/80173/7013/79659/6103/1739/6616/2060/1759/5813/51668/80145/7884/55781/92104/5108/9631/8766/57187/51362/56899/6059/91746/9211/11127/22883/65109/3208/8100/53371/11260/7514/7175/51098/9972/5906/7307/55763/102/23165/57728/8480/57122/4117/4927/5433/1977/163/55746/5649/81929/23279
GO_T_CELL_ACTIVATION_INVOLVED_IN_IMMUNE_RESPONSE	GO_T_CELL_ACTIVATION_INVOLVED_IN_IMMUNE_RESPONSE	GO_T_CELL_ACTIVATION_INVOLVED_IN_IMMUNE_RESPONSE	79	-0.462404	-1.94311	2.71869e-05	0.000689131	0.000517245	1988	tags=32%, list=18%, signal=26%	51043/6693/6778/5971/5590/54518/50943/3109/2207/3718/10859/3383/941/3936/5914/942/64218/2213/10538/1880/3965/51561/3569/6556/3566
GSE42021_TREG_PLN_VS_TREG_PRECURSORS_THYMUS_DN	GSE42021_TREG_PLN_VS_TREG_PRECURSORS_THYMUS_DN	GSE42021_TREG_PLN_VS_TREG_PRECURSORS_THYMUS_DN	180	-0.358478	-1.72732	2.75217e-05	0.000696602	0.000522853	2925	tags=42%, list=27%, signal=31%	5272/7726/9630/7098/6737/55175/1390/143/10346/6340/9246/8638/6672/10561/30844/961/4599/6891/27302/9191/29062/25939/3437/23586/355/11119/5371/55281/3433/950/6890/8548/55742/3431/64761/1997/6484/2957/10581/4938/27074/840/10475/2131/4061/51296/10410/5365/841/9180/2114/127544/85363/629/80830/4600/7706/684/8519/23780/83481/57834/6773/8976/9830/9636/23764/27076/1890/3665/8542/25780/3601/3669/10312
GO_SYNAPTIC_VESICLE_RECYCLING	GO_SYNAPTIC_VESICLE_RECYCLING	GO_SYNAPTIC_VESICLE_RECYCLING	54	0.561924	2.05425	2.75761e-05	0.000696967	0.000523126	1505	tags=43%, list=14%, signal=37%	9892/6456/9829/26052/6857/273/23208/51760/8867/2259/801/22871/9373/8674/6622/1759/6861/6453/5533/5532/84162/5868/6855
GO_REGULATION_OF_LEUKOCYTE_CHEMOTAXIS	GO_REGULATION_OF_LEUKOCYTE_CHEMOTAXIS	GO_REGULATION_OF_LEUKOCYTE_CHEMOTAXIS	90	-0.44449	-1.90746	2.79282e-05	0.000704843	0.000529038	1473	tags=33%, list=14%, signal=29%	57118/719/6354/1240/199/6346/3071/8291/56833/2358/5054/6366/1435/11240/4485/1236/5880/8740/63940/5919/1907/972/6352/59341/3965/51561/1906/3569/5228/3929
ZHOU_PANCREATIC_ENDOCRINE_PROGENITOR	ZHOU_PANCREATIC_ENDOCRINE_PROGENITOR	ZHOU_PANCREATIC_ENDOCRINE_PROGENITOR	12	0.812404	2.11148	2.80037e-05	0.000705726	0.000529701	36	tags=42%, list=0%, signal=42%	9935/4821/4760/3670/5080
MORF_MSH2	MORF_MSH2	MORF_MSH2	54	0.561481	2.05263	2.80475e-05	0.000705807	0.000529762	3232	tags=63%, list=30%, signal=45%	8883/6117/5885/8520/7398/3181/3608/6742/8803/8243/26009/8295/7913/5111/7514/4436/5438/8505/4171/5984/6647/10128/9184/6418/2956/51367/10987/86/79053/3192/9733/3182/3066/10657
GSE24142_EARLY_THYMIC_PROGENITOR_VS_DN3_THYMOCYTE_UP	GSE24142_EARLY_THYMIC_PROGENITOR_VS_DN3_THYMOCYTE_UP	GSE24142_EARLY_THYMIC_PROGENITOR_VS_DN3_THYMOCYTE_UP	160	-0.365271	-1.72098	2.81917e-05	0.000708412	0.000531717	2352	tags=37%, list=22%, signal=29%	81617/79630/2624/5791/8870/6277/7798/7106/695/2752/1992/80005/79888/2815/23710/9026/3172/23400/4057/7414/80255/79155/4126/8444/1051/5996/55287/5341/595/1043/945/2769/9516/9517/54808/3664/6275/3055/10981/3687/3663/366/2316/6237/11314/1839/8935/968/65987/2213/140885/1488/8740/221472/1436/3855/6352/3566/3929
DING_LUNG_CANCER_EXPRESSION_BY_COPY_NUMBER	DING_LUNG_CANCER_EXPRESSION_BY_COPY_NUMBER	DING_LUNG_CANCER_EXPRESSION_BY_COPY_NUMBER	80	0.498558	1.95182	2.82647e-05	0.000709225	0.000532327	2939	tags=56%, list=27%, signal=41%	9107/7163/157567/5494/6873/7013/25836/4659/23291/10142/55669/55636/55156/11196/1024/26273/55907/9920/64963/57798/5184/5290/1635/9972/5921/9821/55900/8480/8500/6391/51125/10466/25852/51163/5984/4711/5062/9896/55608/9342/6902/28957/8667/1054/4752
GO_MONONUCLEAR_CELL_MIGRATION	GO_MONONUCLEAR_CELL_MIGRATION	GO_MONONUCLEAR_CELL_MIGRATION	69	-0.481434	-1.9801	2.87072e-05	0.000719291	0.000539883	2444	tags=54%, list=22%, signal=42%	961/158747/1230/6360/5175/6375/57402/6348/177/6387/10488/6369/5800/719/6354/1240/6361/199/796/6346/7124/56833/2358/5054/6366/6362/7040/1435/140885/6367/5919/5155/6376/6352/59341/3569/8600
GO_PROTEIN_KINASE_B_SIGNALING	GO_PROTEIN_KINASE_B_SIGNALING	GO_PROTEIN_KINASE_B_SIGNALING	207	-0.347376	-1.69521	2.89571e-05	0.000724511	0.0005438	1325	tags=26%, list=12%, signal=23%	1263/3643/23612/10016/6662/6934/6199/57761/391/2889/6714/7124/4015/2069/558/1411/10385/941/6366/3932/7010/7040/6237/942/101/2065/1839/2152/1969/23533/1236/677/3611/7301/9518/5880/2064/1649/958/4504/114897/5008/4486/4233/1956/5155/6376/6352/1440/3553/22933/8600/1116
MODULE_164	MODULE_164	MODULE_164	59	-0.494473	-1.98034	2.93237e-05	0.000732631	0.000549895	1134	tags=39%, list=10%, signal=35%	462/5176/1029/5269/308/332/5271/1469/5054/710/1474/259/1472/8530/6317/302/2810/6590/5266/1294/10406/7356/2646
HALLMARK_INTERFERON_GAMMA_RESPONSE	HALLMARK_INTERFERON_GAMMA_RESPONSE	HALLMARK_INTERFERON_GAMMA_RESPONSE	169	-0.370133	-1.76622	2.97728e-05	0.000742785	0.000557517	2303	tags=37%, list=21%, signal=30%	969/834/6375/10392/25939/3437/23586/6398/3560/10628/355/5371/8673/3117/3433/6890/3431/715/64761/6354/1240/4790/3455/10581/840/3695/4061/3383/79132/7412/10410/841/3663/57823/7127/710/4792/629/80830/942/4600/7706/684/7130/6773/10791/7128/9830/64108/9636/9021/958/972/6352/5292/3569/3665/3566/4283/3601/3669/3620/3123
REACTOME_HOST_INTERACTIONS_OF_HIV_FACTORS	REACTOME_HOST_INTERACTIONS_OF_HIV_FACTORS	REACTOME_HOST_INTERACTIONS_OF_HIV_FACTORS	114	0.44323	1.85228	2.98719e-05	0.000744191	0.000558571	2387	tags=39%, list=22%, signal=31%	9844/5903/11168/8065/5683/926/5716/5686/5901/5717/10762/51606/5684/1173/9978/2534/5701/5715/5718/9631/6500/5704/9861/10213/53371/7514/7175/9972/3105/5706/5693/8905/23165/8480/57122/4927/163/23198/55746/81929/23279/5695/5708/5711/5062
GNF2_RPA1	GNF2_RPA1	GNF2_RPA1	22	0.722366	2.14604	3.00048e-05	0.000746434	0.000560255	2554	tags=77%, list=23%, signal=59%	6117/5885/8520/4670/10762/7398/10728/51668/81611/6996/55596/6634/7913/9972/60528/220988/9184
KRAS.KIDNEY_UP.V1_DN	KRAS.KIDNEY_UP.V1_DN	KRAS.KIDNEY_UP.V1_DN	116	-0.409647	-1.83698	3.01403e-05	0.000748734	0.000561981	2496	tags=41%, list=23%, signal=32%	867/9970/7305/4599/5626/2113/64106/1264/5553/8676/652/6550/3816/6865/23046/11006/2859/51162/2626/4938/23612/23553/181/6714/9242/2069/9427/79574/3780/10307/5133/3955/54829/4188/10763/10942/6528/54209/54716/4600/4803/10110/1436/3991/1907/51561/3569/4879
MORF_PPP1CC	MORF_PPP1CC	MORF_PPP1CC	141	0.427622	1.84993	3.03838e-05	0.000753709	0.000565715	2811	tags=44%, list=26%, signal=33%	8883/65110/865/5928/5538/11130/9908/60496/4678/60481/9126/7027/7398/6390/11231/9656/25814/6742/4175/6917/10728/1786/7884/23234/22/84869/23518/51020/10130/3925/7322/5501/2958/1716/10606/3033/1635/1854/11260/7514/5591/10236/23077/10946/4171/10594/8125/22934/5984/26135/27338/10450/4717/10128/9184/10464/7284/23107/6731/22919/51433/3065
REACTOME_REGULATION_OF_MITOTIC_CELL_CYCLE	REACTOME_REGULATION_OF_MITOTIC_CELL_CYCLE	REACTOME_REGULATION_OF_MITOTIC_CELL_CYCLE	71	0.507504	1.94697	3.06803e-05	0.00075998	0.000570423	3547	tags=58%, list=33%, signal=39%	5683/5716/5686/5717/5684/701/5701/5715/10393/5718/26271/6500/5704/996/9861/4085/10213/8697/5706/5693/7321/891/7324/23198/5695/5708/5711/9184/8900/5709/5698/51433/5702/9491/8454/5689/5713/5694/5682/5707/5700
GNF2_S100A4	GNF2_S100A4	GNF2_S100A4	45	-0.566908	-2.13951	3.1431e-05	0.000777471	0.000583551	2620	tags=62%, list=24%, signal=47%	29108/409/79890/7305/29992/1230/5175/834/4542/9051/4170/64127/199/2207/3689/7940/2268/4688/10288/6275/3055/11027/51291/6813/83442/200315/1890/10312
GSE31622_WT_VS_KLF3_KO_BCELL_UP	GSE31622_WT_VS_KLF3_KO_BCELL_UP	GSE31622_WT_VS_KLF3_KO_BCELL_UP	132	0.434351	1.8533	3.1706e-05	0.000783162	0.000587822	1979	tags=33%, list=18%, signal=28%	3670/6447/9829/216/23024/5213/10231/9254/439921/4191/55251/55790/5048/26575/4719/6594/57763/5569/477/25972/51761/8803/34/284/2287/25950/53616/2110/22938/55758/38/22921/8604/3033/23007/4653/23341/2645/460/3784/10563/23469/27330/10218
GSE19772_HCMV_INFL_VS_HCMV_INF_MONOCYTES_AND_PI3K_INHIBITION_DN	GSE19772_HCMV_INFL_VS_HCMV_INF_MONOCYTES_AND_PI3K_INHIBITION_DN	GSE19772_HCMV_INFL_VS_HCMV_INF_MONOCYTES_AND_PI3K_INHIBITION_DN	155	0.410629	1.79688	3.20943e-05	0.000791628	0.000594177	1872	tags=35%, list=17%, signal=30%	1363/1362/3612/29969/10159/23741/51128/8848/23047/9375/5664/5274/5716/1644/8036/84747/8869/5494/2926/51316/25972/64065/8674/115207/3073/10982/56172/23234/55269/11163/79145/6004/9562/6925/5532/3831/23604/55288/64781/9039/64400/5805/427/1385/54741/3308/1666/3070/5583/81618/3685/58517/7307/4436/29880
NABA_ECM_REGULATORS	NABA_ECM_REGULATORS	NABA_ECM_REGULATORS	178	-0.365995	-1.76304	3.22055e-05	0.000792128	0.000594552	2292	tags=36%, list=21%, signal=29%	1370/649/4018/1522/11085/54507/866/4320/5273/1992/4185/9509/5046/64386/5104/4327/462/5176/60676/3026/8748/5648/23553/1510/1521/5269/11173/4015/79676/7052/5271/1469/112398/5054/6768/5069/710/5328/8751/1474/259/5646/101/1472/10863/5033/9333/8728/3700/8530/5351/871/4321/5644/5265/6317/4323/3373/7051/56999/4319/6590/8038/5266
GO_REGULATION_OF_CELL_CYCLE_G2_M_PHASE_TRANSITION	GO_REGULATION_OF_CELL_CYCLE_G2_M_PHASE_TRANSITION	GO_REGULATION_OF_CELL_CYCLE_G2_M_PHASE_TRANSITION	157	0.397917	1.74039	3.21896e-05	0.000792128	0.000594552	3452	tags=47%, list=32%, signal=33%	8883/5048/2273/5885/5683/5988/5716/5577/5686/5717/80254/5569/11258/5684/9978/5701/10142/5715/1069/22976/79959/5116/5718/5108/8766/26271/6500/51347/5704/9861/1111/10213/8317/9928/5706/5693/51720/7846/7283/6604/891/10121/23198/5884/5695/5708/9662/5711/60561/8655/11073/5709/994/2956/22919/5698/3306/23332/29980/63967/5702/9525/9491/3161/8454/7157/5689/4957/5713/51514/9702/5694/5682/55125
MORF_DNMT1	MORF_DNMT1	MORF_DNMT1	98	0.472706	1.92314	3.24378e-05	0.000796715	0.000597995	2768	tags=46%, list=25%, signal=35%	8883/65110/865/11130/4678/9126/4670/7027/7398/3181/6742/4175/6917/701/10728/1786/7884/23234/2521/23518/51020/10130/3925/5501/2958/10915/8295/3033/1854/7514/5591/10236/10946/4171/10594/8125/22934/5984/10450/10128/23435/9184/10969/23107/22919
GO_POSITIVE_REGULATION_OF_CHEMOTAXIS	GO_POSITIVE_REGULATION_OF_CHEMOTAXIS	GO_POSITIVE_REGULATION_OF_CHEMOTAXIS	114	-0.417939	-1.88595	3.25544e-05	0.000798453	0.000599299	2414	tags=43%, list=22%, signal=34%	158747/1230/811/6375/5879/8823/57402/6348/347733/177/6387/10488/2247/57118/719/6354/1240/199/6346/3071/8291/2358/3673/5054/6366/54209/7040/4088/1435/2152/1236/9048/5880/8740/63940/5919/4233/5155/1907/972/6352/59341/1902/3965/51561/1906/3569/5228/3929
PHONG_TNF_TARGETS_UP	PHONG_TNF_TARGETS_UP	PHONG_TNF_TARGETS_UP	58	-0.503084	-2.01077	3.2695e-05	0.00079965	0.000600198	2234	tags=52%, list=21%, signal=41%	8553/8870/9308/7538/3725/4170/1316/467/3726/3460/1052/3589/24147/1847/2069/2921/3383/2114/7127/4792/5328/6385/3918/1969/7128/56999/3976/3569/4791/1437
GSE22886_DAY1_VS_DAY7_MONOCYTE_IN_CULTURE_DN	GSE22886_DAY1_VS_DAY7_MONOCYTE_IN_CULTURE_DN	GSE22886_DAY1_VS_DAY7_MONOCYTE_IN_CULTURE_DN	178	0.402494	1.77876	3.26751e-05	0.00079965	0.000600198	2979	tags=44%, list=27%, signal=32%	2778/4121/4200/65084/2878/6342/51321/81533/6596/9324/27244/5538/10026/5860/80349/8801/57037/29081/178/114883/3074/155066/3682/34/4199/7267/283537/10111/5510/51020/286148/4190/6678/23423/11062/10549/79622/26580/8099/5184/38/5910/8776/9054/23646/51218/7388/4830/5591/27089/9779/5824/5096/23531/5106/55006/55347/2821/51650/4711/1020/328/7905/4722/6251/51367/23107/5264/55704/402/2990/4258/3417/56994/79…
MODULE_522	MODULE_522	MODULE_522	29	-0.626742	-2.14587	3.2831e-05	0.000801851	0.00060185	2089	tags=48%, list=19%, signal=39%	6504/2870/7039/9322/5971/3575/4814/100/1368/80176/4791/4879/3601/3690
GSE39110_UNTREATED_VS_IL2_TREATED_CD8_TCELL_DAY6_POST_IMMUNIZATION_UP	GSE39110_UNTREATED_VS_IL2_TREATED_CD8_TCELL_DAY6_POST_IMMUNIZATION_UP	GSE39110_UNTREATED_VS_IL2_TREATED_CD8_TCELL_DAY6_POST_IMMUNIZATION_UP	150	-0.382595	-1.77841	3.33702e-05	0.000813879	0.000610877	2234	tags=38%, list=21%, signal=31%	8553/8870/6277/10392/25939/4542/1992/5565/80005/3560/3489/3635/6404/53637/8645/3559/54843/10581/1847/1521/2274/2683/5341/79056/3695/3004/79026/23498/7791/3764/10410/3687/2591/57823/366/6515/5914/6237/4600/684/3002/101/11240/3290/4818/3956/2678/8728/2213/864/596/3903/1234/6352/5836/1437/3690
REACTOME_NEGATIVE_REGULATION_OF_NOTCH4_SIGNALING	REACTOME_NEGATIVE_REGULATION_OF_NOTCH4_SIGNALING	REACTOME_NEGATIVE_REGULATION_OF_NOTCH4_SIGNALING	49	0.556936	1.99846	3.40605e-05	0.000829552	0.000622641	3547	tags=61%, list=33%, signal=41%	5683/5716/5686/5717/5684/9978/5701/5715/5718/6500/5704/9861/10213/5706/5693/5695/5708/5711/5709/5698/5702/9491/10460/8454/5689/5713/5694/5682/5707/5700
GSE6269_E_COLI_VS_STREP_PNEUMO_INF_PBMC_DN	GSE6269_E_COLI_VS_STREP_PNEUMO_INF_PBMC_DN	GSE6269_E_COLI_VS_STREP_PNEUMO_INF_PBMC_DN	142	-0.389582	-1.8101	3.4156e-05	0.000830716	0.000623516	2476	tags=35%, list=23%, signal=28%	6038/2153/3101/7542/4689/2936/1441/2319/3340/5273/4542/182/5034/3613/25844/4057/80305/5089/23524/7357/23601/56729/79056/2069/7850/822/23166/4070/127544/100133941/101/3614/10863/79789/3338/11240/241/10645/4973/283/9454/3934/6518/5836/6590/9260/6286/5004/1116/6280
REACTOME_DEGRADATION_OF_AXIN	REACTOME_DEGRADATION_OF_AXIN	REACTOME_DEGRADATION_OF_AXIN	47	0.576965	2.06121	3.4291e-05	0.000831677	0.000624236	3547	tags=64%, list=33%, signal=43%	5683/8658/5716/5686/5717/5684/80351/5701/5715/5718/5704/9861/10213/5706/5693/64750/23198/5695/5708/5711/5709/5698/5702/9491/5689/5713/5694/5682/5707/5700
TGFB_UP.V1_UP	TGFB_UP.V1_UP	TGFB_UP.V1_UP	164	-0.370122	-1.75504	3.42507e-05	0.000831677	0.000624236	1891	tags=37%, list=17%, signal=31%	8553/51384/5553/3340/84951/3725/79905/29949/467/23648/3726/388/5154/376412/58494/635/838/3589/81555/8877/23187/9853/23541/1454/9469/10786/1160/8631/4053/6615/2114/10205/1573/127544/3783/1474/23529/5467/4803/4606/6274/7476/116372/677/1307/56937/1030/3373/1436/6236/54498/5155/10848/3694/3976/25841/80176/1906/6525/3678/1410
TATTATA_MIR374	TATTATA_MIR374	TATTATA_MIR374	206	0.385029	1.74019	3.46817e-05	0.000839982	0.00063047	2131	tags=31%, list=20%, signal=25%	4821/11075/18/2823/6857/4857/4808/4885/4076/23174/2332/6670/55024/1602/1756/10477/152559/4952/22871/8491/5569/4756/7474/5324/8924/4929/394/10351/25836/3131/5597/55832/55636/5813/83604/830/22976/57162/3097/4211/90627/10260/5142/262/2104/10915/9891/5144/2908/3308/6416/2308/54622/51317/253943/29/102/2138/23345/9839/23090/152006/7091/9444
PECE_MAMMARY_STEM_CELL_DN	PECE_MAMMARY_STEM_CELL_DN	PECE_MAMMARY_STEM_CELL_DN	95	0.47344	1.90816	3.50515e-05	0.00084776	0.000636308	2209	tags=43%, list=20%, signal=35%	9737/23136/2191/1123/8452/10810/26575/2273/4678/9375/801/11231/7220/79646/5412/2060/988/1759/221037/7586/56172/2550/546/5108/1654/22890/9554/1462/1635/1519/800/23369/4060/3093/5921/2923/51366/8439/2746/81631/55000
REACTOME_G2_M_CHECKPOINTS	REACTOME_G2_M_CHECKPOINTS	REACTOME_G2_M_CHECKPOINTS	106	0.458209	1.89379	3.54244e-05	0.000855589	0.000642185	2376	tags=37%, list=22%, signal=29%	6117/10926/5683/5716/5686/5717/9025/7486/5985/9656/5983/545/5684/8924/10971/4175/5701/5715/10111/5718/5704/9861/6118/1111/10213/8317/7336/7334/5706/5693/51720/4171/891/23198/5884/5695/5984/5708/5711
GSE21927_SPLEEN_C57BL6_VS_EL4_TUMOR_BALBC_MONOCYTES_UP	GSE21927_SPLEEN_C57BL6_VS_EL4_TUMOR_BALBC_MONOCYTES_UP	GSE21927_SPLEEN_C57BL6_VS_EL4_TUMOR_BALBC_MONOCYTES_UP	174	0.399947	1.76386	3.58856e-05	0.00086553	0.000649646	2460	tags=39%, list=23%, signal=31%	18/65110/5727/22875/6596/11168/6990/10396/54878/5048/8848/11098/4013/10000/144699/57763/26999/65117/80232/8473/7181/25901/80351/1153/9857/8674/9648/6775/286451/283537/10905/55082/55167/51646/5533/54737/54851/10943/51447/5934/923/9139/51601/5290/9960/427/10520/10057/9852/7294/5586/29/55763/9559/374354/9821/23077/387263/51135/8554/54556/5451/868/1195/5279/26268/1432/6304
GO_SPLICEOSOMAL_COMPLEX	GO_SPLICEOSOMAL_COMPLEX	GO_SPLICEOSOMAL_COMPLEX	127	0.446804	1.89906	3.59518e-05	0.000865925	0.000649943	3400	tags=52%, list=31%, signal=36%	5935/6638/4670/58155/27336/3181/10286/1655/1153/23658/988/23398/25804/60625/22938/51362/55596/6634/8539/6632/23451/79622/5511/6009/55660/55015/4904/10291/3189/51690/26121/6636/7307/10492/3550/51322/10236/10285/10946/8899/51759/10594/23450/8559/6635/22913/27339/10450/6637/220988/9939/51340/9410/50804/26986/55234/6627/3192/4116/10907/9092/9716/3185/83443/6629/55119
RAY_ALZHEIMERS_DISEASE	RAY_ALZHEIMERS_DISEASE	RAY_ALZHEIMERS_DISEASE	14	-0.766696	-2.15202	3.63071e-05	0.000872071	0.000654555	1856	tags=71%, list=17%, signal=59%	3489/6354/3589/7124/3383/6362/1435/6352/1440/3552
AP1_Q2_01	AP1_Q2_01	AP1_Q2_01	196	-0.348029	-1.6858	3.6272e-05	0.000872071	0.000654555	1698	tags=30%, list=16%, signal=25%	22941/26151/9455/51702/114/23154/6620/28999/51050/64129/9572/4921/9294/3589/1852/2827/37/8291/9610/6714/1364/7408/3557/26261/6548/79836/8751/688/9953/4026/2707/8878/1606/5794/64285/3614/1839/1942/8061/3868/3918/4286/8431/51330/11030/26353/4321/7869/5333/2048/4000/4973/3914/2318/80271/6863/4608/768
GSE11961_FOLLICULAR_BCELL_VS_MEMORY_BCELL_DAY7_DN	GSE11961_FOLLICULAR_BCELL_VS_MEMORY_BCELL_DAY7_DN	GSE11961_FOLLICULAR_BCELL_VS_MEMORY_BCELL_DAY7_DN	121	0.443283	1.87758	3.64147e-05	0.000873451	0.000655591	2315	tags=40%, list=21%, signal=32%	4684/2778/57157/60487/5213/64921/11130/9411/23588/26054/157567/5577/537/8754/9521/5527/9879/4976/4591/7411/79072/1739/9655/80007/55322/25977/10513/10564/79944/22/4190/54851/64112/10935/51013/8776/10257/51184/23002/27330/23607/682/64750/152006/1977/757/151230/5547/23279
TTAYRTAA_E4BP4_01	TTAYRTAA_E4BP4_01	TTAYRTAA_E4BP4_01	181	0.392948	1.74437	3.65058e-05	0.000874432	0.000656328	2589	tags=40%, list=24%, signal=31%	7102/6456/5270/5126/216/2823/1996/1808/4885/10129/8848/3400/8503/1756/2259/11345/3572/801/23179/1540/25842/1655/10294/23394/25836/5621/10140/23705/221037/5813/1024/54847/26273/8864/90627/10260/29974/57338/80243/54205/51447/64400/22911/22883/8633/23213/29114/266629/2028/8905/253943/2138/9099/55863/10218/9372/8500/8813/51366/55784/10019/9397/79683/8927/51557/63974/23017/1306/9421/154/489/79693/51574
LEE_NEURAL_CREST_STEM_CELL_UP	LEE_NEURAL_CREST_STEM_CELL_UP	LEE_NEURAL_CREST_STEM_CELL_UP	134	0.428476	1.83327	3.6769e-05	0.000879526	0.000660151	1265	tags=28%, list=12%, signal=25%	57084/29106/9705/11075/23114/1113/6328/9118/653/2191/1281/6750/4808/5100/4741/26119/1917/10631/590/3912/4673/3488/1641/4747/54674/9378/477/28513/6696/862/1634/6616/29099/1909/4919/11341/214/2934
MODULE_91	MODULE_91	MODULE_91	34	0.634284	2.1232	3.77811e-05	0.00090242	0.000677334	3547	tags=71%, list=33%, signal=48%	5683/5716/5686/5717/5684/7323/5701/5715/5718/7322/5704/9861/10213/5706/5693/5695/5708/5709/5689/5713/5694/5682/5707/5700
TGCCTTA_MIR124A	TGCCTTA_MIR124A	TGCCTTA_MIR124A	408	0.320934	1.56211	3.78297e-05	0.00090242	0.000677334	2261	tags=29%, list=21%, signal=24%	4760/23114/2891/5178/4131/1657/22998/23037/57157/10479/865/204851/9254/5100/9760/23174/6319/4628/27020/10579/6990/2180/6670/8787/8065/10000/1756/23406/8801/60481/9729/1282/4139/1876/10735/58155/65117/51143/8473/1994/8874/23428/23022/9053/25901/89795/10424/9857/1951/23545/65055/65982/115207/6666/54874/26994/64418/284/286451/7884/163486/56913/8618/8723/55082/9097/3759/2013/55830/214/80762/8766/310/…
CREIGHTON_ENDOCRINE_THERAPY_RESISTANCE_2	CREIGHTON_ENDOCRINE_THERAPY_RESISTANCE_2	CREIGHTON_ENDOCRINE_THERAPY_RESISTANCE_2	194	0.391925	1.7543	3.80243e-05	0.000905821	0.000679887	2663	tags=41%, list=24%, signal=31%	5217/114327/9240/10693/4885/4628/55081/56890/64431/11168/29118/84288/1407/8975/9498/84747/79740/6717/8924/51335/28981/80173/9857/6103/10048/65055/6787/7107/5813/1069/200081/5980/92104/5108/9609/54585/64800/10943/8539/678/54681/11127/2009/11142/4291/54839/51098/81575/10100/23512/22843/3550/64799/7283/2302/54970/124152/55335/4117/9462/7568/4062/55805/23178/56171/9649/80095/26150/60561/51673/91949/1…
GNF2_NS	GNF2_NS	GNF2_NS	36	0.60857	2.06337	3.83427e-05	0.000912158	0.000684644	2717	tags=53%, list=25%, signal=40%	5683/5686/5901/5684/3181/6742/29789/708/10606/6059/11222/5591/6636/6635/51650/10128/2956/23107/3150
POOLA_INVASIVE_BREAST_CANCER_UP	POOLA_INVASIVE_BREAST_CANCER_UP	POOLA_INVASIVE_BREAST_CANCER_UP	244	-0.330953	-1.64476	3.95654e-05	0.000939962	0.000705513	1232	tags=26%, list=11%, signal=23%	199/27074/7852/3109/79075/5341/90993/597/2207/3689/7940/1043/332/4688/10859/56833/10288/1368/7412/54509/9056/3687/5054/2215/6362/3932/3561/1824/6503/942/3002/10578/1893/915/83481/7130/5284/1236/3003/8530/6713/9518/4321/341/1880/958/3373/7083/131578/972/3965/4050/9582/7185/8038/2359/6286/3128/4283/5329/3669/9235/3123
GNF2_MLH1	GNF2_MLH1	GNF2_MLH1	35	0.613265	2.05946	3.97543e-05	0.000943164	0.000707916	2655	tags=66%, list=24%, signal=50%	5928/9126/7398/3181/3608/10728/7884/6634/6632/10915/55215/9972/4436/57122/28977/4292/5984/6635/26135/10128/220988/11198/2956
KEGG_PROTEASOME	KEGG_PROTEASOME	KEGG_PROTEASOME	38	0.598945	2.04911	3.99675e-05	0.000946931	0.000710744	3547	tags=63%, list=33%, signal=43%	5683/5686/5717/5684/5701/5718/5704/9861/10213/5706/5693/23198/5695/5708/5709/5698/5702/9491/5689/5713/5694/5682/5707/5700
GNF2_ANP32B	GNF2_ANP32B	GNF2_ANP32B	32	0.639489	2.11877	4.01794e-05	0.000950658	0.000713541	2535	tags=62%, list=23%, signal=48%	7443/8520/3148/3151/7398/6717/7411/5631/10728/23234/81611/10051/8533/7913/1854/9972/23512/26135/11340/220988
GNF2_TST	GNF2_TST	GNF2_TST	90	-0.4382	-1.88047	4.031e-05	0.000951909	0.00071448	1705	tags=46%, list=16%, signal=39%	1757/1571/433/22809/1548/8824/733/10991/462/10840/8659/3026/7263/1555/2593/7036/23475/5313/5827/3083/710/3155/2944/10993/259/57834/3931/3700/3249/229/1559/341/1066/5919/8608/335/344/283/5004/57817/325
GO_NEGATIVE_REGULATION_OF_CELL_ADHESION	GO_NEGATIVE_REGULATION_OF_CELL_ADHESION	GO_NEGATIVE_REGULATION_OF_CELL_ADHESION	214	-0.335568	-1.63714	4.03416e-05	0.000951909	0.00071448	2002	tags=31%, list=18%, signal=26%	652/23603/51043/55558/6469/6693/347/182/5074/6387/5420/8322/58494/5800/26279/26191/1029/3559/4035/94/50943/1051/6714/5592/3718/10859/398/10288/11326/10385/64600/941/5365/5054/3557/6366/4070/396/8751/6385/7040/942/11314/4582/6494/2065/3077/3956/3549/2213/445/81/4321/864/2064/4323/4851/27289/114897/335/6376/972/59341/3965/3566/7356/3620
GO_REGULATION_OF_GENE_EXPRESSION_EPIGENETIC	GO_REGULATION_OF_GENE_EXPRESSION_EPIGENETIC	GO_REGULATION_OF_GENE_EXPRESSION_EPIGENETIC	214	0.376665	1.71869	4.07141e-05	0.000959399	0.000720102	2435	tags=38%, list=22%, signal=30%	8467/5903/9077/5928/7257/2332/8289/83989/8520/5253/648/5901/10762/8850/7247/1994/3181/3481/4152/25842/1655/57343/8575/8932/1786/4087/29883/54454/29066/11146/9631/6996/54737/7290/10269/5439/10943/23451/54107/91746/5511/23411/7913/6839/5926/3070/1111/53371/6774/10664/10014/23369/7175/5431/9112/9972/8493/3784/5931/23512/6908/5438/23165/58487/54487/8480/10933/57122/9015/9611/7703/9759/22823/4927/5433…
DCA_UP.V1_UP	DCA_UP.V1_UP	DCA_UP.V1_UP	159	-0.374924	-1.75652	4.09937e-05	0.000964682	0.000724067	2277	tags=37%, list=21%, signal=30%	631/10278/4599/1757/79446/9389/51384/56475/81570/54/84951/51351/11119/3820/57663/3433/57576/10126/90204/3963/10086/60385/51226/3559/660/10743/970/23523/199/23187/79056/3732/398/2051/64600/54466/79412/6041/710/91977/835/3860/83444/27063/25770/7439/64925/7739/3362/7301/8728/8994/8976/79153/5265/23566/51561/79820/9154
REACTOME_ACTIVATION_OF_APC_C_AND_APC_C:CDC20_MEDIATED_DEGRADATION_OF_MITOTIC_PROTEINS	REACTOME_ACTIVATION_OF_APC_C_AND_APC_C:CDC20_MEDIATED_DEGRADATION_OF_MITOTIC_PROTEINS	REACTOME_ACTIVATION_OF_APC_C_AND_APC_C:CDC20_MEDIATED_DEGRADATION_OF_MITOTIC_PROTEINS	62	0.526568	1.97029	4.1352e-05	0.00097049	0.000728426	3547	tags=61%, list=33%, signal=42%	5683/5716/5686/5717/5684/701/5701/5715/10393/5718/5704/996/9861/4085/10213/8697/5706/5693/7321/891/7324/23198/5695/5708/5711/9184/8900/5709/5698/51433/5702/9491/5689/5713/5694/5682/5707/5700
RUIZ_TNC_TARGETS_UP	RUIZ_TNC_TARGETS_UP	RUIZ_TNC_TARGETS_UP	139	0.422569	1.82475	4.13419e-05	0.00097049	0.000728426	1690	tags=30%, list=16%, signal=26%	7857/5168/9935/6091/4121/5627/1281/56967/10769/55837/55251/55790/84159/55213/8658/4673/4077/1075/80232/6999/5783/6696/25840/9500/115207/6616/4054/665/1909/4211/6453/51646/2934/23635/10079/2896/29994/847/3490/51317/694/5476
REACTOME_DEGRADATION_OF_DVL	REACTOME_DEGRADATION_OF_DVL	REACTOME_DEGRADATION_OF_DVL	49	0.553401	1.98577	4.15772e-05	0.000974462	0.000731407	3547	tags=63%, list=33%, signal=43%	8452/5683/5716/5686/5717/5684/9978/5701/5715/5718/5704/9861/10213/5706/5693/23198/5695/5708/5711/5709/5698/1857/5702/9491/5689/5713/5694/5682/1856/5707/5700
GNF2_FEN1	GNF2_FEN1	GNF2_FEN1	53	0.543445	1.98221	4.16472e-05	0.00097479	0.000731654	2486	tags=49%, list=23%, signal=38%	11130/7443/8520/4678/3148/5985/3832/10988/23234/10635/10051/8533/6632/55215/5111/9055/1854/2305/4436/51659/51203/5096/4171/29127/5984/79801
LTE2_UP.V1_UP	LTE2_UP.V1_UP	LTE2_UP.V1_UP	170	0.401374	1.77043	4.1867e-05	0.00097862	0.000734528	1965	tags=34%, list=18%, signal=28%	4212/5332/23074/5627/1808/4857/9867/10479/5121/2878/54453/9749/5734/55790/23588/51760/51635/6653/57037/10668/26999/5325/1836/3488/51606/2730/55872/9936/5631/2650/64764/65055/309/81558/665/79959/11163/4925/89910/22944/3158/51171/6558/2036/26517/8541/5583/694/58528/9252/4155/4644/79695/28998/2954/5304/360
PAL_PRMT5_TARGETS_UP	PAL_PRMT5_TARGETS_UP	PAL_PRMT5_TARGETS_UP	161	0.395081	1.73123	4.21181e-05	0.000983169	0.000737943	3070	tags=45%, list=28%, signal=33%	4684/5935/1183/5627/1070/11168/2332/55213/4692/10477/8520/10631/3148/5325/4016/3151/5985/6605/5311/5955/55656/3832/11171/1069/7884/55082/81611/3925/8533/262/79711/9861/6118/2620/3308/1462/3070/4830/5693/10559/5921/27068/2954/4714/10946/4171/55089/4927/29127/7072/2079/5557/3838/1982/328/23435/6418/11073/51574/2969/7284/51433/9589/2990/9994/7112/5702/1892/79042/23317/10460/191
MODULE_345	MODULE_345	MODULE_345	94	-0.429706	-1.85091	4.22009e-05	0.000983784	0.000738404	2603	tags=45%, list=24%, signal=34%	9246/8718/3115/3543/10561/4599/4118/3560/80774/973/5104/914/3117/6890/64718/930/1052/8312/6354/7404/4938/3575/3109/27092/10410/6362/366/942/6689/684/8519/10578/3122/915/7130/3563/8728/3119/9636/972/1440/4283
GSE39820_CTRL_VS_TGFBETA3_IL6_CD4_TCELL_UP	GSE39820_CTRL_VS_TGFBETA3_IL6_CD4_TCELL_UP	GSE39820_CTRL_VS_TGFBETA3_IL6_CD4_TCELL_UP	143	0.417148	1.8061	4.23722e-05	0.000986456	0.00074041	2199	tags=37%, list=20%, signal=30%	55859/5270/2191/9874/2180/5734/80349/2188/5686/5717/5985/25842/55037/10988/23394/1960/5701/9655/9882/80145/2287/55781/23708/10111/54847/23075/4552/55167/1654/51071/54851/50807/55159/64112/6118/10196/132/5781/6908/374354/64710/23129/11083/1677/57122/26005/54962/1520/9934/7324/51163/9467/22934
GSE37534_UNTREATED_VS_ROSIGLITAZONE_TREATED_CD4_TCELL_PPARG1_AND_FOXP3_TRASDUCED_DN	GSE37534_UNTREATED_VS_ROSIGLITAZONE_TREATED_CD4_TCELL_PPARG1_AND_FOXP3_TRASDUCED_DN	GSE37534_UNTREATED_VS_ROSIGLITAZONE_TREATED_CD4_TCELL_PPARG1_AND_FOXP3_TRASDUCED_DN	174	-0.359138	-1.72306	4.28451e-05	0.000996134	0.000747674	2139	tags=36%, list=20%, signal=30%	3437/23586/78999/7538/5565/6398/6619/6001/57124/4884/5742/467/55014/55281/3433/54964/55509/6890/27125/57194/3431/23283/64761/1997/6354/55777/2355/79669/1121/55034/8444/10475/4499/55647/9469/3383/10322/1318/51296/222658/3655/79836/7010/127544/80830/4600/7706/684/8519/5646/1435/6773/23060/10791/25897/26353/6120/23764/10672/3569/6273/3601/3620
REACTOME_ASSEMBLY_OF_THE_PRE_REPLICATIVE_COMPLEX	REACTOME_ASSEMBLY_OF_THE_PRE_REPLICATIVE_COMPLEX	REACTOME_ASSEMBLY_OF_THE_PRE_REPLICATIVE_COMPLEX	54	0.553242	2.02251	4.36029e-05	0.00100971	0.000757863	3852	tags=65%, list=35%, signal=42%	5683/5716/5686/5717/5684/4175/5701/5715/5718/5704/9861/10213/5706/5693/4171/23198/5695/5708/5711/5709/5698/5702/81620/9491/5689/5713/5694/5682/5707/5700/1871/990/51053/10197/6233
HUMMERICH_SKIN_CANCER_PROGRESSION_UP	HUMMERICH_SKIN_CANCER_PROGRESSION_UP	HUMMERICH_SKIN_CANCER_PROGRESSION_UP	77	-0.463695	-1.95097	4.35397e-05	0.00100971	0.000757863	1184	tags=34%, list=11%, signal=30%	899/9610/4688/7412/10410/841/3557/5589/4609/4070/101/3162/3868/389/51330/80781/3119/7058/4323/1382/1535/344/3934/3691/3678/3566
BROWNE_HCMV_INFECTION_16HR_UP	BROWNE_HCMV_INFECTION_16HR_UP	BROWNE_HCMV_INFECTION_16HR_UP	197	0.383207	1.71689	4.35685e-05	0.00100971	0.000757863	2822	tags=43%, list=26%, signal=32%	3670/22876/9118/9/8835/7596/1780/4885/2878/4741/3757/6596/5504/23683/152559/1876/1105/10950/8153/10793/5357/3841/5243/1739/25977/988/55312/11196/26049/9712/10564/2959/2110/54737/22890/51362/171586/64112/10165/5868/55041/5805/5144/3482/23148/5063/22911/146057/7062/669/4291/9972/10124/5781/23512/7436/3459/90806/1677/6654/8500/5894/7782/5451/54861/23232/151230/4067/8846/23086/27339/6045/120526/7187/…
LENAOUR_DENDRITIC_CELL_MATURATION_DN	LENAOUR_DENDRITIC_CELL_MATURATION_DN	LENAOUR_DENDRITIC_CELL_MATURATION_DN	116	-0.403023	-1.80727	4.39492e-05	0.00101638	0.000762867	1195	tags=28%, list=11%, signal=25%	4814/65108/2207/7124/7940/2921/6275/7850/10195/10105/8942/23166/4792/3561/1536/2014/5265/9636/1066/1436/1645/4973/3553/6556/3665/9260/6279/5329/1116/4828/5724/6280
GO_POSITIVE_REGULATION_OF_LEUKOCYTE_DIFFERENTIATION	GO_POSITIVE_REGULATION_OF_LEUKOCYTE_DIFFERENTIATION	GO_POSITIVE_REGULATION_OF_LEUKOCYTE_DIFFERENTIATION	122	-0.395932	-1.79467	4.42864e-05	0.00102282	0.000767701	2396	tags=40%, list=22%, signal=32%	7305/1230/8772/54997/5896/7189/9308/695/3725/51043/6469/177/3567/3635/8111/3707/5590/11006/3559/2736/50943/3575/3071/100/7124/558/10288/10385/941/841/7535/5914/7040/942/101/1435/3549/3398/677/54440/864/4323/972/3976/3965/51561/8600/3566/8876
GSE20715_WT_VS_TLR4_KO_LUNG_DN	GSE20715_WT_VS_TLR4_KO_LUNG_DN	GSE20715_WT_VS_TLR4_KO_LUNG_DN	137	-0.385478	-1.78013	4.4676e-05	0.00103045	0.00077343	2766	tags=39%, list=25%, signal=30%	6625/3240/25816/4296/3856/51081/4123/79735/8106/3543/478/5791/9360/10461/25876/1101/3489/3635/23513/9394/10025/26279/638/8312/7404/8711/4046/8877/8416/23612/7450/79784/10898/3945/23162/7412/55738/9736/54716/23529/23476/1947/1839/5284/10791/8994/6560/4323/1436/4504/3991/4050/1755/1356
LEIN_LOCALIZED_TO_PROXIMAL_DENDRITES	LEIN_LOCALIZED_TO_PROXIMAL_DENDRITES	LEIN_LOCALIZED_TO_PROXIMAL_DENDRITES	27	0.677809	2.14126	4.4816e-05	0.00103231	0.000774826	2638	tags=70%, list=24%, signal=53%	3800/1114/9829/9118/4131/3423/6638/54550/2819/2060/22895/3208/23531/9921/25830/8927/5888/1915/4133
CAMP_UP.V1_DN	CAMP_UP.V1_DN	CAMP_UP.V1_DN	154	0.408151	1.78673	4.5095e-05	0.00103736	0.00077862	1698	tags=31%, list=16%, signal=27%	6447/23136/4674/27445/6812/4942/3423/5066/57515/23174/10129/4628/51444/10396/8848/23208/9231/10000/23786/801/4673/5569/3488/23022/7220/2776/3983/394/8932/55669/4199/29079/65009/57162/667/613/6453/22881/55970/66036/9920/10079/473/5063/26289/57178/3094/2530
WANG_LSD1_TARGETS_DN	WANG_LSD1_TARGETS_DN	WANG_LSD1_TARGETS_DN	33	0.633921	2.1076	4.54174e-05	0.00104193	0.000782049	892	tags=36%, list=8%, signal=33%	1363/1114/5126/27445/1113/6812/6857/27344/10814/9699/64377/6616
HALLMARK_INTERFERON_ALPHA_RESPONSE	HALLMARK_INTERFERON_ALPHA_RESPONSE	HALLMARK_INTERFERON_ALPHA_RESPONSE	75	-0.472778	-1.97978	4.53971e-05	0.00104193	0.000782049	2603	tags=45%, list=24%, signal=35%	9246/8638/10561/961/4599/834/3437/10628/55281/3433/6890/3431/64761/1997/10581/4938/27074/4061/79132/10410/841/85363/7706/684/8519/1435/6773/9830/64108/9636/972/3665/3566/3669
GO_CALCIUM_ION_REGULATED_EXOCYTOSIS	GO_CALCIUM_ION_REGULATED_EXOCYTOSIS	GO_CALCIUM_ION_REGULATED_EXOCYTOSIS	118	0.433209	1.83027	4.54731e-05	0.00104193	0.000782049	1943	tags=34%, list=18%, signal=28%	776/5217/27445/6812/6857/114088/2332/23208/51760/9581/8867/11069/10814/85477/801/9900/22871/9515/9699/9501/3745/6804/6616/8938/6622/488/5028/6861/8618/6845/5532/5868/6855/192683/8541/783/9751/5906/2932/10059
ACATTCC_MIR1_MIR206	ACATTCC_MIR1_MIR206	ACATTCC_MIR1_MIR206	222	0.373807	1.714	4.57394e-05	0.00104666	0.000785595	2613	tags=39%, list=24%, signal=30%	2643/23270/11215/10231/51444/7049/5048/6643/80349/23119/10814/23527/1389/2259/51582/8491/1182/10762/8473/23321/4223/11231/5756/10971/54665/4929/1655/80351/1951/8674/64506/23032/6616/10282/26040/56913/22862/3097/22/523/4211/5469/8525/11235/29767/372/23362/26580/51447/9554/9354/55327/11342/23213/377/1213/23369/307/5793/23002/78997/6908/5921/80031/3479/538/57645/23531/3796/3895/152006/9759/9444/5136…
DARWICHE_PAPILLOMA_RISK_HIGH_UP	DARWICHE_PAPILLOMA_RISK_HIGH_UP	DARWICHE_PAPILLOMA_RISK_HIGH_UP	105	-0.42651	-1.88042	4.60637e-05	0.0010527	0.000790128	2166	tags=42%, list=20%, signal=34%	6170/25939/2023/64215/1936/57124/7039/182/55509/11065/6723/55621/23597/51806/5211/5480/55168/10394/4061/558/3383/6282/8200/10410/7186/5653/2584/57664/54922/8986/56937/3939/6317/2810/6376/3976/9454/3553/6590/6279/57817/10406/1116/6280
GO_SPINDLE	GO_SPINDLE	GO_SPINDLE	226	0.371003	1.70459	4.64152e-05	0.00105934	0.000795112	3056	tags=42%, list=28%, signal=31%	114327/10769/403/1780/10129/56271/4628/8452/6990/5048/7443/6683/8658/801/9126/10735/80254/1400/51143/1540/10426/5311/11258/7013/9857/3832/23122/701/9585/10982/8243/10844/8766/51646/26271/5516/22924/996/11127/4085/2908/2009/57509/9055/1213/8317/79884/7756/55012/7175/9928/114791/3550/51203/10274/7283/11083/8480/3796/9611/891/4117/9859/26206/5515/140609/24137/10210/29127/27339/55207/5925/1432/8655/7…
BMI1_DN.V1_DN	BMI1_DN.V1_DN	BMI1_DN.V1_DN	123	0.436898	1.84682	4.68905e-05	0.00106878	0.000802204	1556	tags=31%, list=14%, signal=27%	57084/140597/23057/5178/6492/6451/8835/5121/28959/5100/2878/56521/6990/3400/8503/55365/8801/1917/648/23321/56155/51015/25840/5357/23548/8723/10671/4435/5142/23635/94134/8539/2115/10314/7227/2620/6258/22921
IKEDA_MIR30_TARGETS_UP	IKEDA_MIR30_TARGETS_UP	IKEDA_MIR30_TARGETS_UP	95	0.468664	1.88891	4.74096e-05	0.0010792	0.000810025	1889	tags=42%, list=17%, signal=35%	4684/5332/1808/9844/57157/4857/4628/2775/23119/1756/801/7027/9236/51809/9879/4094/3845/8678/4659/23335/57826/57162/9306/10905/22862/6453/11235/7322/23635/50807/5926/2803/90/8204/7514/831/7336/8660/5921/80031
GO_RNA_SPLICING_VIA_TRANSESTERIFICATION_REACTIONS	GO_RNA_SPLICING_VIA_TRANSESTERIFICATION_REACTIONS	GO_RNA_SPLICING_VIA_TRANSESTERIFICATION_REACTIONS	238	0.362743	1.67292	4.84884e-05	0.00110232	0.000827375	3399	tags=46%, list=31%, signal=32%	5935/4857/3188/6638/11168/2332/83989/4670/58155/1994/9879/27336/3181/10286/1655/1153/10199/23658/51585/10179/11171/988/23398/708/2521/25804/79665/60625/22938/51362/5439/55596/6634/6632/23451/79622/91746/11017/55660/65109/55015/4904/1859/10291/3189/58517/51690/5431/26121/6636/7307/5438/5094/10492/10084/3550/1477/10236/10285/1653/10946/8899/51759/51729/10594/51163/5433/23450/8559/7072/6635/22913/27…
GO_BLOOD_VESSEL_MORPHOGENESIS	GO_BLOOD_VESSEL_MORPHOGENESIS	GO_BLOOD_VESSEL_MORPHOGENESIS	486	-0.274195	-1.4611	4.85625e-05	0.00110256	0.000827558	2058	tags=28%, list=19%, signal=24%	10352/1003/9820/7490/4303/652/3725/6469/8928/6464/5371/28996/7042/347/23576/8325/3726/9394/4327/182/388/64344/6667/4627/51378/2247/8322/5154/5176/3728/6369/55742/7477/7498/51421/4854/3696/5613/719/3280/4881/5468/4035/94/4846/51162/2049/1311/2626/8877/7070/10016/4041/58504/2828/63943/8291/2683/90993/4015/2069/3689/51548/9047/10267/354/10413/2041/8828/22905/5054/6461/6271/54538/7127/23166/9475/6659…
GSE3982_NEUTROPHIL_VS_BASOPHIL_DN	GSE3982_NEUTROPHIL_VS_BASOPHIL_DN	GSE3982_NEUTROPHIL_VS_BASOPHIL_DN	168	0.393216	1.73088	4.87637e-05	0.00110569	0.000829906	2482	tags=38%, list=23%, signal=29%	4698/1808/1657/64848/27247/27032/175/4338/8925/8153/5026/23122/10988/6917/466/23335/55832/6832/10728/79573/708/10982/23014/23518/11266/10051/5090/8539/9039/38/11017/6009/905/4904/55364/90/79068/7514/3094/2530/51663/51184/6636/55763/23531/7283/29087/54765/55006/9617/2230/10884/8453/5884/6728/5984/553115/26135/1429/27339/6647/8655/1915
GSE46606_UNSTIM_VS_CD40L_IL2_IL5_DAY1_STIMULATED_BCELL_UP	GSE46606_UNSTIM_VS_CD40L_IL2_IL5_DAY1_STIMULATED_BCELL_UP	GSE46606_UNSTIM_VS_CD40L_IL2_IL5_DAY1_STIMULATED_BCELL_UP	137	0.415485	1.78746	5.05727e-05	0.00114522	0.000859574	1647	tags=27%, list=15%, signal=23%	158471/4674/1028/114327/1123/56967/23037/3988/8910/57515/2581/10129/7769/23588/8503/6653/9832/2941/1182/25842/2517/51170/23394/6595/10140/23236/2185/7155/64641/84869/10363/55758/9960/55812/847/6772/2566
REACTOME_RESPIRATORY_ELECTRON_TRANSPORT	REACTOME_RESPIRATORY_ELECTRON_TRANSPORT	REACTOME_RESPIRATORY_ELECTRON_TRANSPORT	66	0.512991	1.94996	5.07786e-05	0.0011469	0.000860835	2604	tags=45%, list=24%, signal=35%	4698/1353/4719/6390/4712/51103/1345/4718/80219/2108/4707/7381/4705/2110/54205/7388/4729/27089/4714/55863/4708/4697/6391/9167/4724/4711/80224/4717/10128/4722
GSE37301_HEMATOPOIETIC_STEM_CELL_VS_COMMON_LYMPHOID_PROGENITOR_DN	GSE37301_HEMATOPOIETIC_STEM_CELL_VS_COMMON_LYMPHOID_PROGENITOR_DN	GSE37301_HEMATOPOIETIC_STEM_CELL_VS_COMMON_LYMPHOID_PROGENITOR_DN	181	0.388834	1.7261	5.07319e-05	0.0011469	0.000860835	2244	tags=33%, list=21%, signal=27%	3642/2770/5567/23643/2641/10944/9844/64848/9867/8467/7571/54453/8452/10926/9107/81796/8801/2941/51335/3983/10558/4753/5597/3073/55156/29099/830/526/4925/54968/57180/10549/26278/25802/5934/51031/5184/22895/6009/29097/5459/10714/3336/51076/2905/81618/8204/6774/55770/22834/51276/23165/3652/51542/9715/5106/28985/9859/5433/2230
GCM_DLG1	GCM_DLG1	GCM_DLG1	57	0.538733	1.98739	5.10318e-05	0.00115112	0.000864005	1850	tags=39%, list=17%, signal=32%	23136/491/22903/27020/5602/7257/9581/79982/3572/23259/8924/25994/1739/23291/9922/84162/64112/10314/11342/9693/59338/79685
GO_REGULATION_OF_LEUKOCYTE_APOPTOTIC_PROCESS	GO_REGULATION_OF_LEUKOCYTE_APOPTOTIC_PROCESS	GO_REGULATION_OF_LEUKOCYTE_APOPTOTIC_PROCESS	63	-0.495273	-2.00196	5.11767e-05	0.0011529	0.000865339	2390	tags=44%, list=22%, signal=35%	8772/5896/10461/695/652/29124/64127/6387/3707/1029/3575/100/2207/3718/10859/558/5133/6366/7293/101/1942/1236/972/1234/6352/3965/3665/3620
GO_CATION_CHANNEL_COMPLEX	GO_CATION_CHANNEL_COMPLEX	GO_CATION_CHANNEL_COMPLEX	161	0.392371	1.71936	5.18024e-05	0.00116549	0.000874786	2035	tags=31%, list=19%, signal=26%	2891/776/6833/6328/10242/3763/1804/3741/9254/3778/773/3757/3754/2898/801/22871/5311/6324/7220/3745/6804/2281/10142/6616/55799/27012/2185/55800/781/3759/845/149111/5142/8514/9472/2899/6332/5144/3752/6326/2892/2905/3738/783/2059/3784/10060/7881/6262/7222
GTTTGTT_MIR495	GTTTGTT_MIR495	GTTTGTT_MIR495	188	0.380413	1.69084	5.20364e-05	0.00116924	0.000877605	2772	tags=37%, list=25%, signal=28%	23040/117178/9705/2823/491/10742/204851/4808/8653/5727/3188/6319/56890/26575/6683/11052/10735/8473/1994/5756/54665/51761/394/51455/862/5597/10513/23705/57162/3759/8864/79665/259230/11235/1654/79365/6632/9752/9139/91746/5144/6400/1859/23007/7763/2201/10972/253943/80031/3479/58487/10933/25852/55585/92703/10121/9456/63974/10458/6304/23435/11198/2764/818/29982/9788/7337/2917/6446/31
GO_BONE_MORPHOGENESIS	GO_BONE_MORPHOGENESIS	GO_BONE_MORPHOGENESIS	92	-0.436588	-1.88507	5.31555e-05	0.00119285	0.000895322	2371	tags=39%, list=22%, signal=31%	7043/6781/4148/51141/54/7373/652/658/9350/1112/7059/64856/4057/60676/3638/5075/1311/4041/6662/10498/4040/5915/6424/5914/7010/7040/9249/4880/3549/304/871/302/4323/59341/5916/1294
GSE14769_UNSTIM_VS_80MIN_LPS_BMDM_DN	GSE14769_UNSTIM_VS_80MIN_LPS_BMDM_DN	GSE14769_UNSTIM_VS_80MIN_LPS_BMDM_DN	145	-0.380527	-1.77104	5.49965e-05	0.00123257	0.00092514	1293	tags=27%, list=12%, signal=24%	2355/1847/1051/5996/10865/5341/597/10938/55647/3383/7052/51296/3303/5054/6478/3557/57823/7127/4609/22822/127544/4794/8878/1839/3398/9518/8740/9636/23764/5008/5155/6352/25841/10435/51561/3553/7185/26471/5329
ACEVEDO_LIVER_TUMOR_VS_NORMAL_ADJACENT_TISSUE_DN	ACEVEDO_LIVER_TUMOR_VS_NORMAL_ADJACENT_TISSUE_DN	ACEVEDO_LIVER_TUMOR_VS_NORMAL_ADJACENT_TISSUE_DN	201	-0.345367	-1.68602	5.6501e-05	0.00126466	0.000949226	2754	tags=39%, list=25%, signal=30%	9172/290/5340/23534/5817/64284/7205/5256/53615/26512/8602/1776/9360/8553/1571/8870/3104/79777/8800/55893/22809/3486/5104/1672/8673/26227/2203/51332/10/28992/93436/1805/30827/2354/633/4239/7707/79658/4651/1847/8310/37/4499/35/595/2166/9208/80704/4061/558/60370/8631/23645/5609/7433/3083/2114/55876/3155/23166/4495/51312/51042/8431/1969/3931/968/563/25878/229/1559/4647/79054/63898/1577/8876/57817/2646
MODULE_28	MODULE_28	MODULE_28	31	0.633793	2.0749	5.6775e-05	0.00126754	0.000951383	2583	tags=52%, list=24%, signal=39%	5683/5716/5686/5717/5684/5701/5715/5718/5704/9861/10213/5706/5693/5695/5708/5709
TGCGCANK_UNKNOWN	TGCGCANK_UNKNOWN	TGCGCANK_UNKNOWN	371	0.322921	1.55365	5.67225e-05	0.00126754	0.000951383	2254	tags=28%, list=21%, signal=23%	8715/22876/5126/54832/1996/8883/57515/55450/27344/53343/403/8467/22903/52/6785/54494/57468/6638/7555/1738/55032/1756/5885/5683/2254/1876/8491/7181/7474/3181/3622/11201/80351/10294/10055/55120/4659/55705/9500/22866/10179/64422/988/1759/10728/1786/11196/284/55800/55269/29803/23276/55167/1654/22938/4850/22924/79893/2257/10935/22902/11127/5805/5144/1385/6988/2560/2892/3208/55975/8317/9652/3094/10916/…
REACTOME_CROSS_PRESENTATION_OF_SOLUBLE_EXOGENOUS_ANTIGENS_ENDOSOMES	REACTOME_CROSS_PRESENTATION_OF_SOLUBLE_EXOGENOUS_ANTIGENS_ENDOSOMES	REACTOME_CROSS_PRESENTATION_OF_SOLUBLE_EXOGENOUS_ANTIGENS_ENDOSOMES	43	0.583203	2.04267	5.70308e-05	0.00127162	0.000954447	3547	tags=65%, list=33%, signal=44%	4360/5683/5716/5686/5717/5684/5701/5715/5718/5704/9861/10213/5706/5693/23198/5695/5708/5711/5709/5698/5702/9491/5689/5713/5694/5682/5707/5700
E2F_Q6	E2F_Q6	E2F_Q6	157	0.390509	1.70798	5.71841e-05	0.00127341	0.000955788	2166	tags=34%, list=20%, signal=27%	5122/3642/5080/4212/4628/1633/6670/1756/4678/9126/10735/3151/5631/55148/25836/4175/4753/55832/1786/1946/23234/8243/3925/26271/7290/55596/6632/5501/91746/5511/5111/5926/10714/1462/2562/6710/79677/10664/5591/9252/9972/8493/4436/10236/6532/10274/8899/64976/4171/54556/2893/22823/9462
GO_LEUKOCYTE_APOPTOTIC_PROCESS	GO_LEUKOCYTE_APOPTOTIC_PROCESS	GO_LEUKOCYTE_APOPTOTIC_PROCESS	82	-0.454988	-1.92277	5.74632e-05	0.00127568	0.000957498	2390	tags=39%, list=22%, signal=31%	8772/5896/10461/695/652/29124/64127/6387/3707/3661/1676/1029/3559/3575/100/2207/3718/10859/558/5133/6366/7293/101/1942/1236/972/1234/6352/3965/3569/3665/3620
CTTGTAT_MIR381	CTTGTAT_MIR381	CTTGTAT_MIR381	153	0.402777	1.76048	5.75062e-05	0.00127568	0.000957498	2739	tags=45%, list=25%, signal=34%	4212/26960/1281/204851/3188/11168/23047/5253/51133/51582/7474/9378/22841/10198/5862/10771/89795/23414/8672/29117/19/10513/2571/81558/29883/57826/6197/55082/79665/23518/3839/54778/55167/56899/9354/2036/2620/11342/905/2181/57419/80031/10492/10236/10274/10135/9444/9282/51366/92/64895/2107/54861/9649/23367/6045/23244/10325/6304/6477/1982/8997/7447/2911/2969/26003/9788/7337/9410
GSE12845_IGD_POS_VS_NEG_BLOOD_BCELL_UP	GSE12845_IGD_POS_VS_NEG_BLOOD_BCELL_UP	GSE12845_IGD_POS_VS_NEG_BLOOD_BCELL_UP	159	-0.369524	-1.73123	5.73729e-05	0.00127568	0.000957498	2867	tags=42%, list=26%, signal=31%	4595/400961/126299/604/8906/290/9647/55661/6948/9968/26229/1621/9909/275/28951/5316/3101/64106/55679/8440/2319/9820/8558/973/23164/59344/914/3726/6452/104/23220/79865/55657/9640/930/23624/54891/23524/8642/58504/27343/55647/9427/6331/10267/23162/9517/8631/8496/55139/6478/79369/54929/2208/6503/27036/5646/3122/23308/8740/958/114897/3965/23508/3678/3566
STARK_PREFRONTAL_CORTEX_22Q11_DELETION_UP	STARK_PREFRONTAL_CORTEX_22Q11_DELETION_UP	STARK_PREFRONTAL_CORTEX_22Q11_DELETION_UP	138	0.421698	1.81912	5.76121e-05	0.00127641	0.000958041	2150	tags=35%, list=20%, signal=28%	3800/2770/55084/23504/8467/10154/23741/10396/9926/6670/29978/10814/26999/8036/8473/23321/9879/150726/6595/26053/2060/2185/1955/10982/22862/55082/91752/23518/6925/6529/29767/51362/8671/50807/9369/5529/58517/4978/23052/10983/2932/65125/1452/6093/23077/9839/5295/490
REACTOME_INSULIN_PROCESSING	REACTOME_INSULIN_PROCESSING	REACTOME_INSULIN_PROCESSING	18	0.751548	2.16068	5.7864e-05	0.00127874	0.000959788	720	tags=33%, list=7%, signal=31%	5122/1363/3800/5126/3630/6804
SANA_TNF_SIGNALING_UP	SANA_TNF_SIGNALING_UP	SANA_TNF_SIGNALING_UP	66	-0.483964	-1.98509	5.77976e-05	0.00127874	0.000959788	1393	tags=36%, list=13%, signal=32%	6354/4938/3575/2921/3383/51296/7412/10318/5054/7127/4792/4600/684/4088/1435/23308/7128/114897/3914/6376/3965/4319/8542/9235
VERHAAK_AML_WITH_NPM1_MUTATED_UP	VERHAAK_AML_WITH_NPM1_MUTATED_UP	VERHAAK_AML_WITH_NPM1_MUTATED_UP	155	-0.367291	-1.72097	5.85562e-05	0.00129239	0.000970039	1215	tags=28%, list=11%, signal=26%	6346/4814/58504/5341/597/7124/2069/2921/2268/10859/10288/51296/3055/23475/2215/2114/7127/9627/366/4792/629/942/3162/353514/2678/7128/9518/5265/4000/1645/200315/8875/9454/3553/3569/4791/1890/25780/8876/5329/50486/5724/10312/3690
LIN_APC_TARGETS	LIN_APC_TARGETS	LIN_APC_TARGETS	62	-0.485497	-1.9596	5.87929e-05	0.00129597	0.000972727	2153	tags=47%, list=20%, signal=38%	11187/2319/64319/10949/10174/7317/3852/595/10898/4061/6331/7052/9744/11333/10195/5589/10205/396/8519/10755/6274/6510/2705/81/10603/4323/4000/3855/375790
KIM_BIPOLAR_DISORDER_OLIGODENDROCYTE_DENSITY_CORR_DN	KIM_BIPOLAR_DISORDER_OLIGODENDROCYTE_DENSITY_CORR_DN	KIM_BIPOLAR_DISORDER_OLIGODENDROCYTE_DENSITY_CORR_DN	78	-0.456176	-1.92065	5.95296e-05	0.00130965	0.000982994	2374	tags=42%, list=22%, signal=33%	1621/5367/1295/4311/1041/2099/3556/1562/4320/7975/3291/652/3567/5081/1417/6354/6346/5309/1045/7124/9242/3955/5054/22904/1081/55503/1969/113878/2863/5210/6820/5652/6279
MODULE_198	MODULE_198	MODULE_198	276	0.35404	1.66944	5.95639e-05	0.00130965	0.000982994	2653	tags=35%, list=24%, signal=27%	3642/5080/4005/6117/3188/6596/3298/5928/1633/11130/5885/5683/8520/4678/5716/3148/4673/648/5901/7027/7247/5985/5983/3608/6879/1655/1434/4175/6787/988/1786/7884/2521/5718/4211/3925/22938/9318/6632/2958/6874/5704/6118/7913/4085/51727/5111/6772/4904/1859/1111/8317/4830/10664/4291/5591/2305/9112/9972/894/7319/5706/5693/5931/6908/4436/10236/22850/8899/57122/8161/4292/891/10594/1022/8125/10121/5433/6944…
GNF2_TDG	GNF2_TDG	GNF2_TDG	28	0.636158	2.03343	6.04811e-05	0.00132814	0.000996872	3142	tags=75%, list=29%, signal=54%	6117/11052/4670/6717/10728/6996/55596/6634/7913/7514/9972/10236/26135/23244/23435/11340/220988/10914/3192/4116/3182
REACTOME_RESPIRATORY_ELECTRON_TRANSPORT_ATP_SYNTHESIS_BY_CHEMIOSMOTIC_COUPLING_AND_HEAT_PRODUCTION_BY_UNCOUPLING_PROTEINS	REACTOME_RESPIRATORY_ELECTRON_TRANSPORT_ATP_SYNTHESIS_BY_CHEMIOSMOTIC_COUPLING_AND_HEAT_PRODUCTION_BY_UNCOUPLING_PROTEINS	REACTOME_RESPIRATORY_ELECTRON_TRANSPORT_ATP_SYNTHESIS_BY_CHEMIOSMOTIC_COUPLING_AND_HEAT_PRODUCTION_BY_UNCOUPLING_PROTEINS	70	0.511632	1.96624	6.06514e-05	0.00133021	0.00099842	2604	tags=46%, list=24%, signal=35%	4698/1353/4719/6390/4712/51103/1345/4718/80219/2108/4707/7381/4705/2110/7351/54205/7388/4729/27089/4714/55863/4708/4697/6391/9167/7352/4724/4711/80224/4717/10128/4722
MARKEY_RB1_ACUTE_LOF_DN	MARKEY_RB1_ACUTE_LOF_DN	MARKEY_RB1_ACUTE_LOF_DN	176	-0.355506	-1.70601	6.08588e-05	0.00133308	0.00100057	2295	tags=38%, list=21%, signal=30%	1176/4689/10741/8553/1522/10871/10678/3437/9535/6348/3486/8819/4066/2907/347/3433/6404/6890/7498/719/11006/1616/6354/5211/8877/3575/3071/405/1510/230/597/3689/7940/1043/4688/9545/3055/3687/4969/3936/710/23166/6288/85363/8519/3002/101/353514/8935/2213/5880/717/1649/9636/9021/1382/1436/3855/6352/8482/3665/26471/375790/5163/3669/10397
GSE3982_MAST_CELL_VS_NKCELL_UP	GSE3982_MAST_CELL_VS_NKCELL_UP	GSE3982_MAST_CELL_VS_NKCELL_UP	168	0.391263	1.72228	6.1267e-05	0.00134033	0.00100602	1666	tags=29%, list=15%, signal=25%	5168/4212/6812/3988/4076/6319/10129/190/56521/8848/404672/5683/10814/4642/51133/8754/5684/57460/2776/22836/10988/9655/9882/19/708/9658/9712/2195/211/8887/64754/5718/91752/28978/23507/58488/6634/51347/10935/10606/3308/79921/29967/3336/10257/90/1213/2205/81618
GNF2_LCAT	GNF2_LCAT	GNF2_LCAT	108	-0.401643	-1.78472	6.14654e-05	0.00134298	0.00100801	1705	tags=35%, list=16%, signal=30%	733/10991/462/10840/8659/9032/3026/7263/1555/2593/23498/7036/5313/5827/3083/710/3155/2944/10993/629/259/57834/3931/2705/3700/3249/1559/341/1066/66002/5919/8608/335/344/283/5004/57817/325
CAIRO_LIVER_DEVELOPMENT_DN	CAIRO_LIVER_DEVELOPMENT_DN	CAIRO_LIVER_DEVELOPMENT_DN	196	-0.342417	-1.65862	6.16866e-05	0.00134613	0.00101037	1770	tags=27%, list=16%, signal=23%	11015/1718/733/10991/462/6866/5176/10840/4057/635/4035/7263/875/2593/23498/7036/23475/9056/3936/3557/3083/710/80736/366/2944/55630/1536/259/9076/3162/4485/3931/241/80781/2705/3700/3249/5265/348/1066/3934/2160/5836/23464/5017/6279/3669/3929/10397/1401/3484/6280
GO_CATALYTIC_STEP_2_SPLICEOSOME	GO_CATALYTIC_STEP_2_SPLICEOSOME	GO_CATALYTIC_STEP_2_SPLICEOSOME	68	0.499978	1.92271	6.18728e-05	0.0013485	0.00101215	3399	tags=60%, list=31%, signal=42%	6638/4670/3181/10286/1655/988/23398/60625/22938/51362/55596/6634/6632/23451/10291/51690/6636/7307/10492/10236/10946/8899/10594/23450/6635/22913/27339/10450/6637/220988/9939/51340/9410/26986/6627/3192/4116/9092/9716/3185/6629
GSE29618_LAIV_VS_TIV_FLU_VACCINE_DAY7_PDC_UP	GSE29618_LAIV_VS_TIV_FLU_VACCINE_DAY7_PDC_UP	GSE29618_LAIV_VS_TIV_FLU_VACCINE_DAY7_PDC_UP	166	0.401055	1.76182	6.23782e-05	0.00135782	0.00101914	2621	tags=40%, list=24%, signal=31%	6447/9737/22876/22903/25913/5048/79811/26054/7056/58155/3151/5955/1655/55037/25840/6443/51585/114883/55322/57570/6903/26049/54454/9734/55109/10564/5116/22862/8887/54826/57003/10363/1508/214/53616/51646/9044/8720/5090/55596/79893/55884/65109/11260/10124/10440/114791/10559/54465/339448/7342/55006/56925/29110/79135/83478/3717/1195/10184/9989/54977/118/26502/2596/7766/80380
LEIN_MIDBRAIN_MARKERS	LEIN_MIDBRAIN_MARKERS	LEIN_MIDBRAIN_MARKERS	62	0.518137	1.93875	6.26828e-05	0.00136255	0.0010227	1196	tags=27%, list=11%, signal=25%	57084/1047/8788/26577/26052/27344/5860/1389/183/1644/51604/5026/54793/8938/4054/163486/2741
GSE13411_IGM_VS_SWITCHED_MEMORY_BCELL_DN	GSE13411_IGM_VS_SWITCHED_MEMORY_BCELL_DN	GSE13411_IGM_VS_SWITCHED_MEMORY_BCELL_DN	164	0.405452	1.77447	6.27523e-05	0.00136255	0.0010227	2385	tags=38%, list=22%, signal=30%	84525/4005/2581/10769/8895/3298/7257/27247/26054/9774/84159/10477/4719/3148/537/10762/5325/84079/59342/5311/22841/1655/8932/10855/5813/23234/8195/9819/1071/6845/8879/25950/22938/5516/55288/8897/50807/6874/50836/55884/23256/51727/29097/22911/3308/29994/847/1462/6774/23002/51322/79673/10313/7639/25979/51729/1604/5884/4724/1195/64083/9202/9057
HALLMARK_APICAL_JUNCTION	HALLMARK_APICAL_JUNCTION	HALLMARK_APICAL_JUNCTION	170	-0.363082	-1.73022	6.29155e-05	0.0013644	0.00102408	2305	tags=39%, list=21%, signal=31%	478/5010/5175/649/8174/1041/7106/8517/1366/24146/6464/10174/4627/87/3728/7059/55742/7414/3638/5089/1001/2593/7070/7450/89/1384/23562/2683/6714/9459/6624/1364/7408/3383/7791/4597/7412/54509/1004/3673/1500/10205/4982/8751/6237/942/3675/3918/8935/2886/247/9074/8976/140885/1307/5880/81/3881/3914/1956/6376/3691/7185/2318/51208/1013
E2F1_Q3	E2F1_Q3	E2F1_Q3	163	0.396391	1.73674	6.34044e-05	0.00137329	0.00103076	2166	tags=34%, list=20%, signal=28%	5122/8715/5080/2643/5178/4628/5928/1633/23208/6670/23047/1756/2898/4678/9126/10735/3151/7398/5631/55148/25836/4175/4753/55832/1786/23234/10393/4211/3925/26271/7290/55596/6632/6059/91746/5111/5926/10714/2562/6710/79677/9751/9252/51184/2874/8493/8905/4436/10236/54962/4171/8554/54556/2893/22823/9462
ACATATC_MIR190	ACATATC_MIR190	ACATATC_MIR190	42	0.584344	2.04198	6.35227e-05	0.00137414	0.0010314	2483	tags=50%, list=23%, signal=39%	4760/23114/5080/8867/1756/22871/89795/23705/55636/6197/6925/10092/50807/7227/79677/253943/4644/51696/64895/1027/55521
BILD_E2F3_ONCOGENIC_SIGNATURE	BILD_E2F3_ONCOGENIC_SIGNATURE	BILD_E2F3_ONCOGENIC_SIGNATURE	163	0.396035	1.73518	6.42442e-05	0.00138803	0.00104182	2066	tags=33%, list=19%, signal=27%	117178/2643/26577/55084/7074/6812/2778/1028/57157/55450/5727/6117/11168/1633/11130/1407/1917/4678/5253/23158/2254/23089/7027/4747/7474/54880/23228/65055/26033/6666/7107/55636/56172/5300/23234/56548/23014/9631/29767/6720/6874/5111/8604/25837/58528/58517/23336/8905/10098/51696/9331/23129/23333/8739
GO_ADAPTIVE_IMMUNE_RESPONSE_BASED_ON_SOMATIC_RECOMBINATION_OF_IMMUNE_RECEPTORS_BUILT_FROM_IMMUNOGLOBULIN_SUPERFAMILY_DOMAINS	GO_ADAPTIVE_IMMUNE_RESPONSE_BASED_ON_SOMATIC_RECOMBINATION_OF_IMMUNE_RECEPTORS_BUILT_FROM_IMMUNOGLOBULIN_SUPERFAMILY_DOMAINS	GO_ADAPTIVE_IMMUNE_RESPONSE_BASED_ON_SOMATIC_RECOMBINATION_OF_IMMUNE_RECEPTORS_BUILT_FROM_IMMUNOGLOBULIN_SUPERFAMILY_DOMAINS	203	-0.334181	-1.63279	6.454e-05	0.00139269	0.00104532	2245	tags=30%, list=21%, signal=24%	326/7189/6375/80329/695/51043/177/6693/3635/9156/51311/182/6778/733/5971/5590/715/909/930/2067/5551/50943/3575/7037/100/2207/7124/3004/3718/10859/3383/941/54795/7186/710/80328/2208/7040/23529/11118/64218/3077/54440/2213/7128/10538/3119/717/7454/958/972/51561/3553/3569/4791/6556/3665/3566/325/720/1401
MODULE_19	MODULE_19	MODULE_19	283	0.350657	1.65577	6.49752e-05	0.00140034	0.00105106	991	tags=18%, list=9%, signal=17%	7857/5168/25797/1363/1114/4684/7102/8788/23136/216/5178/1113/7991/1028/9060/8910/4360/8653/4885/2878/6342/26036/6990/7123/7049/9231/5860/929/2167/4692/1917/1282/23089/2941/1836/23641/9699/8869/3481/2517/3983/178/5243/3131/5701/5825/23335/730/23705/5745/501/10982
REACTOME_FBXL7_DOWN_REGULATES_AURKA_DURING_MITOTIC_ENTRY_AND_IN_EARLY_MITOSIS	REACTOME_FBXL7_DOWN_REGULATES_AURKA_DURING_MITOTIC_ENTRY_AND_IN_EARLY_MITOSIS	REACTOME_FBXL7_DOWN_REGULATES_AURKA_DURING_MITOTIC_ENTRY_AND_IN_EARLY_MITOSIS	48	0.552839	1.9769	6.53394e-05	0.00140645	0.00105565	3547	tags=62%, list=33%, signal=42%	5683/5716/5686/5717/5684/9978/5701/5715/5718/6500/5704/9861/10213/5706/5693/23198/5695/5708/5711/5709/5698/5702/9491/8454/5689/5713/5694/5682/5707/5700
GO_LEUKOCYTE_AGGREGATION	GO_LEUKOCYTE_AGGREGATION	GO_LEUKOCYTE_AGGREGATION	11	-0.814423	-2.13798	6.61329e-05	0.00142177	0.00106715	777	tags=55%, list=7%, signal=51%	7535/655/5880/3553/6279/6280
GSE9006_HEALTHY_VS_TYPE_1_DIABETES_PBMC_4MONTH_POST_DX_DN	GSE9006_HEALTHY_VS_TYPE_1_DIABETES_PBMC_4MONTH_POST_DX_DN	GSE9006_HEALTHY_VS_TYPE_1_DIABETES_PBMC_4MONTH_POST_DX_DN	164	-0.364288	-1.72738	6.63364e-05	0.00142439	0.00106911	2447	tags=33%, list=22%, signal=26%	55157/25974/1762/7043/79744/26001/5987/27173/27240/8394/4303/51147/10254/57124/5542/79714/9726/10500/23615/79833/51651/10126/5238/5453/55760/3589/6701/3851/90522/80317/3071/3755/1045/10588/7984/1043/27092/79885/55612/9683/1656/2057/7010/83444/57664/3996/1489/64108/7849/3991/66002/80176/51561/27113
GSE5503_LIVER_DC_VS_PLN_DC_ACTIVATED_ALLOGENIC_TCELL_DN	GSE5503_LIVER_DC_VS_PLN_DC_ACTIVATED_ALLOGENIC_TCELL_DN	GSE5503_LIVER_DC_VS_PLN_DC_ACTIVATED_ALLOGENIC_TCELL_DN	133	0.419877	1.79291	6.64287e-05	0.00142462	0.00106928	1980	tags=32%, list=18%, signal=27%	776/57415/8883/57157/9107/23119/85477/51582/8754/79666/1540/59342/4976/8450/54665/55037/27309/9440/6832/29079/80145/29883/1024/23708/2159/10973/11235/10943/8539/23141/3308/2803/3070/9852/23052/10190/55035/59338/4644/23512/55617/23531/9331
MODULE_153	MODULE_153	MODULE_153	32	-0.603193	-2.09731	6.65151e-05	0.00142472	0.00106936	1360	tags=47%, list=12%, signal=41%	3854/2125/3852/6699/3860/3868/3918/5351/7454/1382/3853/3914/3866/3861/1294
GO_NEGATIVE_REGULATION_OF_VIRAL_PROCESS	GO_NEGATIVE_REGULATION_OF_VIRAL_PROCESS	GO_NEGATIVE_REGULATION_OF_VIRAL_PROCESS	77	-0.457948	-1.92679	6.76873e-05	0.00144804	0.00108686	2226	tags=38%, list=20%, signal=30%	8812/5987/7538/6348/3725/5371/4057/10581/4938/10107/27350/7124/89870/10410/10318/6041/60489/85363/7706/684/8519/22880/9830/9636/6352/200315/6590/3669/325
GO_REGULATION_OF_T_CELL_DIFFERENTIATION	GO_REGULATION_OF_T_CELL_DIFFERENTIATION	GO_REGULATION_OF_T_CELL_DIFFERENTIATION	107	-0.411322	-1.82199	6.90929e-05	0.0014763	0.00110807	2002	tags=32%, list=18%, signal=26%	652/51043/6469/914/2648/3707/5590/673/11006/3559/2736/50943/3575/3071/100/3718/2175/10288/10385/941/7535/5914/7040/942/101/3549/54440/864/2064/972/3965/51561/3566/8876
SANSOM_APC_TARGETS_DN	SANSOM_APC_TARGETS_DN	SANSOM_APC_TARGETS_DN	293	-0.309008	-1.55734	6.93534e-05	0.00147841	0.00110966	2057	tags=32%, list=19%, signal=27%	54/3090/1773/3112/6480/3560/652/6001/355/973/4066/2907/914/3820/3635/6649/6404/4248/3816/963/954/4967/7498/1805/9032/10062/4921/6484/5618/962/4035/970/4046/55034/1384/1521/3109/23541/79784/3689/3695/1043/3732/8557/5002/7036/11346/3687/10551/215/7535/6366/5152/1576/762/2944/8435/7040/6689/1606/3002/6494/7421/7932/3675/915/9641/389/10791/8714/2678/8530/140885/5880/229/4647/8844/63940/1030/7849/8608…
GO_RECEPTOR_COMPLEX	GO_RECEPTOR_COMPLEX	GO_RECEPTOR_COMPLEX	335	-0.296734	-1.52505	6.93613e-05	0.00147841	0.00110966	2258	tags=29%, list=21%, signal=24%	10333/7189/10461/2264/1441/2047/22953/2688/3560/55558/2564/50944/973/658/4593/93/51704/23513/22941/2322/3709/9049/4854/10062/3696/9177/3645/4921/54518/4881/5618/3559/4035/94/2049/3643/1144/7037/4041/2568/8973/9283/3689/269/3695/27092/558/10267/2051/8631/2041/117/5365/7036/8828/1140/3673/81491/3687/9180/1145/7186/7433/7535/3655/3561/7010/2902/2065/4088/7421/2675/3675/915/3077/1969/5284/3563/7301/8…
GO_ATPASE_ACTIVITY	GO_ATPASE_ACTIVITY	GO_ATPASE_ACTIVITY	329	0.336529	1.60877	6.94601e-05	0.0014787	0.00110988	2573	tags=34%, list=24%, signal=27%	3800/6833/5217/491/64848/1780/8467/4628/6596/57205/10396/5928/29118/27032/4642/6683/6594/6782/51182/537/23461/7486/5985/51606/5983/1105/161291/477/534/1655/79659/54505/3416/51761/3832/29789/22836/55788/5243/23545/10351/55754/4175/6595/5701/5825/155066/19/9585/6832/488/55567/54454/526/2186/10111/10973/546/7155/22/79665/60625/523/23460/1654/21/9114/4931/368/63971/10079/5704/6059/11127/9861/9550/102…
REACTOME_REGULATION_OF_GENE_EXPRESSION_IN_BETA_CELLS	REACTOME_REGULATION_OF_GENE_EXPRESSION_IN_BETA_CELLS	REACTOME_REGULATION_OF_GENE_EXPRESSION_IN_BETA_CELLS	18	0.749207	2.15395	6.97333e-05	0.0014809	0.00111153	514	tags=39%, list=5%, signal=37%	3375/4821/4760/5080/6514/10000/3630
chr17q25	chr17q25	chr17q25	105	-0.421579	-1.85868	6.96857e-05	0.0014809	0.00111153	2910	tags=46%, list=27%, signal=34%	5833/9368/2548/54868/25794/5986/5881/124583/10610/63893/9146/8535/15/79651/51081/57332/924/57602/54549/10871/30833/6398/79637/23163/4884/6182/80022/125058/5034/26151/84733/5148/8877/2125/146712/332/2584/9400/396/11314/5831/1018/11322/9021/114897/7083/79092/3691
GO_CYTOKINE_SECRETION	GO_CYTOKINE_SECRETION	GO_CYTOKINE_SECRETION	165	-0.362778	-1.72066	7.00924e-05	0.00148671	0.00111589	2282	tags=36%, list=21%, signal=29%	3952/834/10333/3556/5987/9447/23586/6348/51043/177/11119/5371/914/64127/51311/5590/3661/26191/4035/199/6346/50943/8291/23601/6714/7124/2268/10859/10385/23005/9971/7850/11027/55612/79792/6288/7293/11118/353514/1236/247/2213/7128/4321/1436/4851/5008/335/3694/6376/59341/3965/3553/3566/5004/55655/1116/1401/3552
ELVIDGE_HIF1A_TARGETS_UP	ELVIDGE_HIF1A_TARGETS_UP	ELVIDGE_HIF1A_TARGETS_UP	61	0.519717	1.92826	7.04642e-05	0.00149278	0.00112044	2385	tags=43%, list=22%, signal=33%	2643/55084/28962/8835/1147/5664/6674/3416/2992/23545/55341/55312/11196/55161/55105/23536/262/3308/51018/57419/3419/9816/9568/9673/3717/9057
GSE29949_MICROGLIA_BRAIN_VS_CD8_POS_DC_SPLEEN_UP	GSE29949_MICROGLIA_BRAIN_VS_CD8_POS_DC_SPLEEN_UP	GSE29949_MICROGLIA_BRAIN_VS_CD8_POS_DC_SPLEEN_UP	176	0.389051	1.72029	7.09625e-05	0.00150151	0.001127	1983	tags=34%, list=18%, signal=28%	5122/22876/5270/9829/1362/27324/1657/5213/29969/6596/2180/10396/2332/8848/80349/10477/11052/152559/1293/10668/5325/9338/80055/97/98/4929/25901/394/8672/9143/23236/7699/8550/8723/6004/22/9562/5142/10943/9576/23479/10935/923/3482/2908/10781/10714/6416/8776/2308/10291/669/9653/4978/3093/3459/2138/23531/90806
MARZEC_IL2_SIGNALING_UP	MARZEC_IL2_SIGNALING_UP	MARZEC_IL2_SIGNALING_UP	99	-0.425357	-1.85191	7.21737e-05	0.00152528	0.00114484	2450	tags=39%, list=22%, signal=31%	598/56647/84172/8870/1844/8682/6348/7490/3560/3567/573/6387/388/51651/2247/3604/79767/5613/2252/3559/57761/5778/595/22984/4609/7262/22822/7293/7040/51330/29775/8740/5008/596/5292/3976/1154/1437/3552
NAKAYAMA_SOFT_TISSUE_TUMORS_PCA1_UP	NAKAYAMA_SOFT_TISSUE_TUMORS_PCA1_UP	NAKAYAMA_SOFT_TISSUE_TUMORS_PCA1_UP	69	-0.464885	-1.91204	7.27494e-05	0.00153559	0.00115257	1232	tags=43%, list=11%, signal=39%	199/3071/2274/1043/10859/56833/11326/51411/51296/6275/5054/8942/6503/629/3122/1893/7130/2213/3119/3003/5265/7058/1436/5360/3310/6352/8542/3566/4283/3669
GSE3982_MAST_CELL_VS_NEUTROPHIL_UP	GSE3982_MAST_CELL_VS_NEUTROPHIL_UP	GSE3982_MAST_CELL_VS_NEUTROPHIL_UP	168	0.389097	1.71274	7.29367e-05	0.00153768	0.00115414	2827	tags=39%, list=26%, signal=30%	22876/216/948/9240/1657/8883/65110/865/7779/4642/5601/58478/84747/6717/5631/8925/1434/466/55341/9655/23335/10728/28972/55326/2287/64149/2195/55109/211/8243/9631/6748/51362/26580/51441/6059/25821/3336/90/1213/7336/23052/4714/7283/8899/387263/163/56945/55746/81929/10020/1429/6150/6477/5110/23102/2350/9788/79882/231/9221/174/54872/64087/51433/1650
GSE24026_PD1_LIGATION_VS_CTRL_IN_ACT_TCELL_LINE_DN	GSE24026_PD1_LIGATION_VS_CTRL_IN_ACT_TCELL_LINE_DN	GSE24026_PD1_LIGATION_VS_CTRL_IN_ACT_TCELL_LINE_DN	177	0.390362	1.72542	7.32995e-05	0.00154159	0.00115708	2126	tags=34%, list=20%, signal=28%	4200/8835/64848/6117/54453/8452/54878/55500/11098/57498/57134/6527/6594/10762/5325/65117/7486/7398/10426/10198/8925/55037/3832/1434/4175/657/9882/11171/55832/23236/7884/51096/7296/6996/51347/2202/26009/5910/25821/271/90/1111/9055/1635/79677/55076/319/7756/10664/11222/5431/1653/1646/5198/7283/1398/4864/57122/4171/10466
MODULE_111	MODULE_111	MODULE_111	148	-0.369396	-1.72271	7.32302e-05	0.00154159	0.00115708	1505	tags=29%, list=14%, signal=25%	9640/9572/633/4356/1089/662/199/3071/3299/7480/3508/23498/2268/945/10633/1145/3663/6872/3557/3561/629/1947/1489/9641/4606/5225/2213/3700/1559/3881/1388/7454/7849/2525/3853/3892/1187/3976/3965/2275/3566/6286/4283
REACTOME_CDK_MEDIATED_PHOSPHORYLATION_AND_REMOVAL_OF_CDC6	REACTOME_CDK_MEDIATED_PHOSPHORYLATION_AND_REMOVAL_OF_CDC6	REACTOME_CDK_MEDIATED_PHOSPHORYLATION_AND_REMOVAL_OF_CDC6	58	0.530464	1.9554	7.37211e-05	0.00154859	0.00116233	3547	tags=60%, list=33%, signal=41%	5683/5716/5686/5717/5684/5701/5715/10393/5718/5704/996/9861/10213/8697/5706/5693/7321/7324/23198/5695/5708/5711/8900/5709/5698/51433/5702/9491/9134/5689/5713/5694/5682/5707/5700
GSE32986_GMCSF_VS_GMCSF_AND_CURDLAN_HIGHDOSE_STIM_DC_DN	GSE32986_GMCSF_VS_GMCSF_AND_CURDLAN_HIGHDOSE_STIM_DC_DN	GSE32986_GMCSF_VS_GMCSF_AND_CURDLAN_HIGHDOSE_STIM_DC_DN	128	0.424526	1.81328	7.42588e-05	0.001558	0.0011694	2190	tags=32%, list=20%, signal=26%	1047/9737/22876/4675/5217/23136/1657/10769/6638/7049/5734/5928/7779/8848/9411/3572/57134/8323/54806/23321/10198/7107/10855/163486/8864/6453/7360/5167/7290/55364/2205/4124/79029/32/11083/89781/10577/64750/8237/92/26505
GO_KERATIN_FILAMENT	GO_KERATIN_FILAMENT	GO_KERATIN_FILAMENT	25	-0.661982	-2.15729	7.43592e-05	0.00155823	0.00116957	1600	tags=52%, list=15%, signal=44%	3887/3854/3851/3852/9119/3860/83481/57830/3853/3892/3855/3861/81851
RICKMAN_HEAD_AND_NECK_CANCER_D	RICKMAN_HEAD_AND_NECK_CANCER_D	RICKMAN_HEAD_AND_NECK_CANCER_D	24	-0.658585	-2.15486	7.48687e-05	0.00156699	0.00117614	1847	tags=54%, list=17%, signal=45%	3820/3117/25890/4057/5554/10551/79838/2348/5284/563/3119/1755/10568
chr16p11	chr16p11	chr16p11	65	-0.467225	-1.91252	7.49569e-05	0.00156699	0.00117614	3460	tags=58%, list=32%, signal=40%	26000/253980/25970/3835/487/10295/27040/79759/9961/11151/65988/29108/78994/7041/11273/8448/64319/6693/79077/9726/6817/29895/9810/930/6799/9274/10847/1339/79874/23475/3687/1489/51333/6911/79153/386757/5652/26471
GSE360_CTRL_VS_T_GONDII_DC_DN	GSE360_CTRL_VS_T_GONDII_DC_DN	GSE360_CTRL_VS_T_GONDII_DC_DN	173	-0.351443	-1.68108	7.55829e-05	0.00157818	0.00118454	2251	tags=33%, list=21%, signal=27%	51083/9925/6375/9308/8440/8676/3437/2590/9563/285596/23363/1672/9322/7280/5971/6890/10874/1112/10802/1052/4842/6641/4790/28/1847/27074/3575/7852/5996/5164/10410/8828/11343/7127/710/10205/1964/4792/6506/1236/247/7128/1307/1559/9021/2623/8482/4791/1356/7185/8542/4283/375790/3601/3669/2813/3929
GSE16385_ROSIGLITAZONE_IL4_VS_IFNG_TNF_STIM_MACROPHAGE_UP	GSE16385_ROSIGLITAZONE_IL4_VS_IFNG_TNF_STIM_MACROPHAGE_UP	GSE16385_ROSIGLITAZONE_IL4_VS_IFNG_TNF_STIM_MACROPHAGE_UP	177	0.389972	1.72369	7.58416e-05	0.00158168	0.00118717	1717	tags=29%, list=16%, signal=25%	25797/2643/22876/6049/7074/3423/53343/10479/27020/55251/7779/10026/79982/3572/1293/7259/57763/80232/9765/3845/54674/157680/4929/25972/2534/5243/5775/114882/466/4753/10140/55636/9648/80219/9819/3570/8864/55568/23507/9666/8675/8445/5529/7071/10507/55660/905/57509/90/3716/8204/10427
GTGCCAT_MIR183	GTGCCAT_MIR183	GTGCCAT_MIR183	120	0.43439	1.83611	7.68048e-05	0.00159794	0.00119938	2557	tags=41%, list=23%, signal=32%	158471/5217/5332/5066/23504/51444/9107/5664/1182/1496/8473/5527/1641/5955/5324/7750/1951/23414/5775/114882/19/665/6197/26249/51646/5516/262/26278/5144/2908/2308/1456/694/5824/10559/22843/80031/54556/7091/9444/92/5433/7525/5515/22865/9886/1611/55740/54207
GSE36888_UNTREATED_VS_IL2_TREATED_TCELL_6H_UP	GSE36888_UNTREATED_VS_IL2_TREATED_TCELL_6H_UP	GSE36888_UNTREATED_VS_IL2_TREATED_TCELL_6H_UP	133	-0.38383	-1.77481	7.67723e-05	0.00159794	0.00119938	1480	tags=35%, list=14%, signal=31%	8870/1084/51141/6504/1992/10908/10725/7039/9322/51700/3696/3280/3559/838/24147/2207/10938/10859/2175/2769/9517/2358/9056/9683/3036/51312/6503/9953/7421/7439/771/2213/6813/9536/8844/9021/10435/8875/1577/4791/1154/9103/3566/6279/54541/5724/6280
GSE27859_DC_VS_CD11C_INT_F480_HI_MACROPHAGE_UP	GSE27859_DC_VS_CD11C_INT_F480_HI_MACROPHAGE_UP	GSE27859_DC_VS_CD11C_INT_F480_HI_MACROPHAGE_UP	144	0.406244	1.76115	7.70714e-05	0.00159967	0.00120067	2527	tags=37%, list=23%, signal=29%	57405/10742/8467/11168/5734/9926/54700/1876/57037/5901/7027/3845/2730/27336/5631/6742/51227/5962/55832/10728/708/7884/23167/5306/4552/8799/11235/25847/5704/55215/10196/7913/25909/4124/56478/7175/55023/5781/3093/4644/79685/58487/4292/55347/55127/5515/80306/6403/8829/23244/6637/9896/79657
CDPCR3HD_01	CDPCR3HD_01	CDPCR3HD_01	161	0.3874	1.69758	7.70714e-05	0.00159967	0.00120067	819	tags=17%, list=8%, signal=16%	4821/8715/11075/5217/6091/1808/56967/23037/4857/22903/7425/4306/3757/9874/57468/1756/1917/5274/10735/3181/9978/3622/2534/51227/5412/862/1960
MORF_CDC10	MORF_CDC10	MORF_CDC10	127	0.436653	1.85592	7.73893e-05	0.00160435	0.00120419	2278	tags=36%, list=21%, signal=29%	8883/3188/4076/1147/23527/8036/7398/9879/11231/3845/8874/3181/10971/3608/7013/8575/1267/6917/5300/200081/1399/8887/10425/9318/8445/2958/8295/10314/54386/6118/7913/22883/1854/7514/3189/23369/5591/55023/10440/10236/10285/9341/10594/5515/8453/23198
TIEN_INTESTINE_PROBIOTICS_6HR_DN	TIEN_INTESTINE_PROBIOTICS_6HR_DN	TIEN_INTESTINE_PROBIOTICS_6HR_DN	143	0.4101	1.77558	7.75364e-05	0.00160549	0.00120504	2325	tags=41%, list=21%, signal=33%	22876/55837/10602/54453/1070/55500/8848/27032/57498/23406/6683/4338/4591/9646/10924/10289/54505/1153/8803/5597/3074/309/23705/23236/10111/79959/2013/81611/51109/259230/4552/6925/22944/51646/22938/57473/51071/25898/64400/5805/9693/23348/694/10483/55975/800/4189/9616/7321/80196/23531/1653/8089/64747/9444/2107/7082/23198/6728
KCCGNSWTTT_UNKNOWN	KCCGNSWTTT_UNKNOWN	KCCGNSWTTT_UNKNOWN	80	0.481512	1.88509	7.82792e-05	0.00161895	0.00121514	2658	tags=46%, list=24%, signal=35%	4684/4212/5048/23208/26575/9126/10735/58155/8473/3181/1655/23394/25836/51585/1399/10643/47/55227/200734/9960/51317/7514/10664/10492/4012/1452/1398/6654/92/5451/2029/2735/1982/9823/7818/8301/9584
AGTCTTA_MIR499	AGTCTTA_MIR499	AGTCTTA_MIR499	55	0.536215	1.96189	7.93775e-05	0.00163971	0.00123073	2172	tags=44%, list=20%, signal=35%	5168/4857/6383/23119/58155/5955/5324/54665/138046/65055/5597/55082/3839/94134/2104/7336/55188/102/1653/54487/9839/9715/9444/7324
GSE17301_IFNA2_VS_IFNA2_AND_ACD3_ACD28_STIM_CD8_TCELL_UP	GSE17301_IFNA2_VS_IFNA2_AND_ACD3_ACD28_STIM_CD8_TCELL_UP	GSE17301_IFNA2_VS_IFNA2_AND_ACD3_ACD28_STIM_CD8_TCELL_UP	172	0.388568	1.71554	7.97234e-05	0.00164491	0.00123463	2505	tags=35%, list=23%, signal=28%	5168/9737/26234/6091/6571/1362/7779/8867/5274/1486/23080/9236/9765/8869/5324/57343/987/2799/8674/5412/11275/23228/5775/80007/4753/10513/6666/80219/6775/54826/259230/10260/58488/94134/51347/54681/51601/2803/57509/10257/90/7294/2530/79673/9831/5106/6604/64895/92703/4863/11320/8453/5286/1604/23178/5547/9057/138050/6249/9823/57403
GSE37534_UNTREATED_VS_GW1929_TREATED_CD4_TCELL_PPARG1_AND_FOXP3_TRASDUCED_DN	GSE37534_UNTREATED_VS_GW1929_TREATED_CD4_TCELL_PPARG1_AND_FOXP3_TRASDUCED_DN	GSE37534_UNTREATED_VS_GW1929_TREATED_CD4_TCELL_PPARG1_AND_FOXP3_TRASDUCED_DN	178	0.394426	1.74311	8.00785e-05	0.00165028	0.00123866	1876	tags=30%, list=17%, signal=26%	5567/11215/64848/6117/64431/11168/55251/26953/11052/23158/51133/3148/23259/29071/1075/2730/8874/5983/9646/1655/25814/3832/23658/23291/9882/115207/54874/51668/57380/79633/22976/57092/29066/5500/55568/10363/22929/372/8539/171586/5934/11017/3482/905/1462/2767/2905/10057/9852/10427/9928/5931/7307/339448
GO_CHROMATIN_ORGANIZATION	GO_CHROMATIN_ORGANIZATION	GO_CHROMATIN_ORGANIZATION	484	0.309559	1.52054	8.16199e-05	0.00168006	0.00126101	2172	tags=28%, list=20%, signal=24%	3670/4675/4674/2641/23270/85453/8467/26036/9874/6596/64431/23741/9324/5928/2332/80349/8289/55213/83989/7443/8520/4678/5253/6594/3148/4673/648/7259/8850/9025/8473/6605/4591/8450/1105/3481/6885/4152/54665/25842/3622/10771/9646/54880/26039/6879/57343/25836/6595/23421/5977/8932/29117/26053/6622/6832/221037/55636/1786/10600/54454/22976/9734/2186/546/51412/8864/64754/10626/81611/2959/10363/79918/55167/…
GTTATAT_MIR410	GTTATAT_MIR410	GTTATAT_MIR410	71	0.49137	1.88507	8.17609e-05	0.00168097	0.0012617	1885	tags=39%, list=17%, signal=33%	9705/2891/1808/491/865/5100/2332/6670/1602/11052/5577/4094/3920/5962/55636/6004/55167/9369/26009/473/2908/192683/29994/23348/9252/5861/11183/102
GO_NEGATIVE_REGULATION_OF_CELL_CYCLE_G2_M_PHASE_TRANSITION	GO_NEGATIVE_REGULATION_OF_CELL_CYCLE_G2_M_PHASE_TRANSITION	GO_NEGATIVE_REGULATION_OF_CELL_CYCLE_G2_M_PHASE_TRANSITION	77	0.491217	1.90545	8.20077e-05	0.00168406	0.00126401	3547	tags=57%, list=33%, signal=39%	8883/2273/5885/5683/5988/5716/5686/5717/5684/9978/5701/5715/5718/6500/51347/5704/9861/1111/10213/5706/5693/51720/23198/5884/5695/5708/5711/60561/11073/5709/2956/5698/29980/63967/5702/9491/8454/5689/5713/51514/5694/5682/5707/5700
[truncated: 2,051 more rows]
