# Supplementary material for: Bulk and single-cell transcriptome analyses of islet tissue unravel gene signatures associated with pyroptosis and immune infiltration in type 2 diabetes
Source: Front Endocrinol (Lausanne). 2023 Mar 9;14:1132194. doi: 10.3389/fendo.2023.1132194 (PMC10034023; doi:10.3389/fendo.2023.1132194)
Supplement: Supplementary file 12 [file Table_6.xlsx]

## Sheet: Table4
	GSM3319258	GSM3319259	GSM3319260	GSM3319261	GSM631755	GSM631756	GSM631757	GSM631758	GSM631759	GSM631760	GSM631761	GSM631762	GSM631763	GSM631764	GSM631765	GSM631766	GSM631767	GSM524151	GSM524152	GSM524153	GSM524154	GSM524155	GSM524156	GSM524157	GSM524158	GSM524159	GSM524160	GSM524161	GSM524162	GSM524163	GSM524164	GSM524165	GSM524166	GSM524167	GSM524168	GSM524169	GSM524170
MYOD_01	0.733333	0.666667	-0.866667	-0.8	0.966667	0.7	0.933333	-1	0.966667	0.833333	0.9	-0.866667	-0.6	-0.966667	-0.8	0.566667	-0.9	0.5	0.9	0.866667	-0.566667	0.866667	0.666667	0.633333	0.666667	0.933333	-0.533333	0.6	-0.833333	-0.933333	-0.6	-0.533333	-0.833333	-0.866667	-1	-0.9	0.666667
AACTTT_UNKNOWN	0.75	0.714286	-0.928571	-0.629939	0.964286	0.75	0.892857	-0.928571	0.825824	0.836735	0.964286	0.331454	-0.723389	-0.892857	-0.857143	-0.538328	-0.857143	0.5	0.678571	0.612554	-0.535714	0.392027	-0.494186	0.642857	0.581797	0.65293	0.464286	-0.457143	0.355795	-0.642857	-0.464286	-0.534562	-0.581429	-0.748258	-0.491525	-0.340164	0.595238
NFKAPPAB_01	-0.6	-0.933333	-0.933333	1	-0.666667	-0.733333	-0.633333	0.666667	0.666667	-0.733333	-0.733333	-0.533333	0.866667	0.8	0.666667	-0.766667	0.933333	0.933333	0.7	-0.733333	-0.933333	0.566667	-0.533333	0.933333	0.7	-0.666667	-0.7	0.966667	0.633333	-0.533333	0.933333	0.566667	0.5	0.933333	-0.833333	-0.7	0.733333
COMP1_01	0.7	0.733333	-0.966667	0.633333	0.933333	0.866667	0.966667	-0.9	0.633333	0.5	0.933333	0.9	-0.8	-0.933333	-1	0.666667	-0.8	0.566667	0.766667	0.5	0.5	-0.533333	-0.833333	0.6	-0.566667	0.5	-0.566667	-0.633333	0.7	-0.633333	0.566667	-0.866667	-0.6	-0.8	0.833333	0.9	-0.533333
YY1_01	0.933333	0.766667	-0.9	-0.866667	0.9	0.733333	0.833333	-0.866667	0.933333	0.933333	0.966667	0.666667	-1	-0.833333	-0.866667	-0.933333	-1	-0.533333	0.633333	0.633333	-0.7	-0.833333	-0.733333	0.7	0.766667	0.666667	0.666667	-0.866667	0.833333	0.533333	-0.766667	0.633333	-0.533333	-0.566667	0.633333	-0.733333	0.633333
IRF1_01	0.533333	0.633333	-0.566667	-0.666667	-0.6	-0.566667	-0.566667	0.566667	-0.7	-0.7	-0.7	0.833333	0.833333	0.966667	-0.566667	0.733333	-0.6	0.966667	-0.766667	-1	-0.6	0.633333	0.733333	-1	-0.666667	0.633333	0.533333	0.9	-0.6	0.933333	-1	1	1	0.733333	0.566667	-1	-1
IRF2_01	0.533333	0.633333	-0.566667	-0.666667	-0.6	-0.566667	-0.566667	0.566667	-0.7	-0.7	-0.7	0.833333	0.833333	0.966667	-0.566667	0.733333	-0.6	0.966667	-0.766667	-1	-0.6	0.633333	0.733333	-1	-0.666667	0.633333	0.533333	0.9	-0.6	0.933333	-1	1	1	0.733333	0.566667	-1	-1
ZID_01	0.7	0.733333	-0.966667	0.633333	0.933333	0.866667	0.966667	-0.9	0.633333	0.5	0.933333	0.9	-0.8	-0.933333	-1	0.666667	-0.8	0.566667	0.766667	0.5	0.5	-0.533333	-0.833333	0.6	-0.566667	0.5	-0.566667	-0.633333	0.7	-0.633333	0.566667	-0.866667	-0.6	-0.8	0.833333	0.9	-0.533333
IK1_01	0.733333	0.666667	-0.866667	-0.8	0.966667	0.7	0.933333	-1	0.966667	0.833333	0.9	-0.866667	-0.6	-0.966667	-0.8	0.566667	-0.9	0.5	0.9	0.866667	-0.566667	0.866667	0.666667	0.633333	0.666667	0.933333	-0.533333	0.6	-0.833333	-0.933333	-0.6	-0.533333	-0.833333	-0.866667	-1	-0.9	0.666667
IK2_01	0.733333	0.666667	-0.866667	-0.8	0.966667	0.7	0.933333	-1	0.966667	0.833333	0.9	-0.866667	-0.6	-0.966667	-0.8	0.566667	-0.9	0.5	0.9	0.866667	-0.566667	0.866667	0.666667	0.633333	0.666667	0.933333	-0.533333	0.6	-0.833333	-0.933333	-0.6	-0.533333	-0.833333	-0.866667	-1	-0.9	0.666667
IK3_01	0.733333	0.666667	-0.866667	-0.8	0.966667	0.7	0.933333	-1	0.966667	0.833333	0.9	-0.866667	-0.6	-0.966667	-0.8	0.566667	-0.9	0.5	0.9	0.866667	-0.566667	0.866667	0.666667	0.633333	0.666667	0.933333	-0.533333	0.6	-0.833333	-0.933333	-0.6	-0.533333	-0.833333	-0.866667	-1	-0.9	0.666667
CREB_02	0.7	0.733333	-0.966667	0.633333	0.933333	0.866667	0.966667	-0.9	0.633333	0.5	0.933333	0.9	-0.8	-0.933333	-1	0.666667	-0.8	0.566667	0.766667	0.5	0.5	-0.533333	-0.833333	0.6	-0.566667	0.5	-0.566667	-0.633333	0.7	-0.633333	0.566667	-0.866667	-0.6	-0.8	0.833333	0.9	-0.533333
CEBPB_02	-0.933333	-0.766667	0.9	0.733333	-0.7	-0.666667	0.633333	-0.633333	-0.733333	0.7	-0.533333	0.533333	0.533333	0.733333	0.866667	0.5	0.7	-1	0.533333	0.9	0.733333	-0.733333	0.933333	0.833333	0.933333	-0.633333	0.966667	-0.6	0.6	-0.666667	-0.666667	-0.9	0.766667	-0.733333	-0.866667	0.8	-0.866667
MAX_01	0.933333	0.766667	-0.9	-0.866667	0.9	0.733333	0.833333	-0.866667	0.933333	0.933333	0.966667	0.666667	-1	-0.833333	-0.866667	-0.933333	-1	-0.533333	0.633333	0.633333	-0.7	-0.833333	-0.733333	0.7	0.766667	0.666667	0.666667	-0.866667	0.833333	0.533333	-0.766667	0.633333	-0.533333	-0.566667	0.633333	-0.733333	0.633333
USF_01	0.933333	0.766667	-0.9	-0.866667	0.9	0.733333	0.833333	-0.866667	0.933333	0.933333	0.966667	0.666667	-1	-0.833333	-0.866667	-0.933333	-1	-0.533333	0.633333	0.633333	-0.7	-0.833333	-0.733333	0.7	0.766667	0.666667	0.666667	-0.866667	0.833333	0.533333	-0.766667	0.633333	-0.533333	-0.566667	0.633333	-0.733333	0.633333
USF_02	0.933333	0.766667	-0.9	-0.866667	0.9	0.733333	0.833333	-0.866667	0.933333	0.933333	0.966667	0.666667	-1	-0.833333	-0.866667	-0.933333	-1	-0.533333	0.633333	0.633333	-0.7	-0.833333	-0.733333	0.7	0.766667	0.666667	0.666667	-0.866667	0.833333	0.533333	-0.766667	0.633333	-0.533333	-0.566667	0.633333	-0.733333	0.633333
MYCMAX_02	0.733333	0.666667	-0.866667	-0.8	0.966667	0.7	0.933333	-1	0.966667	0.833333	0.9	-0.866667	-0.6	-0.966667	-0.8	0.566667	-0.9	0.5	0.9	0.866667	-0.566667	0.866667	0.666667	0.633333	0.666667	0.933333	-0.533333	0.6	-0.833333	-0.933333	-0.6	-0.533333	-0.833333	-0.866667	-1	-0.9	0.666667
OCT1_05	0.7	0.733333	-0.966667	0.633333	0.933333	0.866667	0.966667	-0.9	0.633333	0.5	0.933333	0.9	-0.8	-0.933333	-1	0.666667	-0.8	0.566667	0.766667	0.5	0.5	-0.533333	-0.833333	0.6	-0.566667	0.5	-0.566667	-0.633333	0.7	-0.633333	0.566667	-0.866667	-0.6	-0.8	0.833333	0.9	-0.533333
CREB_Q2	0.933333	0.766667	-0.9	-0.866667	0.9	0.733333	0.833333	-0.866667	0.933333	0.933333	0.966667	0.666667	-1	-0.833333	-0.866667	-0.933333	-1	-0.533333	0.633333	0.633333	-0.7	-0.833333	-0.733333	0.7	0.766667	0.666667	0.666667	-0.866667	0.833333	0.533333	-0.766667	0.633333	-0.533333	-0.566667	0.633333	-0.733333	0.633333
CREB_Q4	0.933333	0.766667	-0.9	-0.866667	0.9	0.733333	0.833333	-0.866667	0.933333	0.933333	0.966667	0.666667	-1	-0.833333	-0.866667	-0.933333	-1	-0.533333	0.633333	0.633333	-0.7	-0.833333	-0.733333	0.7	0.766667	0.666667	0.666667	-0.866667	0.833333	0.533333	-0.766667	0.633333	-0.533333	-0.566667	0.633333	-0.733333	0.633333
CREBP1_Q2	0.933333	0.766667	-0.9	-0.866667	0.9	0.733333	0.833333	-0.866667	0.933333	0.933333	0.966667	0.666667	-1	-0.833333	-0.866667	-0.933333	-1	-0.533333	0.633333	0.633333	-0.7	-0.833333	-0.733333	0.7	0.766667	0.666667	0.666667	-0.866667	0.833333	0.533333	-0.766667	0.633333	-0.533333	-0.566667	0.633333	-0.733333	0.633333
MYOD_Q6	0.733333	0.666667	-0.866667	-0.8	0.966667	0.7	0.933333	-1	0.966667	0.833333	0.9	-0.866667	-0.6	-0.966667	-0.8	0.566667	-0.9	0.5	0.9	0.866667	-0.566667	0.866667	0.666667	0.633333	0.666667	0.933333	-0.533333	0.6	-0.833333	-0.933333	-0.6	-0.533333	-0.833333	-0.866667	-1	-0.9	0.666667
USF_Q6	0.933333	0.766667	-0.9	-0.866667	0.9	0.733333	0.833333	-0.866667	0.933333	0.933333	0.966667	0.666667	-1	-0.833333	-0.866667	-0.933333	-1	-0.533333	0.633333	0.633333	-0.7	-0.833333	-0.733333	0.7	0.766667	0.666667	0.666667	-0.866667	0.833333	0.533333	-0.766667	0.633333	-0.533333	-0.566667	0.633333	-0.733333	0.633333
GR_Q6	0.7	0.733333	-0.966667	0.633333	0.933333	0.866667	0.966667	-0.9	0.633333	0.5	0.933333	0.9	-0.8	-0.933333	-1	0.666667	-0.8	0.566667	0.766667	0.5	0.5	-0.533333	-0.833333	0.6	-0.566667	0.5	-0.566667	-0.633333	0.7	-0.633333	0.566667	-0.866667	-0.6	-0.8	0.833333	0.9	-0.533333
USF_C	0.733333	0.666667	-0.866667	-0.8	0.966667	0.7	0.933333	-1	0.966667	0.833333	0.9	-0.866667	-0.6	-0.966667	-0.8	0.566667	-0.9	0.5	0.9	0.866667	-0.566667	0.866667	0.666667	0.633333	0.666667	0.933333	-0.533333	0.6	-0.833333	-0.933333	-0.6	-0.533333	-0.833333	-0.866667	-1	-0.9	0.666667
STAT_01	0.9	-1	0.5	-0.566667	0.5	-0.9	0.533333	0.633333	-0.6	0.666667	-0.6	-1	1	-0.566667	0.766667	-0.7	0.6	0.833333	0.966667	0.966667	-0.833333	0.6	-0.6	-0.933333	-0.7	0.866667	0.9	-0.833333	-0.866667	-0.9	0.833333	0.966667	0.566667	0.666667	-0.666667	-0.866667	-0.933333
ARNT_01	0.933333	0.766667	-0.9	-0.866667	0.9	0.733333	0.833333	-0.866667	0.933333	0.933333	0.966667	0.666667	-1	-0.833333	-0.866667	-0.933333	-1	-0.533333	0.633333	0.633333	-0.7	-0.833333	-0.733333	0.7	0.766667	0.666667	0.666667	-0.866667	0.833333	0.533333	-0.766667	0.633333	-0.533333	-0.566667	0.633333	-0.733333	0.633333
CATRRAGC_UNKNOWN	0.7	0.733333	-0.966667	0.633333	0.933333	0.866667	0.966667	-0.9	0.633333	0.5	0.933333	0.9	-0.8	-0.933333	-1	0.666667	-0.8	0.566667	0.766667	0.5	0.5	-0.533333	-0.833333	0.6	-0.566667	0.5	-0.566667	-0.633333	0.7	-0.633333	0.566667	-0.866667	-0.6	-0.8	0.833333	0.9	-0.533333
CHOP_01	0.7	0.733333	-0.966667	0.633333	0.933333	0.866667	0.966667	-0.9	0.633333	0.5	0.933333	0.9	-0.8	-0.933333	-1	0.666667	-0.8	0.566667	0.766667	0.5	0.5	-0.533333	-0.833333	0.6	-0.566667	0.5	-0.566667	-0.633333	0.7	-0.633333	0.566667	-0.866667	-0.6	-0.8	0.833333	0.9	-0.533333
TATA_01	0.933333	0.766667	-0.9	-0.866667	0.9	0.733333	0.833333	-0.866667	0.933333	0.933333	0.966667	0.666667	-1	-0.833333	-0.866667	-0.933333	-1	-0.533333	0.633333	0.633333	-0.7	-0.833333	-0.733333	0.7	0.766667	0.666667	0.666667	-0.866667	0.833333	0.533333	-0.766667	0.633333	-0.533333	-0.566667	0.633333	-0.733333	0.633333
ISRE_01	-0.357143	-0.515306	-0.644444	0.745316	-0.484127	-0.476601	-0.455195	0.607143	-0.428571	-0.678571	-0.380952	0.661429	0.548701	0.642857	0.587108	0.470443	-0.303951	0.748069	0.392027	-0.47541	-0.642857	0.491558	-0.438776	0.412978	0.403061	0.428571	-0.56746	0.795918	0.428571	0.575527	-0.72987	0.492063	-0.500452	0.785714	0.428571	0.508197	-0.464738
AML1_01	0.9	-1	0.5	-0.566667	0.5	-0.9	0.533333	0.633333	-0.6	0.666667	-0.6	-1	1	-0.566667	0.766667	-0.7	0.6	0.833333	0.966667	0.966667	-0.833333	0.6	-0.6	-0.933333	-0.7	0.866667	0.9	-0.833333	-0.866667	-0.9	0.833333	0.966667	0.566667	0.666667	-0.666667	-0.866667	-0.933333
P53_02	0.966667	0.566667	0.566667	-0.966667	-0.766667	-0.966667	-0.766667	0.733333	0.566667	0.533333	-0.633333	-0.9	0.6	0.9	0.833333	-0.666667	0.966667	0.9	-1	-0.833333	0.966667	-1	0.766667	-0.6	-1	0.733333	0.7	-0.8	-0.733333	-0.733333	-0.566667	0.6	0.8	0.866667	0.866667	0.566667	-0.8
LMO2COM_01	0.733333	0.666667	-0.866667	-0.8	0.966667	0.7	0.933333	-1	0.966667	0.833333	0.9	-0.866667	-0.6	-0.966667	-0.8	0.566667	-0.9	0.5	0.9	0.866667	-0.566667	0.866667	0.666667	0.633333	0.666667	0.933333	-0.533333	0.6	-0.833333	-0.933333	-0.6	-0.533333	-0.833333	-0.866667	-1	-0.9	0.666667
SOX9_B1	0.7	0.733333	-0.966667	0.633333	0.933333	0.866667	0.966667	-0.9	0.633333	0.5	0.933333	0.9	-0.8	-0.933333	-1	0.666667	-0.8	0.566667	0.766667	0.5	0.5	-0.533333	-0.833333	0.6	-0.566667	0.5	-0.566667	-0.633333	0.7	-0.633333	0.566667	-0.866667	-0.6	-0.8	0.833333	0.9	-0.533333
AREB6_04	0.7	0.733333	-0.966667	0.633333	0.933333	0.866667	0.966667	-0.9	0.633333	0.5	0.933333	0.9	-0.8	-0.933333	-1	0.666667	-0.8	0.566667	0.766667	0.5	0.5	-0.533333	-0.833333	0.6	-0.566667	0.5	-0.566667	-0.633333	0.7	-0.633333	0.566667	-0.866667	-0.6	-0.8	0.833333	0.9	-0.533333
E2F1_Q4	0.7	0.733333	-0.966667	0.633333	0.933333	0.866667	0.966667	-0.9	0.633333	0.5	0.933333	0.9	-0.8	-0.933333	-1	0.666667	-0.8	0.566667	0.766667	0.5	0.5	-0.533333	-0.833333	0.6	-0.566667	0.5	-0.566667	-0.633333	0.7	-0.633333	0.566667	-0.866667	-0.6	-0.8	0.833333	0.9	-0.533333
IRF7_01	-0.766667	0.7	0.7	0.866667	0.733333	0.6	0.9	0.6	0.5	-0.766667	0.7	0.5	-0.766667	0.6	-0.7	-0.6	-0.866667	-0.6	0.866667	0.933333	-0.666667	-0.8	-0.933333	0.8	-0.766667	-0.6	-0.766667	-0.566667	-0.566667	-0.766667	-0.633333	-1	-0.966667	0.8	0.766667	1	1
STAT5A_01	-0.766667	0.7	0.7	0.866667	0.733333	0.6	0.9	0.6	0.5	-0.766667	0.7	0.5	-0.766667	0.6	-0.7	-0.6	-0.866667	-0.6	0.866667	0.933333	-0.666667	-0.8	-0.933333	0.8	-0.766667	-0.6	-0.766667	-0.566667	-0.566667	-0.766667	-0.633333	-1	-0.966667	0.8	0.766667	1	1
STAT5B_01	-0.766667	0.7	0.7	0.866667	0.733333	0.6	0.9	0.6	0.5	-0.766667	0.7	0.5	-0.766667	0.6	-0.7	-0.6	-0.866667	-0.6	0.866667	0.933333	-0.666667	-0.8	-0.933333	0.8	-0.766667	-0.6	-0.766667	-0.566667	-0.566667	-0.766667	-0.633333	-1	-0.966667	0.8	0.766667	1	1
PITX2_Q2	0.7	0.733333	-0.966667	0.633333	0.933333	0.866667	0.966667	-0.9	0.633333	0.5	0.933333	0.9	-0.8	-0.933333	-1	0.666667	-0.8	0.566667	0.766667	0.5	0.5	-0.533333	-0.833333	0.6	-0.566667	0.5	-0.566667	-0.633333	0.7	-0.633333	0.566667	-0.866667	-0.6	-0.8	0.833333	0.9	-0.533333
ATF3_Q6	0.733333	0.666667	-0.866667	-0.8	0.966667	0.7	0.933333	-1	0.966667	0.833333	0.9	-0.866667	-0.6	-0.966667	-0.8	0.566667	-0.9	0.5	0.9	0.866667	-0.566667	0.866667	0.666667	0.633333	0.666667	0.933333	-0.533333	0.6	-0.833333	-0.933333	-0.6	-0.533333	-0.833333	-0.866667	-1	-0.9	0.666667
ATF4_Q2	0.933333	0.766667	-0.9	-0.866667	0.9	0.733333	0.833333	-0.866667	0.933333	0.933333	0.966667	0.666667	-1	-0.833333	-0.866667	-0.933333	-1	-0.533333	0.633333	0.633333	-0.7	-0.833333	-0.733333	0.7	0.766667	0.666667	0.666667	-0.866667	0.833333	0.533333	-0.766667	0.633333	-0.533333	-0.566667	0.633333	-0.733333	0.633333
HTF_01	0.7	0.733333	-0.966667	0.633333	0.933333	0.866667	0.966667	-0.9	0.633333	0.5	0.933333	0.9	-0.8	-0.933333	-1	0.666667	-0.8	0.566667	0.766667	0.5	0.5	-0.533333	-0.833333	0.6	-0.566667	0.5	-0.566667	-0.633333	0.7	-0.633333	0.566667	-0.866667	-0.6	-0.8	0.833333	0.9	-0.533333
MYCMAX_03	0.933333	0.766667	-0.9	-0.866667	0.9	0.733333	0.833333	-0.866667	0.933333	0.933333	0.966667	0.666667	-1	-0.833333	-0.866667	-0.933333	-1	-0.533333	0.633333	0.633333	-0.7	-0.833333	-0.733333	0.7	0.766667	0.666667	0.666667	-0.866667	0.833333	0.533333	-0.766667	0.633333	-0.533333	-0.566667	0.633333	-0.733333	0.633333
DBP_Q6	-0.633333	0.533333	-0.533333	0.7	-0.866667	1	-0.933333	-0.766667	-0.633333	1	-1	-0.633333	-0.7	-0.733333	0.533333	0.533333	-0.7	-0.866667	-0.566667	0.666667	0.8	0.733333	-0.633333	0.733333	0.566667	-0.766667	0.733333	-0.9	-0.666667	0.833333	0.666667	-0.8	-0.933333	0.633333	0.666667	0.933333	0.966667
FOXM1_01	-0.766667	0.7	0.7	0.866667	0.733333	0.6	0.9	0.6	0.5	-0.766667	0.7	0.5	-0.766667	0.6	-0.7	-0.6	-0.866667	-0.6	0.866667	0.933333	-0.666667	-0.8	-0.933333	0.8	-0.766667	-0.6	-0.766667	-0.566667	-0.566667	-0.766667	-0.633333	-1	-0.966667	0.8	0.766667	1	1
PEA3_Q6	-0.712284	-0.591954	0.85809	0.724138	-0.724138	0.775	-0.666329	-0.655172	-0.655172	0.724138	-0.966667	-0.482759	-0.482759	-0.275862	0.746684	0.517241	-0.310345	-0.896552	-0.482759	0.689655	0.758621	-0.275862	0.725152	0.758621	0.774784	-0.655172	0.758621	-0.71798	-0.413793	0.527586	-0.344828	-0.827586	-0.526273	-0.37931	-0.518319	0.827586	0.545517
PU1_Q6	-0.448276	0.831034	0.96875	-0.690476	-0.737069	0.645833	-0.764368	0.351927	-0.655172	0.861111	-0.763158	-0.655172	-0.724138	-0.310345	0.871767	-0.781167	0.365764	0.596154	0.831034	0.62069	0.655172	0.724138	-0.448276	0.758621	-0.448276	-0.793103	0.758621	-0.931034	-0.689655	0.352586	-0.344828	-0.324353	-0.588929	-0.37931	-0.344828	0.544671	0.724138
TEL2_Q6	-1	-0.566667	0.933333	-0.633333	0.7	0.633333	0.733333	-0.8	-0.966667	0.633333	-0.9	0.766667	-0.866667	0.533333	-0.666667	0.933333	0.9	0.8	1	0.7	0.6	-0.633333	-0.8	-0.633333	0.733333	1	-0.633333	0.766667	-0.933333	0.6	-0.9	0.533333	-0.733333	-0.933333	-0.933333	0.6	0.5
E12_Q6	0.733333	0.666667	-0.866667	-0.8	0.966667	0.7	0.933333	-1	0.966667	0.833333	0.9	-0.866667	-0.6	-0.966667	-0.8	0.566667	-0.9	0.5	0.9	0.866667	-0.566667	0.866667	0.666667	0.633333	0.666667	0.933333	-0.533333	0.6	-0.833333	-0.933333	-0.6	-0.533333	-0.833333	-0.866667	-1	-0.9	0.666667
E4F1_Q6	0.724138	0.758621	-0.931034	-0.562069	0.931034	0.758621	0.862069	-0.896552	0.681034	0.89532	0.965517	0.689655	-0.827586	-0.862069	-0.896552	-0.625479	-0.827586	0.482759	0.655172	0.52069	-0.606322	-0.777586	-0.758621	0.62069	0.608621	0.571839	0.448276	-0.655172	0.724138	-0.482759	-0.508621	-0.562069	-0.551724	-0.643103	0.655172	0.554446	0.52069
ICSBP_Q6	0.551724	-0.715517	-0.90625	0.728675	-0.764368	-0.691223	-0.865517	0.586207	-0.413793	-0.655172	-0.724138	0.702586	0.827586	0.690517	0.831034	0.655172	0.635279	0.871767	-0.508621	-0.852941	-0.62069	0.728675	0.349138	-0.557692	0.631846	0.551724	-0.482759	0.862069	0.474138	0.827586	-0.862069	0.911765	0.596154	0.758621	-0.448276	-0.966667	-0.862069
SMAD3_Q6	0.7	0.733333	-0.966667	0.633333	0.933333	0.866667	0.966667	-0.9	0.633333	0.5	0.933333	0.9	-0.8	-0.933333	-1	0.666667	-0.8	0.566667	0.766667	0.5	0.5	-0.533333	-0.833333	0.6	-0.566667	0.5	-0.566667	-0.633333	0.7	-0.633333	0.566667	-0.866667	-0.6	-0.8	0.833333	0.9	-0.533333
COREBINDINGFACTOR_Q6	0.9	-1	0.5	-0.566667	0.5	-0.9	0.533333	0.633333	-0.6	0.666667	-0.6	-1	1	-0.566667	0.766667	-0.7	0.6	0.833333	0.966667	0.966667	-0.833333	0.6	-0.6	-0.933333	-0.7	0.866667	0.9	-0.833333	-0.866667	-0.9	0.833333	0.966667	0.566667	0.666667	-0.666667	-0.866667	-0.933333
HNF3ALPHA_Q6	-0.633333	0.533333	-0.533333	0.7	-0.866667	1	-0.933333	-0.766667	-0.633333	1	-1	-0.633333	-0.7	-0.733333	0.533333	0.533333	-0.7	-0.866667	-0.566667	0.666667	0.8	0.733333	-0.633333	0.733333	0.566667	-0.766667	0.733333	-0.9	-0.666667	0.833333	0.666667	-0.8	-0.933333	0.633333	0.666667	0.933333	0.966667
HP1SITEFACTOR_Q6	-1	-0.566667	0.933333	-0.633333	0.7	0.633333	0.733333	-0.8	-0.966667	0.633333	-0.9	0.766667	-0.866667	0.533333	-0.666667	0.933333	0.9	0.8	1	0.7	0.6	-0.633333	-0.8	-0.633333	0.733333	1	-0.633333	0.766667	-0.933333	0.6	-0.9	0.533333	-0.733333	-0.933333	-0.933333	0.6	0.5
SF1_Q6	0.633333	0.8	-0.766667	-0.766667	0.833333	0.966667	1	-0.666667	0.833333	0.866667	0.766667	-0.6	-0.9	-0.9	-0.966667	-0.866667	-0.933333	0.766667	0.6	-0.633333	0.566667	-0.9	0.833333	1	0.8	0.766667	0.833333	0.666667	-0.8	-0.6	0.7	-0.933333	-0.9	-0.7	0.733333	0.533333	-0.666667
LEF1_Q6	1	-0.866667	-0.733333	-0.833333	0.766667	0.566667	0.8	-0.833333	1	0.9	1	-0.933333	-0.833333	-1	-0.933333	0.866667	-0.766667	0.733333	0.5	-0.666667	-0.633333	-0.766667	0.866667	0.533333	0.5	0.966667	0.766667	-0.933333	0.866667	0.5	-0.933333	-0.833333	0.666667	0.566667	-0.7	0.733333	-0.633333
ELF1_Q6	0.566667	0.933333	1	-1	0.533333	-0.8	-0.6	0.8	-0.766667	-0.6	0.633333	-0.7	-0.733333	0.7	0.966667	-0.9	0.766667	1	0.933333	0.6	0.633333	0.7	0.566667	0.966667	-0.733333	-0.833333	0.866667	-1	-0.9	-0.833333	-0.7	0.733333	0.7	-0.633333	-0.733333	-0.8	0.7
AML1_Q6	0.9	-1	0.5	-0.566667	0.5	-0.9	0.533333	0.633333	-0.6	0.666667	-0.6	-1	1	-0.566667	0.766667	-0.7	0.6	0.833333	0.966667	0.966667	-0.833333	0.6	-0.6	-0.933333	-0.7	0.866667	0.9	-0.833333	-0.866667	-0.9	0.833333	0.966667	0.566667	0.666667	-0.666667	-0.866667	-0.933333
GCTNWTTGK_UNKNOWN	0.733333	0.666667	-0.866667	-0.8	0.966667	0.7	0.933333	-1	0.966667	0.833333	0.9	-0.866667	-0.6	-0.966667	-0.8	0.566667	-0.9	0.5	0.9	0.866667	-0.566667	0.866667	0.666667	0.633333	0.666667	0.933333	-0.533333	0.6	-0.833333	-0.933333	-0.6	-0.533333	-0.833333	-0.866667	-1	-0.9	0.666667
AML_Q6	-0.933333	-0.766667	0.9	0.733333	-0.7	-0.666667	0.633333	-0.633333	-0.733333	0.7	-0.533333	0.533333	0.533333	0.733333	0.866667	0.5	0.7	-1	0.533333	0.9	0.733333	-0.733333	0.933333	0.833333	0.933333	-0.633333	0.966667	-0.6	0.6	-0.666667	-0.666667	-0.9	0.766667	-0.733333	-0.866667	0.8	-0.866667
IRF_Q6	-0.37037	-0.665666	-0.734392	0.8281	-0.388889	-0.502646	-0.398447	0.62963	-0.37037	-0.703704	-0.490741	0.622507	0.659544	0.666667	0.445157	-0.296296	0.500501	0.837963	0.346561	-0.391892	-0.666667	0.446296	-0.425926	0.555933	0.316607	-0.407407	-0.624756	0.850427	0.444444	0.55675	-0.437218	0.455882	-0.488889	0.814815	-0.259259	0.430556	-0.36249
STAT_Q6	-0.766667	0.7	0.7	0.866667	0.733333	0.6	0.9	0.6	0.5	-0.766667	0.7	0.5	-0.766667	0.6	-0.7	-0.6	-0.866667	-0.6	0.866667	0.933333	-0.666667	-0.8	-0.933333	0.8	-0.766667	-0.6	-0.766667	-0.566667	-0.566667	-0.766667	-0.633333	-1	-0.966667	0.8	0.766667	1	1
CREB_Q3	0.9	-1	0.5	-0.566667	0.5	-0.9	0.533333	0.633333	-0.6	0.666667	-0.6	-1	1	-0.566667	0.766667	-0.7	0.6	0.833333	0.966667	0.966667	-0.833333	0.6	-0.6	-0.933333	-0.7	0.866667	0.9	-0.833333	-0.866667	-0.9	0.833333	0.966667	0.566667	0.666667	-0.666667	-0.866667	-0.933333
NFAT_Q4_01	0.933333	0.766667	-0.9	-0.866667	0.9	0.733333	0.833333	-0.866667	0.933333	0.933333	0.966667	0.666667	-1	-0.833333	-0.866667	-0.933333	-1	-0.533333	0.633333	0.633333	-0.7	-0.833333	-0.733333	0.7	0.766667	0.666667	0.666667	-0.866667	0.833333	0.533333	-0.766667	0.633333	-0.533333	-0.566667	0.633333	-0.733333	0.633333
T3R_Q6	0.966667	0.566667	0.566667	-0.966667	-0.766667	-0.966667	-0.766667	0.733333	0.566667	0.533333	-0.633333	-0.9	0.6	0.9	0.833333	-0.666667	0.966667	0.9	-1	-0.833333	0.966667	-1	0.766667	-0.6	-1	0.733333	0.7	-0.8	-0.733333	-0.733333	-0.566667	0.6	0.8	0.866667	0.866667	0.566667	-0.8
DR4_Q2	0.7	0.733333	-0.966667	0.633333	0.933333	0.866667	0.966667	-0.9	0.633333	0.5	0.933333	0.9	-0.8	-0.933333	-1	0.666667	-0.8	0.566667	0.766667	0.5	0.5	-0.533333	-0.833333	0.6	-0.566667	0.5	-0.566667	-0.633333	0.7	-0.633333	0.566667	-0.866667	-0.6	-0.8	0.833333	0.9	-0.533333
AGCACTT_MIR93_MIR302A_MIR302B_MIR302C_MIR302D_MIR372_MIR373_MIR520E_MIR520A_MIR526B_MIR520B_MIR520C_MIR520D	-0.766667	0.7	0.7	0.866667	0.733333	0.6	0.9	0.6	0.5	-0.766667	0.7	0.5	-0.766667	0.6	-0.7	-0.6	-0.866667	-0.6	0.866667	0.933333	-0.666667	-0.8	-0.933333	0.8	-0.766667	-0.6	-0.766667	-0.566667	-0.566667	-0.766667	-0.633333	-1	-0.966667	0.8	0.766667	1	1
GCACTTT_MIR175P_MIR20A_MIR106A_MIR106B_MIR20B_MIR519D	0.733333	0.666667	-0.866667	-0.8	0.966667	0.7	0.933333	-1	0.966667	0.833333	0.9	-0.866667	-0.6	-0.966667	-0.8	0.566667	-0.9	0.5	0.9	0.866667	-0.566667	0.866667	0.666667	0.633333	0.666667	0.933333	-0.533333	0.6	-0.833333	-0.933333	-0.6	-0.533333	-0.833333	-0.866667	-1	-0.9	0.666667
TGCTGCT_MIR15A_MIR16_MIR15B_MIR195_MIR424_MIR497	0.933333	0.766667	-0.9	-0.866667	0.9	0.733333	0.833333	-0.866667	0.933333	0.933333	0.966667	0.666667	-1	-0.833333	-0.866667	-0.933333	-1	-0.533333	0.633333	0.633333	-0.7	-0.833333	-0.733333	0.7	0.766667	0.666667	0.666667	-0.866667	0.833333	0.533333	-0.766667	0.633333	-0.533333	-0.566667	0.633333	-0.733333	0.633333
GTGCAAT_MIR25_MIR32_MIR92_MIR363_MIR367	0.933333	0.766667	-0.9	-0.866667	0.9	0.733333	0.833333	-0.866667	0.933333	0.933333	0.966667	0.666667	-1	-0.833333	-0.866667	-0.933333	-1	-0.533333	0.633333	0.633333	-0.7	-0.833333	-0.733333	0.7	0.766667	0.666667	0.666667	-0.866667	0.833333	0.533333	-0.766667	0.633333	-0.533333	-0.566667	0.633333	-0.733333	0.633333
TGAATGT_MIR181A_MIR181B_MIR181C_MIR181D	0.933333	0.766667	-0.9	-0.866667	0.9	0.733333	0.833333	-0.866667	0.933333	0.933333	0.966667	0.666667	-1	-0.833333	-0.866667	-0.933333	-1	-0.533333	0.633333	0.633333	-0.7	-0.833333	-0.733333	0.7	0.766667	0.666667	0.666667	-0.866667	0.833333	0.533333	-0.766667	0.633333	-0.533333	-0.566667	0.633333	-0.733333	0.633333
TGGTGCT_MIR29A_MIR29B_MIR29C	0.933333	0.766667	-0.9	-0.866667	0.9	0.733333	0.833333	-0.866667	0.933333	0.933333	0.966667	0.666667	-1	-0.833333	-0.866667	-0.933333	-1	-0.533333	0.633333	0.633333	-0.7	-0.833333	-0.733333	0.7	0.766667	0.666667	0.666667	-0.866667	0.833333	0.533333	-0.766667	0.633333	-0.533333	-0.566667	0.633333	-0.733333	0.633333
TGCACTT_MIR519C_MIR519B_MIR519A	0.758621	0.689655	-0.896552	-0.827586	0.931034	0.724138	0.862069	-0.896552	0.965517	0.862069	0.931034	-0.518319	-0.852941	-0.862069	-0.827586	-0.764368	-0.931034	-0.517241	0.655172	0.655172	-0.586207	0.409688	-0.344828	0.655172	0.689655	0.689655	0.571839	-0.612069	0.352586	-0.823892	-0.62069	0.52069	-0.777586	-0.737069	-0.763158	-0.758621	0.655172
CAGTATT_MIR200B_MIR200C_MIR429	0.933333	0.766667	-0.9	-0.866667	0.9	0.733333	0.833333	-0.866667	0.933333	0.933333	0.966667	0.666667	-1	-0.833333	-0.866667	-0.933333	-1	-0.533333	0.633333	0.633333	-0.7	-0.833333	-0.733333	0.7	0.766667	0.666667	0.666667	-0.866667	0.833333	0.533333	-0.766667	0.633333	-0.533333	-0.566667	0.633333	-0.733333	0.633333
AATGTGA_MIR23A_MIR23B	-0.766667	0.7	0.7	0.866667	0.733333	0.6	0.9	0.6	0.5	-0.766667	0.7	0.5	-0.766667	0.6	-0.7	-0.6	-0.866667	-0.6	0.866667	0.933333	-0.666667	-0.8	-0.933333	0.8	-0.766667	-0.6	-0.766667	-0.566667	-0.566667	-0.766667	-0.633333	-1	-0.966667	0.8	0.766667	1	1
ACTGAAA_MIR30A3P_MIR30E3P	0.933333	0.766667	-0.9	-0.866667	0.9	0.733333	0.833333	-0.866667	0.933333	0.933333	0.966667	0.666667	-1	-0.833333	-0.866667	-0.933333	-1	-0.533333	0.633333	0.633333	-0.7	-0.833333	-0.733333	0.7	0.766667	0.666667	0.666667	-0.866667	0.833333	0.533333	-0.766667	0.633333	-0.533333	-0.566667	0.633333	-0.733333	0.633333
TCTATGA_MIR376A_MIR376B	-1	-0.566667	0.933333	-0.633333	0.7	0.633333	0.733333	-0.8	-0.966667	0.633333	-0.9	0.766667	-0.866667	0.533333	-0.666667	0.933333	0.9	0.8	1	0.7	0.6	-0.633333	-0.8	-0.633333	0.733333	1	-0.633333	0.766667	-0.933333	0.6	-0.9	0.533333	-0.733333	-0.933333	-0.933333	0.6	0.5
TAGGTCA_MIR192_MIR215	0.933333	0.766667	-0.9	-0.866667	0.9	0.733333	0.833333	-0.866667	0.933333	0.933333	0.966667	0.666667	-1	-0.833333	-0.866667	-0.933333	-1	-0.533333	0.633333	0.633333	-0.7	-0.833333	-0.733333	0.7	0.766667	0.666667	0.666667	-0.866667	0.833333	0.533333	-0.766667	0.633333	-0.533333	-0.566667	0.633333	-0.733333	0.633333
ATGTAGC_MIR221_MIR222	-0.766667	0.7	0.7	0.866667	0.733333	0.6	0.9	0.6	0.5	-0.766667	0.7	0.5	-0.766667	0.6	-0.7	-0.6	-0.866667	-0.6	0.866667	0.933333	-0.666667	-0.8	-0.933333	0.8	-0.766667	-0.6	-0.766667	-0.566667	-0.566667	-0.766667	-0.633333	-1	-0.966667	0.8	0.766667	1	1
TTTGCAC_MIR19A_MIR19B	0.933333	0.766667	-0.9	-0.866667	0.9	0.733333	0.833333	-0.866667	0.933333	0.933333	0.966667	0.666667	-1	-0.833333	-0.866667	-0.933333	-1	-0.533333	0.633333	0.633333	-0.7	-0.833333	-0.733333	0.7	0.766667	0.666667	0.666667	-0.866667	0.833333	0.533333	-0.766667	0.633333	-0.533333	-0.566667	0.633333	-0.733333	0.633333
TTGGAGA_MIR5155P_MIR519E	0.933333	0.766667	-0.9	-0.866667	0.9	0.733333	0.833333	-0.866667	0.933333	0.933333	0.966667	0.666667	-1	-0.833333	-0.866667	-0.933333	-1	-0.533333	0.633333	0.633333	-0.7	-0.833333	-0.733333	0.7	0.766667	0.666667	0.666667	-0.866667	0.833333	0.533333	-0.766667	0.633333	-0.533333	-0.566667	0.633333	-0.733333	0.633333
CACTTTG_MIR520G_MIR520H	-1	-0.566667	0.933333	-0.633333	0.7	0.633333	0.733333	-0.8	-0.966667	0.633333	-0.9	0.766667	-0.866667	0.533333	-0.666667	0.933333	0.9	0.8	1	0.7	0.6	-0.633333	-0.8	-0.633333	0.733333	1	-0.633333	0.766667	-0.933333	0.6	-0.9	0.533333	-0.733333	-0.933333	-0.933333	0.6	0.5
GGGACCA_MIR133A_MIR133B	0.933333	0.766667	-0.9	-0.866667	0.9	0.733333	0.833333	-0.866667	0.933333	0.933333	0.966667	0.666667	-1	-0.833333	-0.866667	-0.933333	-1	-0.533333	0.633333	0.633333	-0.7	-0.833333	-0.733333	0.7	0.766667	0.666667	0.666667	-0.866667	0.833333	0.533333	-0.766667	0.633333	-0.533333	-0.566667	0.633333	-0.733333	0.633333
AAGCCAT_MIR135A_MIR135B	0.933333	0.766667	-0.9	-0.866667	0.9	0.733333	0.833333	-0.866667	0.933333	0.933333	0.966667	0.666667	-1	-0.833333	-0.866667	-0.933333	-1	-0.533333	0.633333	0.633333	-0.7	-0.833333	-0.733333	0.7	0.766667	0.666667	0.666667	-0.866667	0.833333	0.533333	-0.766667	0.633333	-0.533333	-0.566667	0.633333	-0.733333	0.633333
ACACTGG_MIR199A_MIR199B	0.933333	0.766667	-0.9	-0.866667	0.9	0.733333	0.833333	-0.866667	0.933333	0.933333	0.966667	0.666667	-1	-0.833333	-0.866667	-0.933333	-1	-0.533333	0.633333	0.633333	-0.7	-0.833333	-0.733333	0.7	0.766667	0.666667	0.666667	-0.866667	0.833333	0.533333	-0.766667	0.633333	-0.533333	-0.566667	0.633333	-0.733333	0.633333
GCACCTT_MIR18A_MIR18B	-0.766667	0.7	0.7	0.866667	0.733333	0.6	0.9	0.6	0.5	-0.766667	0.7	0.5	-0.766667	0.6	-0.7	-0.6	-0.866667	-0.6	0.866667	0.933333	-0.666667	-0.8	-0.933333	0.8	-0.766667	-0.6	-0.766667	-0.566667	-0.566667	-0.766667	-0.633333	-1	-0.966667	0.8	0.766667	1	1
GTGCCTT_MIR506	0.933333	0.766667	-0.9	-0.866667	0.9	0.733333	0.833333	-0.866667	0.933333	0.933333	0.966667	0.666667	-1	-0.833333	-0.866667	-0.933333	-1	-0.533333	0.633333	0.633333	-0.7	-0.833333	-0.733333	0.7	0.766667	0.666667	0.666667	-0.866667	0.833333	0.533333	-0.766667	0.633333	-0.533333	-0.566667	0.633333	-0.733333	0.633333
ACAACTT_MIR382	0.933333	0.766667	-0.9	-0.866667	0.9	0.733333	0.833333	-0.866667	0.933333	0.933333	0.966667	0.666667	-1	-0.833333	-0.866667	-0.933333	-1	-0.533333	0.633333	0.633333	-0.7	-0.833333	-0.733333	0.7	0.766667	0.666667	0.666667	-0.866667	0.833333	0.533333	-0.766667	0.633333	-0.533333	-0.566667	0.633333	-0.733333	0.633333
ATGTTAA_MIR302C	0.933333	0.766667	-0.9	-0.866667	0.9	0.733333	0.833333	-0.866667	0.933333	0.933333	0.966667	0.666667	-1	-0.833333	-0.866667	-0.933333	-1	-0.533333	0.633333	0.633333	-0.7	-0.833333	-0.733333	0.7	0.766667	0.666667	0.666667	-0.866667	0.833333	0.533333	-0.766667	0.633333	-0.533333	-0.566667	0.633333	-0.733333	0.633333
TCCAGAT_MIR5165P	0.933333	0.766667	-0.9	-0.866667	0.9	0.733333	0.833333	-0.866667	0.933333	0.933333	0.966667	0.666667	-1	-0.833333	-0.866667	-0.933333	-1	-0.533333	0.633333	0.633333	-0.7	-0.833333	-0.733333	0.7	0.766667	0.666667	0.666667	-0.866667	0.833333	0.533333	-0.766667	0.633333	-0.533333	-0.566667	0.633333	-0.733333	0.633333
GTGTGAG_MIR342	0.933333	0.766667	-0.9	-0.866667	0.9	0.733333	0.833333	-0.866667	0.933333	0.933333	0.966667	0.666667	-1	-0.833333	-0.866667	-0.933333	-1	-0.533333	0.633333	0.633333	-0.7	-0.833333	-0.733333	0.7	0.766667	0.666667	0.666667	-0.866667	0.833333	0.533333	-0.766667	0.633333	-0.533333	-0.566667	0.633333	-0.733333	0.633333
CTAGGAA_MIR384	0.933333	0.766667	-0.9	-0.866667	0.9	0.733333	0.833333	-0.866667	0.933333	0.933333	0.966667	0.666667	-1	-0.833333	-0.866667	-0.933333	-1	-0.533333	0.633333	0.633333	-0.7	-0.833333	-0.733333	0.7	0.766667	0.666667	0.666667	-0.866667	0.833333	0.533333	-0.766667	0.633333	-0.533333	-0.566667	0.633333	-0.733333	0.633333
GTTTGTT_MIR495	0.758621	0.689655	-0.896552	-0.827586	0.931034	0.724138	0.862069	-0.896552	0.965517	0.862069	0.931034	-0.518319	-0.852941	-0.862069	-0.827586	-0.764368	-0.931034	-0.517241	0.655172	0.655172	-0.586207	0.409688	-0.344828	0.655172	0.689655	0.689655	0.571839	-0.612069	0.352586	-0.823892	-0.62069	0.52069	-0.777586	-0.737069	-0.763158	-0.758621	0.655172
GTGTTGA_MIR505	0.933333	0.766667	-0.9	-0.866667	0.9	0.733333	0.833333	-0.866667	0.933333	0.933333	0.966667	0.666667	-1	-0.833333	-0.866667	-0.933333	-1	-0.533333	0.633333	0.633333	-0.7	-0.833333	-0.733333	0.7	0.766667	0.666667	0.666667	-0.866667	0.833333	0.533333	-0.766667	0.633333	-0.533333	-0.566667	0.633333	-0.733333	0.633333
GCTTGAA_MIR498	-0.766667	0.7	0.7	0.866667	0.733333	0.6	0.9	0.6	0.5	-0.766667	0.7	0.5	-0.766667	0.6	-0.7	-0.6	-0.866667	-0.6	0.866667	0.933333	-0.666667	-0.8	-0.933333	0.8	-0.766667	-0.6	-0.766667	-0.566667	-0.566667	-0.766667	-0.633333	-1	-0.966667	0.8	0.766667	1	1
GTGACTT_MIR224	0.933333	0.766667	-0.9	-0.866667	0.9	0.733333	0.833333	-0.866667	0.933333	0.933333	0.966667	0.666667	-1	-0.833333	-0.866667	-0.933333	-1	-0.533333	0.633333	0.633333	-0.7	-0.833333	-0.733333	0.7	0.766667	0.666667	0.666667	-0.866667	0.833333	0.533333	-0.766667	0.633333	-0.533333	-0.566667	0.633333	-0.733333	0.633333
ATAGGAA_MIR202	0.933333	0.766667	-0.9	-0.866667	0.9	0.733333	0.833333	-0.866667	0.933333	0.933333	0.966667	0.666667	-1	-0.833333	-0.866667	-0.933333	-1	-0.533333	0.633333	0.633333	-0.7	-0.833333	-0.733333	0.7	0.766667	0.666667	0.666667	-0.866667	0.833333	0.533333	-0.766667	0.633333	-0.533333	-0.566667	0.633333	-0.733333	0.633333
TAGCTTT_MIR9	0.933333	0.766667	-0.9	-0.866667	0.9	0.733333	0.833333	-0.866667	0.933333	0.933333	0.966667	0.666667	-1	-0.833333	-0.866667	-0.933333	-1	-0.533333	0.633333	0.633333	-0.7	-0.833333	-0.733333	0.7	0.766667	0.666667	0.666667	-0.866667	0.833333	0.533333	-0.766667	0.633333	-0.533333	-0.566667	0.633333	-0.733333	0.633333
AAACCAC_MIR140	0.933333	0.766667	-0.9	-0.866667	0.9	0.733333	0.833333	-0.866667	0.933333	0.933333	0.966667	0.666667	-1	-0.833333	-0.866667	-0.933333	-1	-0.533333	0.633333	0.633333	-0.7	-0.833333	-0.733333	0.7	0.766667	0.666667	0.666667	-0.866667	0.833333	0.533333	-0.766667	0.633333	-0.533333	-0.566667	0.633333	-0.733333	0.633333
GTACTGT_MIR101	0.933333	0.766667	-0.9	-0.866667	0.9	0.733333	0.833333	-0.866667	0.933333	0.933333	0.966667	0.666667	-1	-0.833333	-0.866667	-0.933333	-1	-0.533333	0.633333	0.633333	-0.7	-0.833333	-0.733333	0.7	0.766667	0.666667	0.666667	-0.866667	0.833333	0.533333	-0.766667	0.633333	-0.533333	-0.566667	0.633333	-0.733333	0.633333
GTAAGAT_MIR200A	0.7	0.733333	-0.966667	0.633333	0.933333	0.866667	0.966667	-0.9	0.633333	0.5	0.933333	0.9	-0.8	-0.933333	-1	0.666667	-0.8	0.566667	0.766667	0.5	0.5	-0.533333	-0.833333	0.6	-0.566667	0.5	-0.566667	-0.633333	0.7	-0.633333	0.566667	-0.866667	-0.6	-0.8	0.833333	0.9	-0.533333
ATATGCA_MIR448	-0.533333	-0.9	0.6	0.766667	1	0.833333	0.666667	0.7	0.8	0.8	0.733333	0.633333	-0.933333	-0.8	-0.766667	-0.633333	-0.833333	-0.633333	-0.866667	-0.566667	-0.9	-0.7	0.5	-0.733333	-0.633333	-0.9	0.633333	0.533333	0.966667	0.733333	0.5	0.9	0.833333	0.5	0.533333	0.633333	-0.766667
CTCAAGA_MIR526B	0.933333	0.766667	-0.9	-0.866667	0.9	0.733333	0.833333	-0.866667	0.933333	0.933333	0.966667	0.666667	-1	-0.833333	-0.866667	-0.933333	-1	-0.533333	0.633333	0.633333	-0.7	-0.833333	-0.733333	0.7	0.766667	0.666667	0.666667	-0.866667	0.833333	0.533333	-0.766667	0.633333	-0.533333	-0.566667	0.633333	-0.733333	0.633333
CAGCTTT_MIR320	0.733333	0.666667	-0.866667	-0.8	0.966667	0.7	0.933333	-1	0.966667	0.833333	0.9	-0.866667	-0.6	-0.966667	-0.8	0.566667	-0.9	0.5	0.9	0.866667	-0.566667	0.866667	0.666667	0.633333	0.666667	0.933333	-0.533333	0.6	-0.833333	-0.933333	-0.6	-0.533333	-0.833333	-0.866667	-1	-0.9	0.666667
CATGTAA_MIR496	0.933333	0.766667	-0.9	-0.866667	0.9	0.733333	0.833333	-0.866667	0.933333	0.933333	0.966667	0.666667	-1	-0.833333	-0.866667	-0.933333	-1	-0.533333	0.633333	0.633333	-0.7	-0.833333	-0.733333	0.7	0.766667	0.666667	0.666667	-0.866667	0.833333	0.533333	-0.766667	0.633333	-0.533333	-0.566667	0.633333	-0.733333	0.633333
ATGTCAC_MIR489	0.933333	0.766667	-0.9	-0.866667	0.9	0.733333	0.833333	-0.866667	0.933333	0.933333	0.966667	0.666667	-1	-0.833333	-0.866667	-0.933333	-1	-0.533333	0.633333	0.633333	-0.7	-0.833333	-0.733333	0.7	0.766667	0.666667	0.666667	-0.866667	0.833333	0.533333	-0.766667	0.633333	-0.533333	-0.566667	0.633333	-0.733333	0.633333
GCAAAAA_MIR129	0.724138	0.758621	-0.931034	-0.562069	0.931034	0.758621	0.862069	-0.896552	0.681034	0.89532	0.965517	0.689655	-0.827586	-0.862069	-0.896552	-0.625479	-0.827586	0.482759	0.655172	0.52069	-0.606322	-0.777586	-0.758621	0.62069	0.608621	0.571839	0.448276	-0.655172	0.724138	-0.482759	-0.508621	-0.562069	-0.551724	-0.643103	0.655172	0.554446	0.52069
GGCACAT_MIR455	0.933333	0.766667	-0.9	-0.866667	0.9	0.733333	0.833333	-0.866667	0.933333	0.933333	0.966667	0.666667	-1	-0.833333	-0.866667	-0.933333	-1	-0.533333	0.633333	0.633333	-0.7	-0.833333	-0.733333	0.7	0.766667	0.666667	0.666667	-0.866667	0.833333	0.533333	-0.766667	0.633333	-0.533333	-0.566667	0.633333	-0.733333	0.633333
AAGCAAT_MIR137	0.933333	0.766667	-0.9	-0.866667	0.9	0.733333	0.833333	-0.866667	0.933333	0.933333	0.966667	0.666667	-1	-0.833333	-0.866667	-0.933333	-1	-0.533333	0.633333	0.633333	-0.7	-0.833333	-0.733333	0.7	0.766667	0.666667	0.666667	-0.866667	0.833333	0.533333	-0.766667	0.633333	-0.533333	-0.566667	0.633333	-0.733333	0.633333
ACCAAAG_MIR9	0.733333	0.666667	-0.866667	-0.8	0.966667	0.7	0.933333	-1	0.966667	0.833333	0.9	-0.866667	-0.6	-0.966667	-0.8	0.566667	-0.9	0.5	0.9	0.866667	-0.566667	0.866667	0.666667	0.633333	0.666667	0.933333	-0.533333	0.6	-0.833333	-0.933333	-0.6	-0.533333	-0.833333	-0.866667	-1	-0.9	0.666667
AACTGAC_MIR223	-0.933333	-0.766667	0.9	0.733333	-0.7	-0.666667	0.633333	-0.633333	-0.733333	0.7	-0.533333	0.533333	0.533333	0.733333	0.866667	0.5	0.7	-1	0.533333	0.9	0.733333	-0.733333	0.933333	0.833333	0.933333	-0.633333	0.966667	-0.6	0.6	-0.666667	-0.666667	-0.9	0.766667	-0.733333	-0.866667	0.8	-0.866667
AAAGACA_MIR511	0.933333	0.766667	-0.9	-0.866667	0.9	0.733333	0.833333	-0.866667	0.933333	0.933333	0.966667	0.666667	-1	-0.833333	-0.866667	-0.933333	-1	-0.533333	0.633333	0.633333	-0.7	-0.833333	-0.733333	0.7	0.766667	0.666667	0.666667	-0.866667	0.833333	0.533333	-0.766667	0.633333	-0.533333	-0.566667	0.633333	-0.733333	0.633333
TCTGATA_MIR361	0.933333	0.766667	-0.9	-0.866667	0.9	0.733333	0.833333	-0.866667	0.933333	0.933333	0.966667	0.666667	-1	-0.833333	-0.866667	-0.933333	-1	-0.533333	0.633333	0.633333	-0.7	-0.833333	-0.733333	0.7	0.766667	0.666667	0.666667	-0.866667	0.833333	0.533333	-0.766667	0.633333	-0.533333	-0.566667	0.633333	-0.733333	0.633333
TTTGCAG_MIR518A2	0.7	0.733333	-0.966667	0.633333	0.933333	0.866667	0.966667	-0.9	0.633333	0.5	0.933333	0.9	-0.8	-0.933333	-1	0.666667	-0.8	0.566667	0.766667	0.5	0.5	-0.533333	-0.833333	0.6	-0.566667	0.5	-0.566667	-0.633333	0.7	-0.633333	0.566667	-0.866667	-0.6	-0.8	0.833333	0.9	-0.533333
AGTCTAG_MIR151	0.933333	0.766667	-0.9	-0.866667	0.9	0.733333	0.833333	-0.866667	0.933333	0.933333	0.966667	0.666667	-1	-0.833333	-0.866667	-0.933333	-1	-0.533333	0.633333	0.633333	-0.7	-0.833333	-0.733333	0.7	0.766667	0.666667	0.666667	-0.866667	0.833333	0.533333	-0.766667	0.633333	-0.533333	-0.566667	0.633333	-0.733333	0.633333
AGCGCAG_MIR191	0.7	0.733333	-0.966667	0.633333	0.933333	0.866667	0.966667	-0.9	0.633333	0.5	0.933333	0.9	-0.8	-0.933333	-1	0.666667	-0.8	0.566667	0.766667	0.5	0.5	-0.533333	-0.833333	0.6	-0.566667	0.5	-0.566667	-0.633333	0.7	-0.633333	0.566667	-0.866667	-0.6	-0.8	0.833333	0.9	-0.533333
AAGCACT_MIR520F	0.573892	0.724138	-0.535441	0.384796	0.758621	0.62069	0.862069	-0.612069	0.89532	0.573892	0.724138	0.571839	-0.793103	-0.558355	-0.724138	-0.764368	-0.896552	-0.551724	0.655172	0.681034	-0.689655	-0.827586	-0.758621	0.724138	0.289871	0.413793	-0.344828	-0.737069	0.702586	-0.591954	-0.655172	-0.763158	-0.929803	0.65674	0.655172	0.704545	0.775
AGGTGCA_MIR500	0.933333	0.766667	-0.9	-0.866667	0.9	0.733333	0.833333	-0.866667	0.933333	0.933333	0.966667	0.666667	-1	-0.833333	-0.866667	-0.933333	-1	-0.533333	0.633333	0.633333	-0.7	-0.833333	-0.733333	0.7	0.766667	0.666667	0.666667	-0.866667	0.833333	0.533333	-0.766667	0.633333	-0.533333	-0.566667	0.633333	-0.733333	0.633333
ACTGTAG_MIR139	0.933333	0.766667	-0.9	-0.866667	0.9	0.733333	0.833333	-0.866667	0.933333	0.933333	0.966667	0.666667	-1	-0.833333	-0.866667	-0.933333	-1	-0.533333	0.633333	0.633333	-0.7	-0.833333	-0.733333	0.7	0.766667	0.666667	0.666667	-0.866667	0.833333	0.533333	-0.766667	0.633333	-0.533333	-0.566667	0.633333	-0.733333	0.633333
TTTTGAG_MIR373	-1	-0.566667	0.933333	-0.633333	0.7	0.633333	0.733333	-0.8	-0.966667	0.633333	-0.9	0.766667	-0.866667	0.533333	-0.666667	0.933333	0.9	0.8	1	0.7	0.6	-0.633333	-0.8	-0.633333	0.733333	1	-0.633333	0.766667	-0.933333	0.6	-0.9	0.533333	-0.733333	-0.933333	-0.933333	0.6	0.5
TAGAACC_MIR182	0.933333	0.766667	-0.9	-0.866667	0.9	0.733333	0.833333	-0.866667	0.933333	0.933333	0.966667	0.666667	-1	-0.833333	-0.866667	-0.933333	-1	-0.533333	0.633333	0.633333	-0.7	-0.833333	-0.733333	0.7	0.766667	0.666667	0.666667	-0.866667	0.833333	0.533333	-0.766667	0.633333	-0.533333	-0.566667	0.633333	-0.733333	0.633333
GGCACTT_MIR519E	0.933333	0.766667	-0.9	-0.866667	0.9	0.733333	0.833333	-0.866667	0.933333	0.933333	0.966667	0.666667	-1	-0.833333	-0.866667	-0.933333	-1	-0.533333	0.633333	0.633333	-0.7	-0.833333	-0.733333	0.7	0.766667	0.666667	0.666667	-0.866667	0.833333	0.533333	-0.766667	0.633333	-0.533333	-0.566667	0.633333	-0.733333	0.633333
ATGTACA_MIR493	0.573892	0.724138	-0.535441	0.384796	0.758621	0.62069	0.862069	-0.612069	0.89532	0.573892	0.724138	0.571839	-0.793103	-0.558355	-0.724138	-0.764368	-0.896552	-0.551724	0.655172	0.681034	-0.689655	-0.827586	-0.758621	0.724138	0.289871	0.413793	-0.344828	-0.737069	0.702586	-0.591954	-0.655172	-0.763158	-0.929803	0.65674	0.655172	0.704545	0.775
GTTATAT_MIR410	0.7	0.733333	-0.966667	0.633333	0.933333	0.866667	0.966667	-0.9	0.633333	0.5	0.933333	0.9	-0.8	-0.933333	-1	0.666667	-0.8	0.566667	0.766667	0.5	0.5	-0.533333	-0.833333	0.6	-0.566667	0.5	-0.566667	-0.633333	0.7	-0.633333	0.566667	-0.866667	-0.6	-0.8	0.833333	0.9	-0.533333
ACACTAC_MIR1423P	0.7	0.733333	-0.966667	0.633333	0.933333	0.866667	0.966667	-0.9	0.633333	0.5	0.933333	0.9	-0.8	-0.933333	-1	0.666667	-0.8	0.566667	0.766667	0.5	0.5	-0.533333	-0.833333	0.6	-0.566667	0.5	-0.566667	-0.633333	0.7	-0.633333	0.566667	-0.866667	-0.6	-0.8	0.833333	0.9	-0.533333
ATTCTTT_MIR186	0.933333	0.766667	-0.9	-0.866667	0.9	0.733333	0.833333	-0.866667	0.933333	0.933333	0.966667	0.666667	-1	-0.833333	-0.866667	-0.933333	-1	-0.533333	0.633333	0.633333	-0.7	-0.833333	-0.733333	0.7	0.766667	0.666667	0.666667	-0.866667	0.833333	0.533333	-0.766667	0.633333	-0.533333	-0.566667	0.633333	-0.733333	0.633333
CAGCAGG_MIR370	0.933333	0.766667	-0.9	-0.866667	0.9	0.733333	0.833333	-0.866667	0.933333	0.933333	0.966667	0.666667	-1	-0.833333	-0.866667	-0.933333	-1	-0.533333	0.633333	0.633333	-0.7	-0.833333	-0.733333	0.7	0.766667	0.666667	0.666667	-0.866667	0.833333	0.533333	-0.766667	0.633333	-0.533333	-0.566667	0.633333	-0.733333	0.633333
ATTACAT_MIR3803P	-0.766667	0.7	0.7	0.866667	0.733333	0.6	0.9	0.6	0.5	-0.766667	0.7	0.5	-0.766667	0.6	-0.7	-0.6	-0.866667	-0.6	0.866667	0.933333	-0.666667	-0.8	-0.933333	0.8	-0.766667	-0.6	-0.766667	-0.566667	-0.566667	-0.766667	-0.633333	-1	-0.966667	0.8	0.766667	1	1
TAATAAT_MIR126	0.7	0.733333	-0.966667	0.633333	0.933333	0.866667	0.966667	-0.9	0.633333	0.5	0.933333	0.9	-0.8	-0.933333	-1	0.666667	-0.8	0.566667	0.766667	0.5	0.5	-0.533333	-0.833333	0.6	-0.566667	0.5	-0.566667	-0.633333	0.7	-0.633333	0.566667	-0.866667	-0.6	-0.8	0.833333	0.9	-0.533333
TAATGTG_MIR323	0.933333	0.766667	-0.9	-0.866667	0.9	0.733333	0.833333	-0.866667	0.933333	0.933333	0.966667	0.666667	-1	-0.833333	-0.866667	-0.933333	-1	-0.533333	0.633333	0.633333	-0.7	-0.833333	-0.733333	0.7	0.766667	0.666667	0.666667	-0.866667	0.833333	0.533333	-0.766667	0.633333	-0.533333	-0.566667	0.633333	-0.733333	0.633333
SMTTTTGT_UNKNOWN	0.724138	0.758621	-0.931034	-0.562069	0.931034	0.758621	0.862069	-0.896552	0.681034	0.89532	0.965517	0.689655	-0.827586	-0.862069	-0.896552	-0.625479	-0.827586	0.482759	0.655172	0.52069	-0.606322	-0.777586	-0.758621	0.62069	0.608621	0.571839	0.448276	-0.655172	0.724138	-0.482759	-0.508621	-0.562069	-0.551724	-0.643103	0.655172	0.554446	0.52069
SYATTGTG_UNKNOWN	0.933333	0.766667	-0.9	-0.866667	0.9	0.733333	0.833333	-0.866667	0.933333	0.933333	0.966667	0.666667	-1	-0.833333	-0.866667	-0.933333	-1	-0.533333	0.633333	0.633333	-0.7	-0.833333	-0.733333	0.7	0.766667	0.666667	0.666667	-0.866667	0.833333	0.533333	-0.766667	0.633333	-0.533333	-0.566667	0.633333	-0.733333	0.633333
TGACATY_UNKNOWN	0.733333	0.666667	-0.866667	-0.8	0.966667	0.7	0.933333	-1	0.966667	0.833333	0.9	-0.866667	-0.6	-0.966667	-0.8	0.566667	-0.9	0.5	0.9	0.866667	-0.566667	0.866667	0.666667	0.633333	0.666667	0.933333	-0.533333	0.6	-0.833333	-0.933333	-0.6	-0.533333	-0.833333	-0.866667	-1	-0.9	0.666667
TGCGCANK_UNKNOWN	0.933333	0.766667	-0.9	-0.866667	0.9	0.733333	0.833333	-0.866667	0.933333	0.933333	0.966667	0.666667	-1	-0.833333	-0.866667	-0.933333	-1	-0.533333	0.633333	0.633333	-0.7	-0.833333	-0.733333	0.7	0.766667	0.666667	0.666667	-0.866667	0.833333	0.533333	-0.766667	0.633333	-0.533333	-0.566667	0.633333	-0.733333	0.633333
TGCTGAY_UNKNOWN	0.933333	0.766667	-0.9	-0.866667	0.9	0.733333	0.833333	-0.866667	0.933333	0.933333	0.966667	0.666667	-1	-0.833333	-0.866667	-0.933333	-1	-0.533333	0.633333	0.633333	-0.7	-0.833333	-0.733333	0.7	0.766667	0.666667	0.666667	-0.866667	0.833333	0.533333	-0.766667	0.633333	-0.533333	-0.566667	0.633333	-0.733333	0.633333
TMTCGCGANR_UNKNOWN	0.933333	0.766667	-0.9	-0.866667	0.9	0.733333	0.833333	-0.866667	0.933333	0.933333	0.966667	0.666667	-1	-0.833333	-0.866667	-0.933333	-1	-0.533333	0.633333	0.633333	-0.7	-0.833333	-0.733333	0.7	0.766667	0.666667	0.666667	-0.866667	0.833333	0.533333	-0.766667	0.633333	-0.533333	-0.566667	0.633333	-0.733333	0.633333
TTANTCA_UNKNOWN	-0.933333	-0.766667	0.9	0.733333	-0.7	-0.666667	0.633333	-0.633333	-0.733333	0.7	-0.533333	0.533333	0.533333	0.733333	0.866667	0.5	0.7	-1	0.533333	0.9	0.733333	-0.733333	0.933333	0.833333	0.933333	-0.633333	0.966667	-0.6	0.6	-0.666667	-0.666667	-0.9	0.766667	-0.733333	-0.866667	0.8	-0.866667
WTGAAAT_UNKNOWN	-0.766667	0.7	0.7	0.866667	0.733333	0.6	0.9	0.6	0.5	-0.766667	0.7	0.5	-0.766667	0.6	-0.7	-0.6	-0.866667	-0.6	0.866667	0.933333	-0.666667	-0.8	-0.933333	0.8	-0.766667	-0.6	-0.766667	-0.566667	-0.566667	-0.766667	-0.633333	-1	-0.966667	0.8	0.766667	1	1
WTTGKCTG_UNKNOWN	0.7	0.733333	-0.966667	0.633333	0.933333	0.866667	0.966667	-0.9	0.633333	0.5	0.933333	0.9	-0.8	-0.933333	-1	0.666667	-0.8	0.566667	0.766667	0.5	0.5	-0.533333	-0.833333	0.6	-0.566667	0.5	-0.566667	-0.633333	0.7	-0.633333	0.566667	-0.866667	-0.6	-0.8	0.833333	0.9	-0.533333
YAATNRNNNYNATT_UNKNOWN	0.633333	0.8	-0.766667	-0.766667	0.833333	0.966667	1	-0.666667	0.833333	0.866667	0.766667	-0.6	-0.9	-0.9	-0.966667	-0.866667	-0.933333	0.766667	0.6	-0.633333	0.566667	-0.9	0.833333	1	0.8	0.766667	0.833333	0.666667	-0.8	-0.6	0.7	-0.933333	-0.9	-0.7	0.733333	0.533333	-0.666667
YCATTAA_UNKNOWN	-0.633333	0.533333	-0.533333	0.7	-0.866667	1	-0.933333	-0.766667	-0.633333	1	-1	-0.633333	-0.7	-0.733333	0.533333	0.533333	-0.7	-0.866667	-0.566667	0.666667	0.8	0.733333	-0.633333	0.733333	0.566667	-0.766667	0.733333	-0.9	-0.666667	0.833333	0.666667	-0.8	-0.933333	0.633333	0.666667	0.933333	0.966667
YGACNNYACAR_UNKNOWN	0.733333	0.666667	-0.866667	-0.8	0.966667	0.7	0.933333	-1	0.966667	0.833333	0.9	-0.866667	-0.6	-0.966667	-0.8	0.566667	-0.9	0.5	0.9	0.866667	-0.566667	0.866667	0.666667	0.633333	0.666667	0.933333	-0.533333	0.6	-0.833333	-0.933333	-0.6	-0.533333	-0.833333	-0.866667	-1	-0.9	0.666667
TGANTCA_AP1_C	0.9	-1	0.5	-0.566667	0.5	-0.9	0.533333	0.633333	-0.6	0.666667	-0.6	-1	1	-0.566667	0.766667	-0.7	0.6	0.833333	0.966667	0.966667	-0.833333	0.6	-0.6	-0.933333	-0.7	0.866667	0.9	-0.833333	-0.866667	-0.9	0.833333	0.966667	0.566667	0.666667	-0.666667	-0.866667	-0.933333
CAGCTG_AP4_Q5	0.9	-1	0.5	-0.566667	0.5	-0.9	0.533333	0.633333	-0.6	0.666667	-0.6	-1	1	-0.566667	0.766667	-0.7	0.6	0.833333	0.966667	0.966667	-0.833333	0.6	-0.6	-0.933333	-0.7	0.866667	0.9	-0.833333	-0.866667	-0.9	0.833333	0.966667	0.566667	0.666667	-0.666667	-0.866667	-0.933333
TGAYRTCA_ATF3_Q6	0.733333	0.666667	-0.866667	-0.8	0.966667	0.7	0.933333	-1	0.966667	0.833333	0.9	-0.866667	-0.6	-0.966667	-0.8	0.566667	-0.9	0.5	0.9	0.866667	-0.566667	0.866667	0.666667	0.633333	0.666667	0.933333	-0.533333	0.6	-0.833333	-0.933333	-0.6	-0.533333	-0.833333	-0.866667	-1	-0.9	0.666667
GTGACGY_E4F1_Q6	0.933333	0.766667	-0.9	-0.866667	0.9	0.733333	0.833333	-0.866667	0.933333	0.933333	0.966667	0.666667	-1	-0.833333	-0.866667	-0.933333	-1	-0.533333	0.633333	0.633333	-0.7	-0.833333	-0.733333	0.7	0.766667	0.666667	0.666667	-0.866667	0.833333	0.533333	-0.766667	0.633333	-0.533333	-0.566667	0.633333	-0.733333	0.633333
SCGGAAGY_ELK1_02	-0.766667	0.7	0.7	0.866667	0.733333	0.6	0.9	0.6	0.5	-0.766667	0.7	0.5	-0.766667	0.6	-0.7	-0.6	-0.866667	-0.6	0.866667	0.933333	-0.666667	-0.8	-0.933333	0.8	-0.766667	-0.6	-0.766667	-0.566667	-0.566667	-0.766667	-0.633333	-1	-0.966667	0.8	0.766667	1	1
TGACCTY_ERR1_Q2	0.586207	0.827586	0.673913	-0.793103	0.702586	0.595952	0.861111	0.471675	0.41092	0.683498	0.655172	-0.62069	-0.758621	-0.535441	0.483374	-0.896552	-0.526273	0.793103	0.725152	-0.413793	0.586207	-0.535441	0.635279	1	0.386853	-0.355364	0.862069	-0.725	-0.827586	-0.62069	-0.310345	-0.556034	-0.535441	-0.655172	-0.275862	-0.643103	0.344828
RYTTCCTG_ETS2_B	-0.604167	-0.586207	0.544671	-0.413793	-0.421336	-0.763158	0.724138	-0.737548	-0.579154	0.655172	-0.781167	0.325287	-0.562069	0.551724	0.471675	0.517991	0.896552	0.351927	0.862069	0.724138	0.551724	-0.759635	-0.827586	-0.655172	-0.501815	0.862069	0.725152	0.758621	-0.965517	0.815789	-0.444171	-0.865517	-0.536638	-0.965517	0.553571	-0.440439	0.703065
MGGAAGTG_GABP_B	0.566667	0.933333	1	-1	0.533333	-0.8	-0.6	0.8	-0.766667	-0.6	0.633333	-0.7	-0.733333	0.7	0.966667	-0.9	0.766667	1	0.933333	0.6	0.633333	0.7	0.566667	0.966667	-0.733333	-0.833333	0.866667	-1	-0.9	-0.833333	-0.7	0.733333	0.7	-0.633333	-0.733333	-0.8	0.7
TGTTTGY_HNF3_Q6	-0.633333	0.533333	-0.533333	0.7	-0.866667	1	-0.933333	-0.766667	-0.633333	1	-1	-0.633333	-0.7	-0.733333	0.533333	0.533333	-0.7	-0.866667	-0.566667	0.666667	0.8	0.733333	-0.633333	0.733333	0.566667	-0.766667	0.733333	-0.9	-0.666667	0.833333	0.666667	-0.8	-0.933333	0.633333	0.666667	0.933333	0.966667
STTTCRNTTT_IRF_Q6	-0.549919	-0.70582	-0.59087	0.75	-0.477456	0.305556	-0.62963	0.461014	-0.37037	-0.703704	-0.777778	0.314815	0.814815	0.740741	0.606667	0.303543	0.704248	0.762963	-0.477778	-0.426471	-0.382382	0.622054	0.37037	0.513889	0.643875	-0.407407	-0.635522	0.722222	0.333333	0.533565	-0.483431	0.634921	0.5	0.690278	-0.67328	-0.557692	-0.579125
CTTTGA_LEF1_Q2	-1	-0.566667	0.933333	-0.633333	0.7	0.633333	0.733333	-0.8	-0.966667	0.633333	-0.9	0.766667	-0.866667	0.533333	-0.666667	0.933333	0.9	0.8	1	0.7	0.6	-0.633333	-0.8	-0.633333	0.733333	1	-0.633333	0.766667	-0.933333	0.6	-0.9	0.533333	-0.733333	-0.933333	-0.933333	0.6	0.5
CACGTG_MYC_Q2	0.758621	0.689655	-0.896552	-0.827586	0.931034	0.724138	0.862069	-0.896552	0.965517	0.862069	0.931034	-0.518319	-0.852941	-0.862069	-0.827586	-0.764368	-0.931034	-0.517241	0.655172	0.655172	-0.586207	0.409688	-0.344828	0.655172	0.689655	0.689655	0.571839	-0.612069	0.352586	-0.823892	-0.62069	0.52069	-0.777586	-0.737069	-0.763158	-0.758621	0.655172
GCANCTGNY_MYOD_Q6	0.733333	0.666667	-0.866667	-0.8	0.966667	0.7	0.933333	-1	0.966667	0.833333	0.9	-0.866667	-0.6	-0.966667	-0.8	0.566667	-0.9	0.5	0.9	0.866667	-0.566667	0.866667	0.666667	0.633333	0.666667	0.933333	-0.533333	0.6	-0.833333	-0.933333	-0.6	-0.533333	-0.833333	-0.866667	-1	-0.9	0.666667
TGGAAA_NFAT_Q4_01	0.933333	0.766667	-0.9	-0.866667	0.9	0.733333	0.833333	-0.866667	0.933333	0.933333	0.966667	0.666667	-1	-0.833333	-0.866667	-0.933333	-1	-0.533333	0.633333	0.633333	-0.7	-0.833333	-0.733333	0.7	0.766667	0.666667	0.666667	-0.866667	0.833333	0.533333	-0.766667	0.633333	-0.533333	-0.566667	0.633333	-0.733333	0.633333
RCGCANGCGY_NRF1_Q6	0.965517	-0.414701	-0.758621	-0.862069	0.793103	0.586207	0.827586	-0.862069	0.965517	0.931034	1	-0.625479	-0.862069	-0.862069	-0.896552	-0.451868	-0.793103	0.661638	0.52069	-0.37931	-0.655172	-0.793103	0.500958	0.551724	0.703065	0.690517	0.689655	-0.896552	0.862069	0.517241	-0.793103	-0.506158	0.571839	-0.448276	-0.37931	-0.275862	-0.37931
GGATTA_PITX2_Q2	0.7	0.733333	-0.966667	0.633333	0.933333	0.866667	0.966667	-0.9	0.633333	0.5	0.933333	0.9	-0.8	-0.933333	-1	0.666667	-0.8	0.566667	0.766667	0.5	0.5	-0.533333	-0.833333	0.6	-0.566667	0.5	-0.566667	-0.633333	0.7	-0.633333	0.566667	-0.866667	-0.6	-0.8	0.833333	0.9	-0.533333
RGAGGAARY_PU1_Q6	0.566667	0.933333	1	-1	0.533333	-0.8	-0.6	0.8	-0.766667	-0.6	0.633333	-0.7	-0.733333	0.7	0.966667	-0.9	0.766667	1	0.933333	0.6	0.633333	0.7	0.566667	0.966667	-0.733333	-0.833333	0.866667	-1	-0.9	-0.833333	-0.7	0.733333	0.7	-0.633333	-0.733333	-0.8	0.7
TGACCTTG_SF1_Q6	0.633333	0.8	-0.766667	-0.766667	0.833333	0.966667	1	-0.666667	0.833333	0.866667	0.766667	-0.6	-0.9	-0.9	-0.966667	-0.866667	-0.933333	0.766667	0.6	-0.633333	0.566667	-0.9	0.833333	1	0.8	0.766667	0.833333	0.666667	-0.8	-0.6	0.7	-0.933333	-0.9	-0.7	0.733333	0.533333	-0.666667
CATTGTYY_SOX9_B1	0.7	0.733333	-0.966667	0.633333	0.933333	0.866667	0.966667	-0.9	0.633333	0.5	0.933333	0.9	-0.8	-0.933333	-1	0.666667	-0.8	0.566667	0.766667	0.5	0.5	-0.533333	-0.833333	0.6	-0.566667	0.5	-0.566667	-0.633333	0.7	-0.633333	0.566667	-0.866667	-0.6	-0.8	0.833333	0.9	-0.533333
TCANNTGAY_SREBP1_01	0.566667	0.933333	1	-1	0.533333	-0.8	-0.6	0.8	-0.766667	-0.6	0.633333	-0.7	-0.733333	0.7	0.966667	-0.9	0.766667	1	0.933333	0.6	0.633333	0.7	0.566667	0.966667	-0.733333	-0.833333	0.866667	-1	-0.9	-0.833333	-0.7	0.733333	0.7	-0.633333	-0.733333	-0.8	0.7
TTCYNRGAA_STAT5B_01	0.521552	-0.690476	0.618227	0.746684	0.661638	-0.663218	0.789409	0.62069	-0.517241	-0.344828	0.413793	-0.966667	0.673913	0.448276	0.365764	-0.62069	-0.612069	0.635279	0.896552	0.965517	-0.689655	-0.501437	-0.764368	-0.499216	-0.724138	0.683498	0.521552	-0.691223	-0.737069	-0.793103	0.577586	-0.5	-0.809267	0.689655	0.412467	0.596154	0.553571
WGGAATGY_TEF1_Q6	0.933333	0.766667	-0.9	-0.866667	0.9	0.733333	0.833333	-0.866667	0.933333	0.933333	0.966667	0.666667	-1	-0.833333	-0.866667	-0.933333	-1	-0.533333	0.633333	0.633333	-0.7	-0.833333	-0.733333	0.7	0.766667	0.666667	0.666667	-0.866667	0.833333	0.533333	-0.766667	0.633333	-0.533333	-0.566667	0.633333	-0.733333	0.633333
GCCATNTTG_YY1_Q6	0.933333	0.766667	-0.9	-0.866667	0.9	0.733333	0.833333	-0.866667	0.933333	0.933333	0.966667	0.666667	-1	-0.833333	-0.866667	-0.933333	-1	-0.533333	0.633333	0.633333	-0.7	-0.833333	-0.733333	0.7	0.766667	0.666667	0.666667	-0.866667	0.833333	0.533333	-0.766667	0.633333	-0.533333	-0.566667	0.633333	-0.733333	0.633333
MORF_ATRX	-0.766667	0.7	0.7	0.866667	0.733333	0.6	0.9	0.6	0.5	-0.766667	0.7	0.5	-0.766667	0.6	-0.7	-0.6	-0.866667	-0.6	0.866667	0.933333	-0.666667	-0.8	-0.933333	0.8	-0.766667	-0.6	-0.766667	-0.566667	-0.566667	-0.766667	-0.633333	-1	-0.966667	0.8	0.766667	1	1
MORF_BCL2	-0.766667	0.7	0.7	0.866667	0.733333	0.6	0.9	0.6	0.5	-0.766667	0.7	0.5	-0.766667	0.6	-0.7	-0.6	-0.866667	-0.6	0.866667	0.933333	-0.666667	-0.8	-0.933333	0.8	-0.766667	-0.6	-0.766667	-0.566667	-0.566667	-0.766667	-0.633333	-1	-0.966667	0.8	0.766667	1	1
MORF_ERCC2	-0.766667	0.7	0.7	0.866667	0.733333	0.6	0.9	0.6	0.5	-0.766667	0.7	0.5	-0.766667	0.6	-0.7	-0.6	-0.866667	-0.6	0.866667	0.933333	-0.666667	-0.8	-0.933333	0.8	-0.766667	-0.6	-0.766667	-0.566667	-0.566667	-0.766667	-0.633333	-1	-0.966667	0.8	0.766667	1	1
MORF_FDXR	-0.766667	0.7	0.7	0.866667	0.733333	0.6	0.9	0.6	0.5	-0.766667	0.7	0.5	-0.766667	0.6	-0.7	-0.6	-0.866667	-0.6	0.866667	0.933333	-0.666667	-0.8	-0.933333	0.8	-0.766667	-0.6	-0.766667	-0.566667	-0.566667	-0.766667	-0.633333	-1	-0.966667	0.8	0.766667	1	1
MORF_MT4	-0.766667	0.7	0.7	0.866667	0.733333	0.6	0.9	0.6	0.5	-0.766667	0.7	0.5	-0.766667	0.6	-0.7	-0.6	-0.866667	-0.6	0.866667	0.933333	-0.666667	-0.8	-0.933333	0.8	-0.766667	-0.6	-0.766667	-0.566667	-0.566667	-0.766667	-0.633333	-1	-0.966667	0.8	0.766667	1	1
MORF_MSH3	-0.766667	0.7	0.7	0.866667	0.733333	0.6	0.9	0.6	0.5	-0.766667	0.7	0.5	-0.766667	0.6	-0.7	-0.6	-0.866667	-0.6	0.866667	0.933333	-0.666667	-0.8	-0.933333	0.8	-0.766667	-0.6	-0.766667	-0.566667	-0.566667	-0.766667	-0.633333	-1	-0.966667	0.8	0.766667	1	1
MORF_NF1	-0.766667	0.7	0.7	0.866667	0.733333	0.6	0.9	0.6	0.5	-0.766667	0.7	0.5	-0.766667	0.6	-0.7	-0.6	-0.866667	-0.6	0.866667	0.933333	-0.666667	-0.8	-0.933333	0.8	-0.766667	-0.6	-0.766667	-0.566667	-0.566667	-0.766667	-0.633333	-1	-0.966667	0.8	0.766667	1	1
MORF_TFDP2	-0.766667	0.7	0.7	0.866667	0.733333	0.6	0.9	0.6	0.5	-0.766667	0.7	0.5	-0.766667	0.6	-0.7	-0.6	-0.866667	-0.6	0.866667	0.933333	-0.666667	-0.8	-0.933333	0.8	-0.766667	-0.6	-0.766667	-0.566667	-0.566667	-0.766667	-0.633333	-1	-0.966667	0.8	0.766667	1	1
MORF_XRCC5	0.724138	-0.445402	-0.758621	-0.506158	0.793103	0.683498	0.827586	-0.862069	0.775	0.85809	0.965517	-0.431034	-0.827586	-0.965517	-0.965517	0.689655	-0.793103	0.586207	0.703065	-0.555172	-0.517241	-0.696121	0.409688	0.551724	-0.517241	0.932184	0.608621	-0.712284	0.724138	-0.517241	-0.764368	-0.862069	0.413793	-0.565831	0.483836	0.758621	-0.551724
MORF_CDC10	0.7	0.733333	-0.966667	0.633333	0.933333	0.866667	0.966667	-0.9	0.633333	0.5	0.933333	0.9	-0.8	-0.933333	-1	0.666667	-0.8	0.566667	0.766667	0.5	0.5	-0.533333	-0.833333	0.6	-0.566667	0.5	-0.566667	-0.633333	0.7	-0.633333	0.566667	-0.866667	-0.6	-0.8	0.833333	0.9	-0.533333
MORF_CDC2L5	-0.766667	0.7	0.7	0.866667	0.733333	0.6	0.9	0.6	0.5	-0.766667	0.7	0.5	-0.766667	0.6	-0.7	-0.6	-0.866667	-0.6	0.866667	0.933333	-0.666667	-0.8	-0.933333	0.8	-0.766667	-0.6	-0.766667	-0.566667	-0.566667	-0.766667	-0.633333	-1	-0.966667	0.8	0.766667	1	1
MORF_DDX11	-0.766667	0.7	0.7	0.866667	0.733333	0.6	0.9	0.6	0.5	-0.766667	0.7	0.5	-0.766667	0.6	-0.7	-0.6	-0.866667	-0.6	0.866667	0.933333	-0.666667	-0.8	-0.933333	0.8	-0.766667	-0.6	-0.766667	-0.566667	-0.566667	-0.766667	-0.633333	-1	-0.966667	0.8	0.766667	1	1
MORF_ESR1	-0.766667	0.7	0.7	0.866667	0.733333	0.6	0.9	0.6	0.5	-0.766667	0.7	0.5	-0.766667	0.6	-0.7	-0.6	-0.866667	-0.6	0.866667	0.933333	-0.666667	-0.8	-0.933333	0.8	-0.766667	-0.6	-0.766667	-0.566667	-0.566667	-0.766667	-0.633333	-1	-0.966667	0.8	0.766667	1	1
MORF_FANCG	-0.766667	0.7	0.7	0.866667	0.733333	0.6	0.9	0.6	0.5	-0.766667	0.7	0.5	-0.766667	0.6	-0.7	-0.6	-0.866667	-0.6	0.866667	0.933333	-0.666667	-0.8	-0.933333	0.8	-0.766667	-0.6	-0.766667	-0.566667	-0.566667	-0.766667	-0.633333	-1	-0.966667	0.8	0.766667	1	1
MORF_G22P1	1	-0.866667	-0.733333	-0.833333	0.766667	0.566667	0.8	-0.833333	1	0.9	1	-0.933333	-0.833333	-1	-0.933333	0.866667	-0.766667	0.733333	0.5	-0.666667	-0.633333	-0.766667	0.866667	0.533333	0.5	0.966667	0.766667	-0.933333	0.866667	0.5	-0.933333	-0.833333	0.666667	0.566667	-0.7	0.733333	-0.633333
MORF_IL13	-0.766667	0.7	0.7	0.866667	0.733333	0.6	0.9	0.6	0.5	-0.766667	0.7	0.5	-0.766667	0.6	-0.7	-0.6	-0.866667	-0.6	0.866667	0.933333	-0.666667	-0.8	-0.933333	0.8	-0.766667	-0.6	-0.766667	-0.566667	-0.566667	-0.766667	-0.633333	-1	-0.966667	0.8	0.766667	1	1
MORF_IL4	0.966667	0.566667	0.566667	-0.966667	-0.766667	-0.966667	-0.766667	0.733333	0.566667	0.533333	-0.633333	-0.9	0.6	0.9	0.833333	-0.666667	0.966667	0.9	-1	-0.833333	0.966667	-1	0.766667	-0.6	-1	0.733333	0.7	-0.8	-0.733333	-0.733333	-0.566667	0.6	0.8	0.866667	0.866667	0.566667	-0.8
MORF_JAK3	-0.766667	0.7	0.7	0.866667	0.733333	0.6	0.9	0.6	0.5	-0.766667	0.7	0.5	-0.766667	0.6	-0.7	-0.6	-0.866667	-0.6	0.866667	0.933333	-0.666667	-0.8	-0.933333	0.8	-0.766667	-0.6	-0.766667	-0.566667	-0.566667	-0.766667	-0.633333	-1	-0.966667	0.8	0.766667	1	1
MORF_LTK	-0.766667	0.7	0.7	0.866667	0.733333	0.6	0.9	0.6	0.5	-0.766667	0.7	0.5	-0.766667	0.6	-0.7	-0.6	-0.866667	-0.6	0.866667	0.933333	-0.666667	-0.8	-0.933333	0.8	-0.766667	-0.6	-0.766667	-0.566667	-0.566667	-0.766667	-0.633333	-1	-0.966667	0.8	0.766667	1	1
MORF_ORC1L	0.7	0.733333	-0.966667	0.633333	0.933333	0.866667	0.966667	-0.9	0.633333	0.5	0.933333	0.9	-0.8	-0.933333	-1	0.666667	-0.8	0.566667	0.766667	0.5	0.5	-0.533333	-0.833333	0.6	-0.566667	0.5	-0.566667	-0.633333	0.7	-0.633333	0.566667	-0.866667	-0.6	-0.8	0.833333	0.9	-0.533333
MORF_PML	-0.766667	0.7	0.7	0.866667	0.733333	0.6	0.9	0.6	0.5	-0.766667	0.7	0.5	-0.766667	0.6	-0.7	-0.6	-0.866667	-0.6	0.866667	0.933333	-0.666667	-0.8	-0.933333	0.8	-0.766667	-0.6	-0.766667	-0.566667	-0.566667	-0.766667	-0.633333	-1	-0.966667	0.8	0.766667	1	1
MORF_PRKACA	-0.766667	0.7	0.7	0.866667	0.733333	0.6	0.9	0.6	0.5	-0.766667	0.7	0.5	-0.766667	0.6	-0.7	-0.6	-0.866667	-0.6	0.866667	0.933333	-0.666667	-0.8	-0.933333	0.8	-0.766667	-0.6	-0.766667	-0.566667	-0.566667	-0.766667	-0.633333	-1	-0.966667	0.8	0.766667	1	1
MORF_RAP1A	-0.766667	0.7	0.7	0.866667	0.733333	0.6	0.9	0.6	0.5	-0.766667	0.7	0.5	-0.766667	0.6	-0.7	-0.6	-0.866667	-0.6	0.866667	0.933333	-0.666667	-0.8	-0.933333	0.8	-0.766667	-0.6	-0.766667	-0.566667	-0.566667	-0.766667	-0.633333	-1	-0.966667	0.8	0.766667	1	1
MORF_RBBP8	-0.766667	0.7	0.7	0.866667	0.733333	0.6	0.9	0.6	0.5	-0.766667	0.7	0.5	-0.766667	0.6	-0.7	-0.6	-0.866667	-0.6	0.866667	0.933333	-0.666667	-0.8	-0.933333	0.8	-0.766667	-0.6	-0.766667	-0.566667	-0.566667	-0.766667	-0.633333	-1	-0.966667	0.8	0.766667	1	1
MORF_SS18	-0.766667	0.7	0.7	0.866667	0.733333	0.6	0.9	0.6	0.5	-0.766667	0.7	0.5	-0.766667	0.6	-0.7	-0.6	-0.866667	-0.6	0.866667	0.933333	-0.666667	-0.8	-0.933333	0.8	-0.766667	-0.6	-0.766667	-0.566667	-0.566667	-0.766667	-0.633333	-1	-0.966667	0.8	0.766667	1	1
MORF_TNFRSF25	-0.766667	0.7	0.7	0.866667	0.733333	0.6	0.9	0.6	0.5	-0.766667	0.7	0.5	-0.766667	0.6	-0.7	-0.6	-0.866667	-0.6	0.866667	0.933333	-0.666667	-0.8	-0.933333	0.8	-0.766667	-0.6	-0.766667	-0.566667	-0.566667	-0.766667	-0.633333	-1	-0.966667	0.8	0.766667	1	1
MORF_TPR	-0.766667	0.7	0.7	0.866667	0.733333	0.6	0.9	0.6	0.5	-0.766667	0.7	0.5	-0.766667	0.6	-0.7	-0.6	-0.866667	-0.6	0.866667	0.933333	-0.666667	-0.8	-0.933333	0.8	-0.766667	-0.6	-0.766667	-0.566667	-0.566667	-0.766667	-0.633333	-1	-0.966667	0.8	0.766667	1	1
GCM_ACTG1	0.724138	-0.445402	-0.758621	-0.506158	0.793103	0.683498	0.827586	-0.862069	0.775	0.85809	0.965517	-0.431034	-0.827586	-0.965517	-0.965517	0.689655	-0.793103	0.586207	0.703065	-0.555172	-0.517241	-0.696121	0.409688	0.551724	-0.517241	0.932184	0.608621	-0.712284	0.724138	-0.517241	-0.764368	-0.862069	0.413793	-0.565831	0.483836	0.758621	-0.551724
GCM_APEX1	1	-0.866667	-0.733333	-0.833333	0.766667	0.566667	0.8	-0.833333	1	0.9	1	-0.933333	-0.833333	-1	-0.933333	0.866667	-0.766667	0.733333	0.5	-0.666667	-0.633333	-0.766667	0.866667	0.533333	0.5	0.966667	0.766667	-0.933333	0.866667	0.5	-0.933333	-0.833333	0.666667	0.566667	-0.7	0.733333	-0.633333
GCM_CBFB	1	-0.866667	-0.733333	-0.833333	0.766667	0.566667	0.8	-0.833333	1	0.9	1	-0.933333	-0.833333	-1	-0.933333	0.866667	-0.766667	0.733333	0.5	-0.666667	-0.633333	-0.766667	0.866667	0.533333	0.5	0.966667	0.766667	-0.933333	0.866667	0.5	-0.933333	-0.833333	0.666667	0.566667	-0.7	0.733333	-0.633333
GCM_DDX5	1	-0.866667	-0.733333	-0.833333	0.766667	0.566667	0.8	-0.833333	1	0.9	1	-0.933333	-0.833333	-1	-0.933333	0.866667	-0.766667	0.733333	0.5	-0.666667	-0.633333	-0.766667	0.866667	0.533333	0.5	0.966667	0.766667	-0.933333	0.866667	0.5	-0.933333	-0.833333	0.666667	0.566667	-0.7	0.733333	-0.633333
GCM_MSN	1	-0.866667	-0.733333	-0.833333	0.766667	0.566667	0.8	-0.833333	1	0.9	1	-0.933333	-0.833333	-1	-0.933333	0.866667	-0.766667	0.733333	0.5	-0.666667	-0.633333	-0.766667	0.866667	0.533333	0.5	0.966667	0.766667	-0.933333	0.866667	0.5	-0.933333	-0.833333	0.666667	0.566667	-0.7	0.733333	-0.633333
GCM_SMARCC1	1	-0.866667	-0.733333	-0.833333	0.766667	0.566667	0.8	-0.833333	1	0.9	1	-0.933333	-0.833333	-1	-0.933333	0.866667	-0.766667	0.733333	0.5	-0.666667	-0.633333	-0.766667	0.866667	0.533333	0.5	0.966667	0.766667	-0.933333	0.866667	0.5	-0.933333	-0.833333	0.666667	0.566667	-0.7	0.733333	-0.633333
GCM_TPR	1	-0.866667	-0.733333	-0.833333	0.766667	0.566667	0.8	-0.833333	1	0.9	1	-0.933333	-0.833333	-1	-0.933333	0.866667	-0.766667	0.733333	0.5	-0.666667	-0.633333	-0.766667	0.866667	0.533333	0.5	0.966667	0.766667	-0.933333	0.866667	0.5	-0.933333	-0.833333	0.666667	0.566667	-0.7	0.733333	-0.633333
GNF2_ATM	-1	-0.566667	0.933333	-0.633333	0.7	0.633333	0.733333	-0.8	-0.966667	0.633333	-0.9	0.766667	-0.866667	0.533333	-0.666667	0.933333	0.9	0.8	1	0.7	0.6	-0.633333	-0.8	-0.633333	0.733333	1	-0.633333	0.766667	-0.933333	0.6	-0.9	0.533333	-0.733333	-0.933333	-0.933333	0.6	0.5
GNF2_CARD15	-0.42848	-0.329152	0.344542	0.442761	-0.37037	0.573436	-0.373638	0.630174	-0.670139	-0.814815	-0.760536	-0.414815	0.646011	0.725146	0.535088	0.509259	0.396991	0.375926	-0.570602	-0.326948	0.520655	-0.406695	0.369658	-0.372054	0.378049	-0.333333	-0.411616	0.430705	0.342593	-0.533565	0.536398	0.563181	0.432367	0.666667	-0.341214	-0.507275	0.333333
GNF2_ANP32B	0.7	0.733333	-0.966667	0.633333	0.933333	0.866667	0.966667	-0.9	0.633333	0.5	0.933333	0.9	-0.8	-0.933333	-1	0.666667	-0.8	0.566667	0.766667	0.5	0.5	-0.533333	-0.833333	0.6	-0.566667	0.5	-0.566667	-0.633333	0.7	-0.633333	0.566667	-0.866667	-0.6	-0.8	0.833333	0.9	-0.533333
GNF2_APEX1	0.7	0.733333	-0.966667	0.633333	0.933333	0.866667	0.966667	-0.9	0.633333	0.5	0.933333	0.9	-0.8	-0.933333	-1	0.666667	-0.8	0.566667	0.766667	0.5	0.5	-0.533333	-0.833333	0.6	-0.566667	0.5	-0.566667	-0.633333	0.7	-0.633333	0.566667	-0.866667	-0.6	-0.8	0.833333	0.9	-0.533333
GNF2_CASP1	-0.42848	-0.329152	0.344542	0.442761	-0.37037	0.573436	-0.373638	0.630174	-0.670139	-0.814815	-0.760536	-0.414815	0.646011	0.725146	0.535088	0.509259	0.396991	0.375926	-0.570602	-0.326948	0.520655	-0.406695	0.369658	-0.372054	0.378049	-0.333333	-0.411616	0.430705	0.342593	-0.533565	0.536398	0.563181	0.432367	0.666667	-0.341214	-0.507275	0.333333
GNF2_CASP4	-0.533333	-0.9	0.6	0.766667	1	0.833333	0.666667	0.7	0.8	0.8	0.733333	0.633333	-0.933333	-0.8	-0.766667	-0.633333	-0.833333	-0.633333	-0.866667	-0.566667	-0.9	-0.7	0.5	-0.733333	-0.633333	-0.9	0.633333	0.533333	0.966667	0.733333	0.5	0.9	0.833333	0.5	0.533333	0.633333	-0.766667
GNF2_CASP8	-1	-0.566667	0.933333	-0.633333	0.7	0.633333	0.733333	-0.8	-0.966667	0.633333	-0.9	0.766667	-0.866667	0.533333	-0.666667	0.933333	0.9	0.8	1	0.7	0.6	-0.633333	-0.8	-0.633333	0.733333	1	-0.633333	0.766667	-0.933333	0.6	-0.9	0.533333	-0.733333	-0.933333	-0.933333	0.6	0.5
GNF2_CD14	-0.6	-0.933333	-0.933333	1	-0.666667	-0.733333	-0.633333	0.666667	0.666667	-0.733333	-0.733333	-0.533333	0.866667	0.8	0.666667	-0.766667	0.933333	0.933333	0.7	-0.733333	-0.933333	0.566667	-0.533333	0.933333	0.7	-0.666667	-0.7	0.966667	0.633333	-0.533333	0.933333	0.566667	0.5	0.933333	-0.833333	-0.7	0.733333
GNF2_CD1D	-0.642857	-0.642857	0.41044	0.714286	0.357143	0.593358	-0.678571	0.543436	-0.674419	-0.785714	-0.785714	0.418118	0.714286	0.758687	0.442857	0.584906	0.513636	0.402256	-0.636804	0.388996	-0.522994	0.599206	0.754926	-0.455195	0.476923	0.357143	-0.75	0.511456	-0.392857	-0.271429	0.587108	0.607143	0.614286	0.642857	-0.564835	-0.357143	0.321429
GNF2_CD33	-0.588044	-0.355145	0.45773	0.488051	-0.384615	0.464409	-0.301199	0.539487	-0.587413	-0.658267	-0.735332	-0.379121	0.583217	0.731495	0.61034	0.492624	0.445055	-0.38548	-0.532721	0.400371	0.448933	-0.315385	0.581305	0.397878	0.493649	-0.346154	0.512821	0.394374	0.399698	-0.445732	0.425947	-0.288124	0.46337	0.493352	-0.467224	-0.292308	-0.307692
GNF2_CD7	-0.8	1	0.533333	-0.6	0.633333	-0.766667	0.5	-0.566667	0.7	-0.533333	-0.666667	-0.666667	-0.533333	-0.6	0.733333	-0.566667	-0.566667	-0.7	-0.933333	0.8	-1	-0.6	0.966667	0.9	0.866667	0.566667	-1	1	1	-0.966667	1	0.7	-1	0.766667	-0.533333	-0.533333	-0.966667
GNF2_DDX5	0.933333	0.766667	-0.9	-0.866667	0.9	0.733333	0.833333	-0.866667	0.933333	0.933333	0.966667	0.666667	-1	-0.833333	-0.866667	-0.933333	-1	-0.533333	0.633333	0.633333	-0.7	-0.833333	-0.733333	0.7	0.766667	0.666667	0.666667	-0.866667	0.833333	0.533333	-0.766667	0.633333	-0.533333	-0.566667	0.633333	-0.733333	0.633333
GNF2_DEK	0.7	0.733333	-0.966667	0.633333	0.933333	0.866667	0.966667	-0.9	0.633333	0.5	0.933333	0.9	-0.8	-0.933333	-1	0.666667	-0.8	0.566667	0.766667	0.5	0.5	-0.533333	-0.833333	0.6	-0.566667	0.5	-0.566667	-0.633333	0.7	-0.633333	0.566667	-0.866667	-0.6	-0.8	0.833333	0.9	-0.533333
GNF2_FGR	-0.715517	-0.62069	0.690517	0.689655	0.62069	0.827586	-0.827586	0.635279	-0.90625	-0.827586	-0.862069	0.437069	0.689655	0.703065	0.413793	0.815789	-0.275862	-0.46092	-0.862069	0.702586	0.493534	0.782132	0.789409	-0.929803	0.596154	0.62069	-0.896552	-0.383621	-0.448276	-0.293103	-0.652709	0.689655	0.655172	0.62069	-0.552474	-0.344828	-0.482759
GNF2_FOS	-0.372354	-0.366013	-0.273148	0.506039	-0.453704	0.296296	0.235185	0.603704	-0.629129	-0.580808	-0.681917	0.351852	0.516667	0.685185	0.60755	0.572391	0.36141	-0.467236	-0.333333	0.292115	-0.388889	-0.334491	0.610136	0.409991	-0.301994	-0.357143	0.625	0.520655	0.62963	-0.517857	0.444444	-0.463889	0.555556	0.565065	0.360269	-0.406829	-0.296296
GNF2_HCK	-0.642857	-0.642857	0.41044	0.714286	0.357143	0.593358	-0.678571	0.543436	-0.674419	-0.785714	-0.785714	0.418118	0.714286	0.758687	0.442857	0.584906	0.513636	0.402256	-0.636804	0.388996	-0.522994	0.599206	0.754926	-0.455195	0.476923	0.357143	-0.75	0.511456	-0.392857	-0.271429	0.587108	0.607143	0.614286	0.642857	-0.564835	-0.357143	0.321429
GNF2_ICAM3	-0.533333	-0.9	0.6	0.766667	1	0.833333	0.666667	0.7	0.8	0.8	0.733333	0.633333	-0.933333	-0.8	-0.766667	-0.633333	-0.833333	-0.633333	-0.866667	-0.566667	-0.9	-0.7	0.5	-0.733333	-0.633333	-0.9	0.633333	0.533333	0.966667	0.733333	0.5	0.9	0.833333	0.5	0.533333	0.633333	-0.766667
GNF2_IL2RB	-0.8	1	0.533333	-0.6	0.633333	-0.766667	0.5	-0.566667	0.7	-0.533333	-0.666667	-0.666667	-0.533333	-0.6	0.733333	-0.566667	-0.566667	-0.7	-0.933333	0.8	-1	-0.6	0.966667	0.9	0.866667	0.566667	-1	1	1	-0.966667	1	0.7	-1	0.766667	-0.533333	-0.533333	-0.966667
GNF2_ITGAL	-1	-0.566667	0.933333	-0.633333	0.7	0.633333	0.733333	-0.8	-0.966667	0.633333	-0.9	0.766667	-0.866667	0.533333	-0.666667	0.933333	0.9	0.8	1	0.7	0.6	-0.633333	-0.8	-0.633333	0.733333	1	-0.633333	0.766667	-0.933333	0.6	-0.9	0.533333	-0.733333	-0.933333	-0.933333	0.6	0.5
GNF2_ITGB2	-0.715517	-0.62069	0.690517	0.689655	0.62069	0.827586	-0.827586	0.635279	-0.90625	-0.827586	-0.862069	0.437069	0.689655	0.703065	0.413793	0.815789	-0.275862	-0.46092	-0.862069	0.702586	0.493534	0.782132	0.789409	-0.929803	0.596154	0.62069	-0.896552	-0.383621	-0.448276	-0.293103	-0.652709	0.689655	0.655172	0.62069	-0.552474	-0.344828	-0.482759
GNF2_MATK	-0.8	1	0.533333	-0.6	0.633333	-0.766667	0.5	-0.566667	0.7	-0.533333	-0.666667	-0.666667	-0.533333	-0.6	0.733333	-0.566667	-0.566667	-0.7	-0.933333	0.8	-1	-0.6	0.966667	0.9	0.866667	0.566667	-1	1	1	-0.966667	1	0.7	-1	0.766667	-0.533333	-0.533333	-0.966667
GNF2_MCL1	-0.42848	-0.329152	0.344542	0.442761	-0.37037	0.573436	-0.373638	0.630174	-0.670139	-0.814815	-0.760536	-0.414815	0.646011	0.725146	0.535088	0.509259	0.396991	0.375926	-0.570602	-0.326948	0.520655	-0.406695	0.369658	-0.372054	0.378049	-0.333333	-0.411616	0.430705	0.342593	-0.533565	0.536398	0.563181	0.432367	0.666667	-0.341214	-0.507275	0.333333
GNF2_MYD88	-0.715517	-0.62069	0.690517	0.689655	0.62069	0.827586	-0.827586	0.635279	-0.90625	-0.827586	-0.862069	0.437069	0.689655	0.703065	0.413793	0.815789	-0.275862	-0.46092	-0.862069	0.702586	0.493534	0.782132	0.789409	-0.929803	0.596154	0.62069	-0.896552	-0.383621	-0.448276	-0.293103	-0.652709	0.689655	0.655172	0.62069	-0.552474	-0.344828	-0.482759
GNF2_PECAM1	-0.642857	-0.642857	0.41044	0.714286	0.357143	0.593358	-0.678571	0.543436	-0.674419	-0.785714	-0.785714	0.418118	0.714286	0.758687	0.442857	0.584906	0.513636	0.402256	-0.636804	0.388996	-0.522994	0.599206	0.754926	-0.455195	0.476923	0.357143	-0.75	0.511456	-0.392857	-0.271429	0.587108	0.607143	0.614286	0.642857	-0.564835	-0.357143	0.321429
GNF2_PTPN4	-0.8	1	0.533333	-0.6	0.633333	-0.766667	0.5	-0.566667	0.7	-0.533333	-0.666667	-0.666667	-0.533333	-0.6	0.733333	-0.566667	-0.566667	-0.7	-0.933333	0.8	-1	-0.6	0.966667	0.9	0.866667	0.566667	-1	1	1	-0.966667	1	0.7	-1	0.766667	-0.533333	-0.533333	-0.966667
GNF2_PTPRC	-1	-0.566667	0.933333	-0.633333	0.7	0.633333	0.733333	-0.8	-0.966667	0.633333	-0.9	0.766667	-0.866667	0.533333	-0.666667	0.933333	0.9	0.8	1	0.7	0.6	-0.633333	-0.8	-0.633333	0.733333	1	-0.633333	0.766667	-0.933333	0.6	-0.9	0.533333	-0.733333	-0.933333	-0.933333	0.6	0.5
GNF2_RAB7L1	-0.8	1	0.533333	-0.6	0.633333	-0.766667	0.5	-0.566667	0.7	-0.533333	-0.666667	-0.666667	-0.533333	-0.6	0.733333	-0.566667	-0.566667	-0.7	-0.933333	0.8	-1	-0.6	0.966667	0.9	0.866667	0.566667	-1	1	1	-0.966667	1	0.7	-1	0.766667	-0.533333	-0.533333	-0.966667
GNF2_S100A4	-0.642857	-0.642857	0.41044	0.714286	0.357143	0.593358	-0.678571	0.543436	-0.674419	-0.785714	-0.785714	0.418118	0.714286	0.758687	0.442857	0.584906	0.513636	0.402256	-0.636804	0.388996	-0.522994	0.599206	0.754926	-0.455195	0.476923	0.357143	-0.75	0.511456	-0.392857	-0.271429	0.587108	0.607143	0.614286	0.642857	-0.564835	-0.357143	0.321429
GNF2_SELL	-0.929803	-0.689655	0.771073	0.689655	0.815789	0.862069	-0.400246	0.413793	0.65674	-0.387069	-0.556034	-0.44695	-0.556034	-0.293103	-0.383621	-0.413793	-0.38641	0.37931	-0.896552	0.702586	0.471034	-0.606322	-0.517241	-0.652709	0.815789	-0.663218	-0.562069	-0.591954	0.690517	-0.324353	-0.517241	0.793103	0.655172	0.517241	-0.865517	0.655172	-0.591954
GNF2_SNRK	-1	-0.566667	0.933333	-0.633333	0.7	0.633333	0.733333	-0.8	-0.966667	0.633333	-0.9	0.766667	-0.866667	0.533333	-0.666667	0.933333	0.9	0.8	1	0.7	0.6	-0.633333	-0.8	-0.633333	0.733333	1	-0.633333	0.766667	-0.933333	0.6	-0.9	0.533333	-0.733333	-0.933333	-0.933333	0.6	0.5
GNF2_STAT6	-0.533333	-0.9	0.6	0.766667	1	0.833333	0.666667	0.7	0.8	0.8	0.733333	0.633333	-0.933333	-0.8	-0.766667	-0.633333	-0.833333	-0.633333	-0.866667	-0.566667	-0.9	-0.7	0.5	-0.733333	-0.633333	-0.9	0.633333	0.533333	0.966667	0.733333	0.5	0.9	0.833333	0.5	0.533333	0.633333	-0.766667
GNF2_TNFRSF1B	-0.642857	-0.642857	0.41044	0.714286	0.357143	0.593358	-0.678571	0.543436	-0.674419	-0.785714	-0.785714	0.418118	0.714286	0.758687	0.442857	0.584906	0.513636	0.402256	-0.636804	0.388996	-0.522994	0.599206	0.754926	-0.455195	0.476923	0.357143	-0.75	0.511456	-0.392857	-0.271429	0.587108	0.607143	0.614286	0.642857	-0.564835	-0.357143	0.321429
GNF2_TYK2	0.933333	0.766667	-0.9	-0.866667	0.9	0.733333	0.833333	-0.866667	0.933333	0.933333	0.966667	0.666667	-1	-0.833333	-0.866667	-0.933333	-1	-0.533333	0.633333	0.633333	-0.7	-0.833333	-0.733333	0.7	0.766667	0.666667	0.666667	-0.866667	0.833333	0.533333	-0.766667	0.633333	-0.533333	-0.566667	0.633333	-0.733333	0.633333
GNF2_ZAP70	-0.8	1	0.533333	-0.6	0.633333	-0.766667	0.5	-0.566667	0.7	-0.533333	-0.666667	-0.666667	-0.533333	-0.6	0.733333	-0.566667	-0.566667	-0.7	-0.933333	0.8	-1	-0.6	0.966667	0.9	0.866667	0.566667	-1	1	1	-0.966667	1	0.7	-1	0.766667	-0.533333	-0.533333	-0.966667
KEGG_CYSTEINE_AND_METHIONINE_METABOLISM	0.633333	0.8	-0.766667	-0.766667	0.833333	0.966667	1	-0.666667	0.833333	0.866667	0.766667	-0.6	-0.9	-0.9	-0.966667	-0.866667	-0.933333	0.766667	0.6	-0.633333	0.566667	-0.9	0.833333	1	0.8	0.766667	0.833333	0.666667	-0.8	-0.6	0.7	-0.933333	-0.9	-0.7	0.733333	0.533333	-0.666667
KEGG_BASE_EXCISION_REPAIR	0.7	0.733333	-0.966667	0.633333	0.933333	0.866667	0.966667	-0.9	0.633333	0.5	0.933333	0.9	-0.8	-0.933333	-1	0.666667	-0.8	0.566667	0.766667	0.5	0.5	-0.533333	-0.833333	0.6	-0.566667	0.5	-0.566667	-0.633333	0.7	-0.633333	0.566667	-0.866667	-0.6	-0.8	0.833333	0.9	-0.533333
KEGG_CYTOKINE_CYTOKINE_RECEPTOR_INTERACTION	0.405956	0.551724	-0.816614	-0.35977	0.545517	0.724138	0.450265	-0.793103	0.771073	0.862069	-0.537037	-0.655172	-0.62069	-0.758621	-0.643103	0.551724	-0.724138	-0.816614	0.789409	0.689655	0.65674	0.758621	0.37931	0.655172	0.586207	0.573892	0.661638	-0.663218	-0.689655	-0.474513	0.413793	-0.737548	-0.862069	-0.562069	-0.725	0.471034	0.690517
KEGG_NEUROACTIVE_LIGAND_RECEPTOR_INTERACTION	-0.8	1	0.533333	-0.6	0.633333	-0.766667	0.5	-0.566667	0.7	-0.533333	-0.666667	-0.666667	-0.533333	-0.6	0.733333	-0.566667	-0.566667	-0.7	-0.933333	0.8	-1	-0.6	0.966667	0.9	0.866667	0.566667	-1	1	1	-0.966667	1	0.7	-1	0.766667	-0.533333	-0.533333	-0.966667
KEGG_P53_SIGNALING_PATHWAY	-1	-0.566667	0.933333	-0.633333	0.7	0.633333	0.733333	-0.8	-0.966667	0.633333	-0.9	0.766667	-0.866667	0.533333	-0.666667	0.933333	0.9	0.8	1	0.7	0.6	-0.633333	-0.8	-0.633333	0.733333	1	-0.633333	0.766667	-0.933333	0.6	-0.9	0.533333	-0.733333	-0.933333	-0.933333	0.6	0.5
KEGG_APOPTOSIS	-0.966667	-0.586207	0.681034	-0.448276	-0.535441	0.681034	0.310345	-0.643103	-0.931034	-0.715517	-0.444171	0.793103	-0.479716	-0.482759	-0.555172	0.931034	0.729885	-0.499216	0.738095	-0.535441	0.677802	0.37931	-0.724138	-0.655172	0.62069	0.553571	-0.413793	0.365764	-0.712284	0.771073	-0.501815	-0.482759	-0.758621	-0.931034	-0.712284	0.62069	0.820402
KEGG_TOLL_LIKE_RECEPTOR_SIGNALING_PATHWAY	-0.852941	0.831034	0.965517	-0.805556	0.551724	-0.44695	0.474138	0.320881	-0.793103	0.413793	-0.615302	0.365764	-0.758621	0.551724	0.728675	0.471034	0.793103	0.827586	0.965517	0.62069	0.62069	0.37931	-0.565831	0.771073	-0.275862	0.62	0.628736	-0.630435	-0.931034	-0.558355	-0.724138	0.557471	-0.310345	-0.712284	-0.758621	-0.501437	0.618227
KEGG_NOD_LIKE_RECEPTOR_SIGNALING_PATHWAY	-0.529762	0.357143	0.5553	0.305195	-0.501035	0.284207	-0.218615	0.377976	-0.532497	-0.213124	-0.783613	0.269481	0.442857	0.428571	0.520737	0.378852	0.417077	-0.27619	0.233766	-0.231784	0.443723	-0.385025	-0.393728	-0.369048	0.418269	0.332451	0.410377	0.348571	-0.365079	-0.233574	-0.238095	-0.450149	-0.142857	0.286555	-0.452381	0.408867	0.222619
KEGG_RIG_I_LIKE_RECEPTOR_SIGNALING_PATHWAY	-0.460317	0.719048	-0.465839	-0.678571	0.55873	0.470443	0.360169	0.397122	-0.622514	-0.446154	0.455811	0.642857	-0.740315	0.584906	-0.535714	0.423395	-0.527273	0.570106	0.492063	-0.460486	0.418118	0.54386	0.508197	-0.321429	0.377451	0.525424	0.392857	-0.416667	-0.684286	0.571429	-0.408665	0.571429	0.478764	-0.715947	-0.602041	-0.428571	0.535714
KEGG_CYTOSOLIC_DNA_SENSING_PATHWAY	0.310936	-0.512559	-0.386667	0.463442	-0.579844	0.465989	-0.884615	0.495258	-0.568627	0.392405	-0.77247	-0.355638	0.479243	0.483352	0.584615	0.525424	0.499568	-0.352483	-0.78823	0.196219	0.509871	0.453441	0.457755	-0.34182	0.427581	-0.307692	-0.438832	-0.454751	-0.314949	0.462865	-0.41162	-0.269231	-0.349262	0.692308	0.315837	0.432511	0.328627
KEGG_NATURAL_KILLER_CELL_MEDIATED_CYTOTOXICITY	0.9	-1	0.5	-0.566667	0.5	-0.9	0.533333	0.633333	-0.6	0.666667	-0.6	-1	1	-0.566667	0.766667	-0.7	0.6	0.833333	0.966667	0.966667	-0.833333	0.6	-0.6	-0.933333	-0.7	0.866667	0.9	-0.833333	-0.866667	-0.9	0.833333	0.966667	0.566667	0.666667	-0.666667	-0.866667	-0.933333
KEGG_TYPE_I_DIABETES_MELLITUS	0.9	-1	0.5	-0.566667	0.5	-0.9	0.533333	0.633333	-0.6	0.666667	-0.6	-1	1	-0.566667	0.766667	-0.7	0.6	0.833333	0.966667	0.966667	-0.833333	0.6	-0.6	-0.933333	-0.7	0.866667	0.9	-0.833333	-0.866667	-0.9	0.833333	0.966667	0.566667	0.666667	-0.666667	-0.866667	-0.933333
KEGG_ALZHEIMERS_DISEASE	-1	-0.566667	0.933333	-0.633333	0.7	0.633333	0.733333	-0.8	-0.966667	0.633333	-0.9	0.766667	-0.866667	0.533333	-0.666667	0.933333	0.9	0.8	1	0.7	0.6	-0.633333	-0.8	-0.633333	0.733333	1	-0.633333	0.766667	-0.933333	0.6	-0.9	0.533333	-0.733333	-0.933333	-0.933333	0.6	0.5
KEGG_AMYOTROPHIC_LATERAL_SCLEROSIS_ALS	-0.966667	-0.666667	0.966667	0.666667	0.6	0.9	-0.8	-0.6	-0.566667	-0.866667	-0.933333	-0.8	0.733333	0.766667	0.633333	0.6	0.733333	0.666667	-0.966667	0.833333	0.933333	0.5	-0.566667	0.5	1	0.6	-0.866667	-0.766667	-0.7	-0.8	-0.533333	0.766667	0.633333	0.6	-0.966667	0.666667	0.533333
KEGG_HUNTINGTONS_DISEASE	-1	-0.566667	0.933333	-0.633333	0.7	0.633333	0.733333	-0.8	-0.966667	0.633333	-0.9	0.766667	-0.866667	0.533333	-0.666667	0.933333	0.9	0.8	1	0.7	0.6	-0.633333	-0.8	-0.633333	0.733333	1	-0.633333	0.766667	-0.933333	0.6	-0.9	0.533333	-0.733333	-0.933333	-0.933333	0.6	0.5
KEGG_PATHOGENIC_ESCHERICHIA_COLI_INFECTION	0.566667	0.933333	1	-1	0.533333	-0.8	-0.6	0.8	-0.766667	-0.6	0.633333	-0.7	-0.733333	0.7	0.966667	-0.9	0.766667	1	0.933333	0.6	0.633333	0.7	0.566667	0.966667	-0.733333	-0.833333	0.866667	-1	-0.9	-0.833333	-0.7	0.733333	0.7	-0.633333	-0.733333	-0.8	0.7
KEGG_LEISHMANIA_INFECTION	0.566667	0.933333	1	-1	0.533333	-0.8	-0.6	0.8	-0.766667	-0.6	0.633333	-0.7	-0.733333	0.7	0.966667	-0.9	0.766667	1	0.933333	0.6	0.633333	0.7	0.566667	0.966667	-0.733333	-0.833333	0.866667	-1	-0.9	-0.833333	-0.7	0.733333	0.7	-0.633333	-0.733333	-0.8	0.7
KEGG_PATHWAYS_IN_CANCER	-1	-0.566667	0.933333	-0.633333	0.7	0.633333	0.733333	-0.8	-0.966667	0.633333	-0.9	0.766667	-0.866667	0.533333	-0.666667	0.933333	0.9	0.8	1	0.7	0.6	-0.633333	-0.8	-0.633333	0.733333	1	-0.633333	0.766667	-0.933333	0.6	-0.9	0.533333	-0.733333	-0.933333	-0.933333	0.6	0.5
KEGG_AUTOIMMUNE_THYROID_DISEASE	0.9	-1	0.5	-0.566667	0.5	-0.9	0.533333	0.633333	-0.6	0.666667	-0.6	-1	1	-0.566667	0.766667	-0.7	0.6	0.833333	0.966667	0.966667	-0.833333	0.6	-0.6	-0.933333	-0.7	0.866667	0.9	-0.833333	-0.866667	-0.9	0.833333	0.966667	0.566667	0.666667	-0.666667	-0.866667	-0.933333
KEGG_ALLOGRAFT_REJECTION	0.9	-1	0.5	-0.566667	0.5	-0.9	0.533333	0.633333	-0.6	0.666667	-0.6	-1	1	-0.566667	0.766667	-0.7	0.6	0.833333	0.966667	0.966667	-0.833333	0.6	-0.6	-0.933333	-0.7	0.866667	0.9	-0.833333	-0.866667	-0.9	0.833333	0.966667	0.566667	0.666667	-0.666667	-0.866667	-0.933333
KEGG_GRAFT_VERSUS_HOST_DISEASE	0.9	-1	0.5	-0.566667	0.5	-0.9	0.533333	0.633333	-0.6	0.666667	-0.6	-1	1	-0.566667	0.766667	-0.7	0.6	0.833333	0.966667	0.966667	-0.833333	0.6	-0.6	-0.933333	-0.7	0.866667	0.9	-0.833333	-0.866667	-0.9	0.833333	0.966667	0.566667	0.666667	-0.666667	-0.866667	-0.933333
KEGG_VIRAL_MYOCARDITIS	-1	-0.566667	0.933333	-0.633333	0.7	0.633333	0.733333	-0.8	-0.966667	0.633333	-0.9	0.766667	-0.866667	0.533333	-0.666667	0.933333	0.9	0.8	1	0.7	0.6	-0.633333	-0.8	-0.633333	0.733333	1	-0.633333	0.766667	-0.933333	0.6	-0.9	0.533333	-0.733333	-0.933333	-0.933333	0.6	0.5
BIOCARTA_DNAFRAGMENT_PATHWAY	0.724138	-0.659091	-0.929803	0.448276	0.89532	-0.396552	0.871767	-0.615302	0.413793	0.571839	0.774784	-0.537037	0.645833	-0.823892	-0.630435	-0.344828	-0.501437	0.635279	0.793103	0.932184	-0.777586	0.482759	-0.62069	-0.712284	-0.586207	0.820402	0.789409	-0.655172	-0.479716	-0.663218	0.635279	0.545517	-0.448276	-0.400246	0.527586	0.44003	-0.892573
BIOCARTA_CHEMICAL_PATHWAY	0.5	-0.633333	0.633333	0.566667	-0.9	0.933333	-0.7	0.533333	-0.9	-0.966667	0.8	1	0.7	-0.633333	-0.533333	0.9	0.566667	-0.933333	0.666667	-0.9	0.9	0.666667	-0.7	-0.7	0.6	-0.933333	0.6	-0.7	-0.633333	0.966667	0.733333	-0.633333	-0.8	-0.9	0.6	0.7	0.866667
BIOCARTA_CASPASE_PATHWAY	-0.674699	-0.655471	0.728662	0.423077	0.413333	0.579853	-0.307692	-0.346154	-0.572428	-0.43634	-0.474801	0.300971	-0.322711	-0.269231	-0.269231	0.598402	0.347779	0.306766	0.504202	0.438634	0.437928	-0.384615	-0.588358	-0.674764	0.43662	0.380028	0.246934	-0.423077	-0.38048	0.28022	0.320933	0.684236	0.230769	-0.639495	-0.693933	-0.346154	-0.366246
BIOCARTA_CERAMIDE_PATHWAY	-1	-0.566667	0.933333	-0.633333	0.7	0.633333	0.733333	-0.8	-0.966667	0.633333	-0.9	0.766667	-0.866667	0.533333	-0.666667	0.933333	0.9	0.8	1	0.7	0.6	-0.633333	-0.8	-0.633333	0.733333	1	-0.633333	0.766667	-0.933333	0.6	-0.9	0.533333	-0.733333	-0.933333	-0.933333	0.6	0.5
BIOCARTA_CTL_PATHWAY	0.9	-1	0.5	-0.566667	0.5	-0.9	0.533333	0.633333	-0.6	0.666667	-0.6	-1	1	-0.566667	0.766667	-0.7	0.6	0.833333	0.966667	0.966667	-0.833333	0.6	-0.6	-0.933333	-0.7	0.866667	0.9	-0.833333	-0.866667	-0.9	0.833333	0.966667	0.566667	0.666667	-0.666667	-0.866667	-0.933333
BIOCARTA_CYTOKINE_PATHWAY	-0.633333	0.533333	-0.533333	0.7	-0.866667	1	-0.933333	-0.766667	-0.633333	1	-1	-0.633333	-0.7	-0.733333	0.533333	0.533333	-0.7	-0.866667	-0.566667	0.666667	0.8	0.733333	-0.633333	0.733333	0.566667	-0.766667	0.733333	-0.9	-0.666667	0.833333	0.666667	-0.8	-0.933333	0.633333	0.666667	0.933333	0.966667
BIOCARTA_D4GDI_PATHWAY	-0.691358	-0.707317	0.946742	0.392857	0.559524	0.331454	-0.285714	-0.392857	-0.735714	-0.369338	-0.834232	-0.551587	0.462687	0.48913	0.385714	0.528571	0.642857	0.714286	0.689655	0.75	0.438005	-0.428571	-0.607143	-0.686147	0.557018	0.778103	0.364555	-0.452381	-0.75	-0.672492	-0.403968	0.72449	-0.392857	-0.509967	-0.816745	-0.395604	-0.79064
BIOCARTA_FAS_PATHWAY	-0.966667	-0.586207	0.681034	-0.448276	-0.535441	0.681034	0.310345	-0.643103	-0.931034	-0.715517	-0.444171	0.793103	-0.479716	-0.482759	-0.555172	0.931034	0.729885	-0.499216	0.738095	-0.535441	0.677802	0.37931	-0.724138	-0.655172	0.62069	0.553571	-0.413793	0.365764	-0.712284	0.771073	-0.501815	-0.482759	-0.758621	-0.931034	-0.712284	0.62069	0.820402
BIOCARTA_SET_PATHWAY	0.49179	0.516667	0.517241	-0.586207	0.52069	-0.793103	0.517241	0.448276	0.413793	0.571839	-0.62069	-0.763158	0.96875	-0.586207	0.758621	-0.586207	0.448276	0.483836	0.502554	0.827586	-0.862069	-0.413793	0.818458	-0.431034	0.53854	0.683498	-0.537037	0.62	0.596154	-0.931034	0.862069	0.724138	-0.852941	0.689655	-0.555172	-0.816614	-0.965517
BIOCARTA_HIVNEF_PATHWAY	-0.966667	-0.586207	0.681034	-0.448276	-0.535441	0.681034	0.310345	-0.643103	-0.931034	-0.715517	-0.444171	0.793103	-0.479716	-0.482759	-0.555172	0.931034	0.729885	-0.499216	0.738095	-0.535441	0.677802	0.37931	-0.724138	-0.655172	0.62069	0.553571	-0.413793	0.365764	-0.712284	0.771073	-0.501815	-0.482759	-0.758621	-0.931034	-0.712284	0.62069	0.820402
BIOCARTA_IL12_PATHWAY	-0.633333	0.533333	-0.533333	0.7	-0.866667	1	-0.933333	-0.766667	-0.633333	1	-1	-0.633333	-0.7	-0.733333	0.533333	0.533333	-0.7	-0.866667	-0.566667	0.666667	0.8	0.733333	-0.633333	0.733333	0.566667	-0.766667	0.733333	-0.9	-0.666667	0.833333	0.666667	-0.8	-0.933333	0.633333	0.666667	0.933333	0.966667
BIOCARTA_DEATH_PATHWAY	-0.966667	-0.586207	0.681034	-0.448276	-0.535441	0.681034	0.310345	-0.643103	-0.931034	-0.715517	-0.444171	0.793103	-0.479716	-0.482759	-0.555172	0.931034	0.729885	-0.499216	0.738095	-0.535441	0.677802	0.37931	-0.724138	-0.655172	0.62069	0.553571	-0.413793	0.365764	-0.712284	0.771073	-0.501815	-0.482759	-0.758621	-0.931034	-0.712284	0.62069	0.820402
BIOCARTA_NKCELLS_PATHWAY	-0.633333	0.533333	-0.533333	0.7	-0.866667	1	-0.933333	-0.766667	-0.633333	1	-1	-0.633333	-0.7	-0.733333	0.533333	0.533333	-0.7	-0.866667	-0.566667	0.666667	0.8	0.733333	-0.633333	0.733333	0.566667	-0.766667	0.733333	-0.9	-0.666667	0.833333	0.666667	-0.8	-0.933333	0.633333	0.666667	0.933333	0.966667
BIOCARTA_MITOCHONDRIA_PATHWAY	-0.966667	-0.586207	0.681034	-0.448276	-0.535441	0.681034	0.310345	-0.643103	-0.931034	-0.715517	-0.444171	0.793103	-0.479716	-0.482759	-0.555172	0.931034	0.729885	-0.499216	0.738095	-0.535441	0.677802	0.37931	-0.724138	-0.655172	0.62069	0.553571	-0.413793	0.365764	-0.712284	0.771073	-0.501815	-0.482759	-0.758621	-0.931034	-0.712284	0.62069	0.820402
BIOCARTA_SODD_PATHWAY	-1	-0.566667	0.933333	-0.633333	0.7	0.633333	0.733333	-0.8	-0.966667	0.633333	-0.9	0.766667	-0.866667	0.533333	-0.666667	0.933333	0.9	0.8	1	0.7	0.6	-0.633333	-0.8	-0.633333	0.733333	1	-0.633333	0.766667	-0.933333	0.6	-0.9	0.533333	-0.733333	-0.933333	-0.933333	0.6	0.5
BIOCARTA_TH1TH2_PATHWAY	-0.633333	0.533333	-0.533333	0.7	-0.866667	1	-0.933333	-0.766667	-0.633333	1	-1	-0.633333	-0.7	-0.733333	0.533333	0.533333	-0.7	-0.866667	-0.566667	0.666667	0.8	0.733333	-0.633333	0.733333	0.566667	-0.766667	0.733333	-0.9	-0.666667	0.833333	0.666667	-0.8	-0.933333	0.633333	0.666667	0.933333	0.966667
BIOCARTA_TNFR1_PATHWAY	-1	-0.566667	0.933333	-0.633333	0.7	0.633333	0.733333	-0.8	-0.966667	0.633333	-0.9	0.766667	-0.866667	0.533333	-0.666667	0.933333	0.9	0.8	1	0.7	0.6	-0.633333	-0.8	-0.633333	0.733333	1	-0.633333	0.766667	-0.933333	0.6	-0.9	0.533333	-0.733333	-0.933333	-0.933333	0.6	0.5
chr8q24	0.533333	0.633333	-0.566667	-0.666667	-0.6	-0.566667	-0.566667	0.566667	-0.7	-0.7	-0.7	0.833333	0.833333	0.966667	-0.566667	0.733333	-0.6	0.966667	-0.766667	-1	-0.6	0.633333	0.733333	-1	-0.666667	0.633333	0.533333	0.9	-0.6	0.933333	-1	1	1	0.733333	0.566667	-1	-1
chr9q33	0.566667	0.933333	1	-1	0.533333	-0.8	-0.6	0.8	-0.766667	-0.6	0.633333	-0.7	-0.733333	0.7	0.966667	-0.9	0.766667	1	0.933333	0.6	0.633333	0.7	0.566667	0.966667	-0.733333	-0.833333	0.866667	-1	-0.9	-0.833333	-0.7	0.733333	0.7	-0.633333	-0.733333	-0.8	0.7
chr4q35	-0.766667	0.7	0.7	0.866667	0.733333	0.6	0.9	0.6	0.5	-0.766667	0.7	0.5	-0.766667	0.6	-0.7	-0.6	-0.866667	-0.6	0.866667	0.933333	-0.666667	-0.8	-0.933333	0.8	-0.766667	-0.6	-0.766667	-0.566667	-0.566667	-0.766667	-0.633333	-1	-0.966667	0.8	0.766667	1	1
chr11q22	-0.929803	-0.689655	0.771073	0.689655	0.815789	0.862069	-0.400246	0.413793	0.65674	-0.387069	-0.556034	-0.44695	-0.556034	-0.293103	-0.383621	-0.413793	-0.38641	0.37931	-0.896552	0.702586	0.471034	-0.606322	-0.517241	-0.652709	0.815789	-0.663218	-0.562069	-0.591954	0.690517	-0.324353	-0.517241	0.793103	0.655172	0.517241	-0.865517	0.655172	-0.591954
chr1p22	0.862069	-0.827586	-0.62069	0.517241	0.65674	-0.482759	-0.689655	-0.965517	0.85809	-0.823892	0.862069	0.758621	0.931034	-0.724138	-0.862069	0.483374	0.827586	-0.689655	-0.606322	-0.724138	0.782132	0.827586	0.62069	-0.737069	0.413793	0.426437	-0.827586	0.827586	0.85809	0.448276	-0.562069	0.58477	0.725152	-0.62069	-0.737548	-0.809267	0.635279
chr6p21	-0.7	0.6	0.866667	-0.7	-0.966667	-0.933333	-0.733333	0.933333	-0.666667	0.6	-0.966667	-0.966667	-0.633333	0.933333	1	0.833333	0.633333	-0.9	-0.733333	0.766667	-0.766667	-0.566667	0.533333	-0.666667	-0.933333	-0.533333	-0.733333	0.566667	0.766667	0.633333	0.6	-0.7	0.733333	0.966667	-0.566667	0.866667	0.9
chr1q23	0.966667	0.566667	0.566667	-0.966667	-0.766667	-0.966667	-0.766667	0.733333	0.566667	0.533333	-0.633333	-0.9	0.6	0.9	0.833333	-0.666667	0.966667	0.9	-1	-0.833333	0.966667	-1	0.766667	-0.6	-1	0.733333	0.7	-0.8	-0.733333	-0.733333	-0.566667	0.6	0.8	0.866667	0.866667	0.566667	-0.8
chr1q25	1	-0.866667	-0.733333	-0.833333	0.766667	0.566667	0.8	-0.833333	1	0.9	1	-0.933333	-0.833333	-1	-0.933333	0.866667	-0.766667	0.733333	0.5	-0.666667	-0.633333	-0.766667	0.866667	0.533333	0.5	0.966667	0.766667	-0.933333	0.866667	0.5	-0.933333	-0.833333	0.666667	0.566667	-0.7	0.733333	-0.633333
chr6p25	-0.733333	0.5	-0.633333	0.8	0.866667	0.666667	-0.533333	-0.7	0.866667	0.966667	0.666667	-0.766667	-0.966667	-0.766667	-0.733333	-1	-0.633333	0.633333	-0.633333	0.566667	-0.966667	0.533333	0.8	0.566667	0.533333	-0.566667	-0.9	0.7	0.933333	0.866667	-0.8	0.866667	0.966667	-0.533333	-0.633333	-0.566667	-0.9
chr19q13	-0.862069	0.690517	0.793103	0.89532	0.482759	0.703065	0.586207	0.820402	-0.324353	-0.448276	-0.669761	0.724138	0.586207	-0.448276	-0.413793	-0.758621	-0.929803	0.437069	0.320881	0.534483	-0.344828	-0.689655	-0.690476	-0.471552	0.862069	-0.484748	0.743103	-0.465517	0.571839	-0.724138	-0.484748	0.573892	-0.586207	-0.90625	0.471034	0.569684	0.606034
chr17p13	-0.566667	0.833333	0.8	-0.9	-1	-0.866667	0.6	-0.733333	0.533333	0.733333	-0.8	0.566667	0.933333	0.833333	0.9	-0.533333	0.666667	0.7	0.733333	-0.8	0.766667	0.766667	-0.966667	-0.833333	-0.966667	-0.866667	-0.966667	-0.533333	0.533333	0.566667	0.533333	-0.666667	-0.633333	0.9	0.9	0.833333	-0.566667
chr16q12	-0.6	-0.933333	-0.933333	1	-0.666667	-0.733333	-0.633333	0.666667	0.666667	-0.733333	-0.733333	-0.533333	0.866667	0.8	0.666667	-0.766667	0.933333	0.933333	0.7	-0.733333	-0.933333	0.566667	-0.533333	0.933333	0.7	-0.666667	-0.7	0.966667	0.633333	-0.533333	0.933333	0.566667	0.5	0.933333	-0.833333	-0.7	0.733333
chr14q12	0.9	-1	0.5	-0.566667	0.5	-0.9	0.533333	0.633333	-0.6	0.666667	-0.6	-1	1	-0.566667	0.766667	-0.7	0.6	0.833333	0.966667	0.966667	-0.833333	0.6	-0.6	-0.933333	-0.7	0.866667	0.9	-0.833333	-0.866667	-0.9	0.833333	0.966667	0.566667	0.666667	-0.666667	-0.866667	-0.933333
chr13q12	0.7	0.733333	-0.966667	0.633333	0.933333	0.866667	0.966667	-0.9	0.633333	0.5	0.933333	0.9	-0.8	-0.933333	-1	0.666667	-0.8	0.566667	0.766667	0.5	0.5	-0.533333	-0.833333	0.6	-0.566667	0.5	-0.566667	-0.633333	0.7	-0.633333	0.566667	-0.866667	-0.6	-0.8	0.833333	0.9	-0.533333
chr11q23	-0.413793	0.789409	-0.777586	-0.310345	-0.655172	0.861111	-0.931034	0.624608	-0.712284	0.516667	-0.805556	-0.413793	-0.689655	0.704545	0.551724	0.608621	-0.606322	-0.612069	-0.781167	-0.625479	0.827586	0.758621	0.815789	-0.275862	-0.619253	-0.793103	0.474138	-0.758621	-0.763158	0.724138	0.689655	0.380218	-0.451868	-0.383621	-0.344828	0.725152	0.818458
chr2q33	-1	-0.566667	0.933333	-0.633333	0.7	0.633333	0.733333	-0.8	-0.966667	0.633333	-0.9	0.766667	-0.866667	0.533333	-0.666667	0.933333	0.9	0.8	1	0.7	0.6	-0.633333	-0.8	-0.633333	0.733333	1	-0.633333	0.766667	-0.933333	0.6	-0.9	0.533333	-0.733333	-0.933333	-0.933333	0.6	0.5
chr6p12	0.733333	0.666667	-0.866667	-0.8	0.966667	0.7	0.933333	-1	0.966667	0.833333	0.9	-0.866667	-0.6	-0.966667	-0.8	0.566667	-0.9	0.5	0.9	0.866667	-0.566667	0.866667	0.666667	0.633333	0.666667	0.933333	-0.533333	0.6	-0.833333	-0.933333	-0.6	-0.533333	-0.833333	-0.866667	-1	-0.9	0.666667
chr5q11	-0.8	1	0.533333	-0.6	0.633333	-0.766667	0.5	-0.566667	0.7	-0.533333	-0.666667	-0.666667	-0.533333	-0.6	0.733333	-0.566667	-0.566667	-0.7	-0.933333	0.8	-1	-0.6	0.966667	0.9	0.866667	0.566667	-1	1	1	-0.966667	1	0.7	-1	0.766667	-0.533333	-0.533333	-0.966667
chr17q21	-0.866667	-0.533333	0.733333	0.9	-0.8	-0.7	-1	0.9	-0.833333	-0.833333	0.533333	0.8	0.5	0.866667	0.5	0.7	0.533333	-0.966667	-0.666667	-0.533333	0.7	0.933333	-0.766667	-0.533333	-0.533333	-1	0.566667	0.5	-0.766667	0.9	0.966667	-0.733333	-0.766667	-0.833333	0.7	0.766667	0.8
chr4q25	0.5	-0.633333	0.633333	0.566667	-0.9	0.933333	-0.7	0.533333	-0.9	-0.966667	0.8	1	0.7	-0.633333	-0.533333	0.9	0.566667	-0.933333	0.666667	-0.9	0.9	0.666667	-0.7	-0.7	0.6	-0.933333	0.6	-0.7	-0.633333	0.966667	0.733333	-0.633333	-0.8	-0.9	0.6	0.7	0.866667
chr20q13	0.666667	-0.966667	-1	0.966667	-0.933333	-0.833333	-0.966667	0.766667	0.6	-0.633333	-0.766667	-0.566667	0.8	0.666667	0.933333	0.633333	0.833333	0.533333	0.566667	-0.6	-0.8	0.966667	-0.666667	0.866667	0.9	0.533333	-0.666667	0.833333	0.733333	0.8	-0.833333	-0.566667	-0.866667	1	-0.6	0.5	-0.833333
chr5q13	0.766667	0.866667	-0.7	-0.933333	-0.733333	-0.533333	0.866667	1	-0.866667	-0.9	0.5	-0.833333	-0.566667	-0.533333	0.7	0.8	-0.666667	-0.566667	-0.6	-0.866667	1	-0.933333	-0.9	0.666667	-0.8	-0.733333	1	-0.666667	0.8	-1	0.766667	0.5	-0.7	0.833333	0.966667	-0.933333	0.6
chr1q44	-0.933333	-0.766667	0.9	0.733333	-0.7	-0.666667	0.633333	-0.633333	-0.733333	0.7	-0.533333	0.533333	0.533333	0.733333	0.866667	0.5	0.7	-1	0.533333	0.9	0.733333	-0.733333	0.933333	0.833333	0.933333	-0.633333	0.966667	-0.6	0.6	-0.666667	-0.666667	-0.9	0.766667	-0.733333	-0.866667	0.8	-0.866667
chr16p13	0.8	-0.733333	-0.8	0.6	-0.833333	-1	0.7	0.5	0.766667	0.766667	-0.566667	-0.733333	0.633333	0.633333	0.8	-0.833333	0.866667	-0.766667	0.833333	0.733333	0.533333	-0.966667	-0.866667	-0.8	-0.9	0.833333	0.933333	0.733333	-0.966667	1	0.8	-0.966667	0.533333	-0.966667	1	-0.766667	0.766667
chr16p11	-0.666667	-0.6	0.666667	0.833333	0.666667	0.8	-0.866667	0.833333	-1	-0.8	-0.833333	0.866667	0.666667	0.5	-0.6	1	-0.733333	-0.833333	-0.833333	0.533333	-0.866667	0.833333	0.9	-0.966667	-0.866667	0.7	-0.933333	0.633333	0.566667	0.766667	-0.733333	0.666667	0.9	0.7	0.8	-0.666667	-0.7
chr11p13	0.633333	0.8	-0.766667	-0.766667	0.833333	0.966667	1	-0.666667	0.833333	0.866667	0.766667	-0.6	-0.9	-0.9	-0.966667	-0.866667	-0.933333	0.766667	0.6	-0.633333	0.566667	-0.9	0.833333	1	0.8	0.766667	0.833333	0.666667	-0.8	-0.6	0.7	-0.933333	-0.9	-0.7	0.733333	0.533333	-0.666667
SA_CASPASE_CASCADE	-0.537037	-0.90625	0.89532	-0.586207	0.618227	-0.615302	0.557471	-0.44695	-0.809267	0.655172	-0.71798	-0.630435	0.596154	-0.482759	0.412467	0.641561	0.677802	0.827586	1	0.724138	-0.558355	-0.413793	-0.62069	-0.712284	0.310345	0.896552	0.677802	-0.355364	-0.896552	-0.663218	-0.419279	0.871767	-0.448276	-0.625479	-0.689655	-0.612069	-0.892573
SA_FAS_SIGNALING	-1	-0.566667	0.933333	-0.633333	0.7	0.633333	0.733333	-0.8	-0.966667	0.633333	-0.9	0.766667	-0.866667	0.533333	-0.666667	0.933333	0.9	0.8	1	0.7	0.6	-0.633333	-0.8	-0.633333	0.733333	1	-0.633333	0.766667	-0.933333	0.6	-0.9	0.533333	-0.733333	-0.933333	-0.933333	0.6	0.5
MODULE_3	0.96875	-0.896552	-0.413793	-0.355364	0.793103	0.635279	0.689655	-0.421336	0.827586	0.827586	0.758621	-0.666329	-0.862069	-0.827586	-0.793103	0.628736	-0.793103	0.405956	-0.816614	-0.586207	-0.663218	-0.724138	0.820402	-0.536638	-0.517241	0.52321	0.655172	-0.823892	0.896552	0.661638	-0.892573	0.464734	0.689655	0.517241	-0.482759	0.655172	-0.655172
MODULE_5	0.478764	-0.797038	-0.428571	0.708791	0.857143	0.499084	-0.434332	-0.493697	0.857143	0.762605	0.714286	-0.285714	-0.63961	-0.821429	-0.785714	-0.888889	0.54386	-0.392857	-0.608374	-0.464286	-0.632797	0.533883	0.570106	-0.464286	0.392857	-0.403968	-0.637755	0.628571	0.946742	0.676829	-0.795788	0.798518	0.734336	-0.535714	-0.531746	0.428571	-0.429782
MODULE_6	-0.733333	0.5	-0.633333	0.8	0.866667	0.666667	-0.533333	-0.7	0.866667	0.966667	0.666667	-0.766667	-0.966667	-0.766667	-0.733333	-1	-0.633333	0.633333	-0.633333	0.566667	-0.966667	0.533333	0.8	0.566667	0.533333	-0.566667	-0.9	0.7	0.933333	0.866667	-0.8	0.866667	0.966667	-0.533333	-0.633333	-0.566667	-0.9
MODULE_8	1	-0.866667	-0.733333	-0.833333	0.766667	0.566667	0.8	-0.833333	1	0.9	1	-0.933333	-0.833333	-1	-0.933333	0.866667	-0.766667	0.733333	0.5	-0.666667	-0.633333	-0.766667	0.866667	0.533333	0.5	0.966667	0.766667	-0.933333	0.866667	0.5	-0.933333	-0.833333	0.666667	0.566667	-0.7	0.733333	-0.633333
MODULE_14	-0.633333	0.533333	-0.533333	0.7	-0.866667	1	-0.933333	-0.766667	-0.633333	1	-1	-0.633333	-0.7	-0.733333	0.533333	0.533333	-0.7	-0.866667	-0.566667	0.666667	0.8	0.733333	-0.633333	0.733333	0.566667	-0.766667	0.733333	-0.9	-0.666667	0.833333	0.666667	-0.8	-0.933333	0.633333	0.666667	0.933333	0.966667
MODULE_15	0.606034	0.703065	-0.663218	-0.387069	0.896552	0.689655	0.782132	-0.724138	0.896552	0.965517	0.690517	-0.344828	-1	-0.793103	-0.758621	-0.965517	-0.805556	0.52069	-0.37931	0.586207	-0.724138	-0.691223	0.386853	0.586207	0.608621	0.448276	-0.573022	-0.479716	0.862069	0.746684	-0.793103	0.655172	0.932184	-0.551724	-0.37931	-0.586207	-0.615302
MODULE_16	-0.733333	0.5	-0.633333	0.8	0.866667	0.666667	-0.533333	-0.7	0.866667	0.966667	0.666667	-0.766667	-0.966667	-0.766667	-0.733333	-1	-0.633333	0.633333	-0.633333	0.566667	-0.966667	0.533333	0.8	0.566667	0.533333	-0.566667	-0.9	0.7	0.933333	0.866667	-0.8	0.866667	0.966667	-0.533333	-0.633333	-0.566667	-0.9
MODULE_17	1	-0.866667	-0.733333	-0.833333	0.766667	0.566667	0.8	-0.833333	1	0.9	1	-0.933333	-0.833333	-1	-0.933333	0.866667	-0.766667	0.733333	0.5	-0.666667	-0.633333	-0.766667	0.866667	0.533333	0.5	0.966667	0.766667	-0.933333	0.866667	0.5	-0.933333	-0.833333	0.666667	0.566667	-0.7	0.733333	-0.633333
MODULE_27	0.733333	0.666667	-0.866667	-0.8	0.966667	0.7	0.933333	-1	0.966667	0.833333	0.9	-0.866667	-0.6	-0.966667	-0.8	0.566667	-0.9	0.5	0.9	0.866667	-0.566667	0.866667	0.666667	0.633333	0.666667	0.933333	-0.533333	0.6	-0.833333	-0.933333	-0.6	-0.533333	-0.833333	-0.866667	-1	-0.9	0.666667
MODULE_32	0.7	0.733333	-0.966667	0.633333	0.933333	0.866667	0.966667	-0.9	0.633333	0.5	0.933333	0.9	-0.8	-0.933333	-1	0.666667	-0.8	0.566667	0.766667	0.5	0.5	-0.533333	-0.833333	0.6	-0.566667	0.5	-0.566667	-0.633333	0.7	-0.633333	0.566667	-0.866667	-0.6	-0.8	0.833333	0.9	-0.533333
MODULE_41	0.733333	0.666667	-0.866667	-0.8	0.966667	0.7	0.933333	-1	0.966667	0.833333	0.9	-0.866667	-0.6	-0.966667	-0.8	0.566667	-0.9	0.5	0.9	0.866667	-0.566667	0.866667	0.666667	0.633333	0.666667	0.933333	-0.533333	0.6	-0.833333	-0.933333	-0.6	-0.533333	-0.833333	-0.866667	-1	-0.9	0.666667
MODULE_44	-0.533333	-0.9	0.6	0.766667	1	0.833333	0.666667	0.7	0.8	0.8	0.733333	0.633333	-0.933333	-0.8	-0.766667	-0.633333	-0.833333	-0.633333	-0.866667	-0.566667	-0.9	-0.7	0.5	-0.733333	-0.633333	-0.9	0.633333	0.533333	0.966667	0.733333	0.5	0.9	0.833333	0.5	0.533333	0.633333	-0.766667
MODULE_45	0.418307	-0.557171	0.433743	0.5	0.623656	0.271429	-0.416667	-0.517473	0.648876	-0.297018	0.350535	-0.287602	0.513889	-0.475655	-0.422297	-0.495575	0.393564	0.333333	-0.519972	0.503236	-0.583333	0.411385	0.501712	-0.384409	0.481742	0.253205	-0.678904	0.449187	0.772414	-0.396359	0.348185	0.795165	0.481299	0.416667	-0.589744	-0.498377	-0.589636
MODULE_46	0.637193	0.413333	-0.5	-0.512559	-0.306544	0.373494	-0.716276	-0.595928	0.437406	0.492063	0.340536	0.310936	0.662803	-0.330769	-0.364672	0.369989	0.695616	-0.414314	-0.744147	-0.330769	0.543124	0.403639	0.552397	0.310479	-0.408451	0.269231	-0.545079	0.492172	0.631938	-0.321538	0.413333	0.254729	-0.466211	0.431624	0.295356	-0.376923	0.351204
MODULE_48	0.6	0.9	-0.833333	-0.733333	-0.633333	-0.6	-0.9	0.966667	-0.933333	-1	0.6	0.6	-0.666667	1	0.566667	0.766667	-0.533333	0.6	-0.9	-0.933333	0.866667	1	1	-0.766667	-0.833333	-0.8	-0.6	-0.733333	-1	0.7	0.866667	0.833333	0.866667	-0.766667	-0.766667	-0.633333	0.566667
MODULE_49	-0.607143	0.545567	0.646313	0.310777	-0.712529	0.525654	-0.760782	-0.321429	-0.74359	0.492063	-0.857143	0.514286	0.479592	0.421429	0.650433	0.885714	-0.4	-0.61186	-0.334942	-0.357143	0.417293	0.785714	-0.421913	-0.611241	-0.798518	-0.520408	-0.740405	-0.589827	-0.464286	0.669435	-0.357143	-0.381274	-0.367168	0.678571	0.714286	0.699248	0.638704
MODULE_63	0.733333	0.666667	-0.866667	-0.8	0.966667	0.7	0.933333	-1	0.966667	0.833333	0.9	-0.866667	-0.6	-0.966667	-0.8	0.566667	-0.9	0.5	0.9	0.866667	-0.566667	0.866667	0.666667	0.633333	0.666667	0.933333	-0.533333	0.6	-0.833333	-0.933333	-0.6	-0.533333	-0.833333	-0.866667	-1	-0.9	0.666667
MODULE_64	0.733333	0.666667	-0.866667	-0.8	0.966667	0.7	0.933333	-1	0.966667	0.833333	0.9	-0.866667	-0.6	-0.966667	-0.8	0.566667	-0.9	0.5	0.9	0.866667	-0.566667	0.866667	0.666667	0.633333	0.666667	0.933333	-0.533333	0.6	-0.833333	-0.933333	-0.6	-0.533333	-0.833333	-0.866667	-1	-0.9	0.666667
MODULE_72	1	-0.866667	-0.733333	-0.833333	0.766667	0.566667	0.8	-0.833333	1	0.9	1	-0.933333	-0.833333	-1	-0.933333	0.866667	-0.766667	0.733333	0.5	-0.666667	-0.633333	-0.766667	0.866667	0.533333	0.5	0.966667	0.766667	-0.933333	0.866667	0.5	-0.933333	-0.833333	0.666667	0.566667	-0.7	0.733333	-0.633333
MODULE_75	0.637193	0.413333	-0.5	-0.512559	-0.306544	0.373494	-0.716276	-0.595928	0.437406	0.492063	0.340536	0.310936	0.662803	-0.330769	-0.364672	0.369989	0.695616	-0.414314	-0.744147	-0.330769	0.543124	0.403639	0.552397	0.310479	-0.408451	0.269231	-0.545079	0.492172	0.631938	-0.321538	0.413333	0.254729	-0.466211	0.431624	0.295356	-0.376923	0.351204
MODULE_79	0.862069	-0.827586	-0.62069	0.517241	0.65674	-0.482759	-0.689655	-0.965517	0.85809	-0.823892	0.862069	0.758621	0.931034	-0.724138	-0.862069	0.483374	0.827586	-0.689655	-0.606322	-0.724138	0.782132	0.827586	0.62069	-0.737069	0.413793	0.426437	-0.827586	0.827586	0.85809	0.448276	-0.562069	0.58477	0.725152	-0.62069	-0.737548	-0.809267	0.635279
MODULE_83	0.7	0.733333	-0.966667	0.633333	0.933333	0.866667	0.966667	-0.9	0.633333	0.5	0.933333	0.9	-0.8	-0.933333	-1	0.666667	-0.8	0.566667	0.766667	0.5	0.5	-0.533333	-0.833333	0.6	-0.566667	0.5	-0.566667	-0.633333	0.7	-0.633333	0.566667	-0.866667	-0.6	-0.8	0.833333	0.9	-0.533333
MODULE_84	0.495235	-0.465201	0.57856	0.461538	0.512821	-0.289779	-0.610675	-0.715162	0.500818	-0.638714	0.376274	-0.292929	0.803123	-0.317139	-0.352178	0.338162	0.635897	0.307692	-0.520678	0.57247	0.340999	0.579622	0.508708	-0.497949	0.56816	0.453846	-0.65939	0.528397	0.55229	-0.673314	0.47266	0.70899	-0.376623	0.384615	-0.655944	-0.623077	-0.603514
MODULE_86	0.866667	-0.8	-0.6	0.533333	0.8	-0.633333	-0.833333	-0.966667	0.9	-0.566667	0.866667	0.733333	0.9	-0.866667	-0.9	-0.966667	1	-0.666667	-0.533333	-0.7	0.833333	0.9	0.6	-0.566667	0.633333	0.8	-0.8	0.8	0.5	-0.566667	-0.866667	-0.6	0.6	-0.666667	-0.8	-0.6	0.833333
MODULE_92	-0.633333	0.533333	-0.533333	0.7	-0.866667	1	-0.933333	-0.766667	-0.633333	1	-1	-0.633333	-0.7	-0.733333	0.533333	0.533333	-0.7	-0.866667	-0.566667	0.666667	0.8	0.733333	-0.633333	0.733333	0.566667	-0.766667	0.733333	-0.9	-0.666667	0.833333	0.666667	-0.8	-0.933333	0.633333	0.666667	0.933333	0.966667
MODULE_94	-0.833333	0.966667	0.833333	-0.533333	0.566667	0.5	0.766667	0.866667	-0.8	0.566667	0.566667	0.933333	0.766667	-0.666667	-0.633333	-0.733333	-0.966667	0.866667	-0.8	-0.966667	0.666667	-0.866667	0.7	-0.9	0.966667	0.9	0.8	0.933333	0.666667	-0.866667	-0.966667	-0.766667	-0.566667	0.533333	-0.9	0.966667	-0.733333
MODULE_95	0.6	0.9	-0.833333	-0.733333	-0.633333	-0.6	-0.9	0.966667	-0.933333	-1	0.6	0.6	-0.666667	1	0.566667	0.766667	-0.533333	0.6	-0.9	-0.933333	0.866667	1	1	-0.766667	-0.833333	-0.8	-0.6	-0.733333	-1	0.7	0.866667	0.833333	0.866667	-0.766667	-0.766667	-0.633333	0.566667
MODULE_98	0.724138	-0.445402	-0.758621	-0.506158	0.793103	0.683498	0.827586	-0.862069	0.775	0.85809	0.965517	-0.431034	-0.827586	-0.965517	-0.965517	0.689655	-0.793103	0.586207	0.703065	-0.555172	-0.517241	-0.696121	0.409688	0.551724	-0.517241	0.932184	0.608621	-0.712284	0.724138	-0.517241	-0.764368	-0.862069	0.413793	-0.565831	0.483836	0.758621	-0.551724
MODULE_104	0.733333	0.666667	-0.866667	-0.8	0.966667	0.7	0.933333	-1	0.966667	0.833333	0.9	-0.866667	-0.6	-0.966667	-0.8	0.566667	-0.9	0.5	0.9	0.866667	-0.566667	0.866667	0.666667	0.633333	0.666667	0.933333	-0.533333	0.6	-0.833333	-0.933333	-0.6	-0.533333	-0.833333	-0.866667	-1	-0.9	0.666667
MODULE_107	-0.443386	-0.491143	0.687963	0.444444	0.645833	0.399471	-0.37037	0.444444	0.503704	-0.255698	-0.388889	-0.563079	0.430556	-0.259259	0.39881	-0.444444	-0.296296	0.333333	-0.641612	0.810185	-0.613379	-0.444444	0.726121	-0.334491	0.638889	-0.285441	-0.484127	0.455882	0.652174	-0.668925	0.814815	0.777778	-0.453125	0.601852	-0.637963	-0.37037	-0.771958
MODULE_109	0.49179	0.516667	0.517241	-0.586207	0.52069	-0.793103	0.517241	0.448276	0.413793	0.571839	-0.62069	-0.763158	0.96875	-0.586207	0.758621	-0.586207	0.448276	0.483836	0.502554	0.827586	-0.862069	-0.413793	0.818458	-0.431034	0.53854	0.683498	-0.537037	0.62	0.596154	-0.931034	0.862069	0.724138	-0.852941	0.689655	-0.555172	-0.816614	-0.965517
MODULE_112	0.866667	-0.8	-0.6	0.533333	0.8	-0.633333	-0.833333	-0.966667	0.9	-0.566667	0.866667	0.733333	0.9	-0.866667	-0.9	-0.966667	1	-0.666667	-0.533333	-0.7	0.833333	0.9	0.6	-0.566667	0.633333	0.8	-0.8	0.8	0.5	-0.566667	-0.866667	-0.6	0.6	-0.666667	-0.8	-0.6	0.833333
MODULE_117	-0.448294	0.413333	0.754926	0.428571	-0.392857	-0.714286	0.535714	0.392857	-0.321429	0.638571	-0.571429	-0.707317	0.885714	0.428571	0.785714	-0.535714	0.476708	-0.47541	0.473058	0.857143	-0.619048	-0.428571	0.882319	0.50503	0.712529	0.514286	0.579174	0.563636	0.525424	-0.776029	0.709602	0.41044	-0.568627	0.361498	-0.646313	-0.369338	-0.928571
MODULE_119	-0.827586	0.775	0.871767	0.413793	0.62069	0.521552	-0.737548	-0.586207	0.502155	-0.816614	-0.689655	-0.689655	0.661638	0.531348	0.655172	0.448276	0.557471	-0.344828	-0.965517	0.827586	-0.517857	-0.517241	0.871767	0.85809	0.896552	0.586207	-0.896552	0.673913	0.738095	-0.827586	0.96875	0.724138	-0.763158	0.62069	-0.929803	0.571839	-0.865517
MODULE_121	-0.633333	0.533333	-0.533333	0.7	-0.866667	1	-0.933333	-0.766667	-0.633333	1	-1	-0.633333	-0.7	-0.733333	0.533333	0.533333	-0.7	-0.866667	-0.566667	0.666667	0.8	0.733333	-0.633333	0.733333	0.566667	-0.766667	0.733333	-0.9	-0.666667	0.833333	0.666667	-0.8	-0.933333	0.633333	0.666667	0.933333	0.966667
MODULE_122	-0.633333	0.533333	-0.533333	0.7	-0.866667	1	-0.933333	-0.766667	-0.633333	1	-1	-0.633333	-0.7	-0.733333	0.533333	0.533333	-0.7	-0.866667	-0.566667	0.666667	0.8	0.733333	-0.633333	0.733333	0.566667	-0.766667	0.733333	-0.9	-0.666667	0.833333	0.666667	-0.8	-0.933333	0.633333	0.666667	0.933333	0.966667
MODULE_123	-0.766667	0.7	0.7	0.866667	0.733333	0.6	0.9	0.6	0.5	-0.766667	0.7	0.5	-0.766667	0.6	-0.7	-0.6	-0.866667	-0.6	0.866667	0.933333	-0.666667	-0.8	-0.933333	0.8	-0.766667	-0.6	-0.766667	-0.566667	-0.566667	-0.766667	-0.633333	-1	-0.966667	0.8	0.766667	1	1
MODULE_125	0.7	0.733333	-0.966667	0.633333	0.933333	0.866667	0.966667	-0.9	0.633333	0.5	0.933333	0.9	-0.8	-0.933333	-1	0.666667	-0.8	0.566667	0.766667	0.5	0.5	-0.533333	-0.833333	0.6	-0.566667	0.5	-0.566667	-0.633333	0.7	-0.633333	0.566667	-0.866667	-0.6	-0.8	0.833333	0.9	-0.533333
MODULE_126	0.733333	0.666667	-0.866667	-0.8	0.966667	0.7	0.933333	-1	0.966667	0.833333	0.9	-0.866667	-0.6	-0.966667	-0.8	0.566667	-0.9	0.5	0.9	0.866667	-0.566667	0.866667	0.666667	0.633333	0.666667	0.933333	-0.533333	0.6	-0.833333	-0.933333	-0.6	-0.533333	-0.833333	-0.866667	-1	-0.9	0.666667
MODULE_128	0.862069	-0.827586	-0.62069	0.517241	0.65674	-0.482759	-0.689655	-0.965517	0.85809	-0.823892	0.862069	0.758621	0.931034	-0.724138	-0.862069	0.483374	0.827586	-0.689655	-0.606322	-0.724138	0.782132	0.827586	0.62069	-0.737069	0.413793	0.426437	-0.827586	0.827586	0.85809	0.448276	-0.562069	0.58477	0.725152	-0.62069	-0.737548	-0.809267	0.635279
MODULE_129	-0.8	1	0.533333	-0.6	0.633333	-0.766667	0.5	-0.566667	0.7	-0.533333	-0.666667	-0.666667	-0.533333	-0.6	0.733333	-0.566667	-0.566667	-0.7	-0.933333	0.8	-1	-0.6	0.966667	0.9	0.866667	0.566667	-1	1	1	-0.966667	1	0.7	-1	0.766667	-0.533333	-0.533333	-0.966667
MODULE_158	0.7	0.733333	-0.966667	0.633333	0.933333	0.866667	0.966667	-0.9	0.633333	0.5	0.933333	0.9	-0.8	-0.933333	-1	0.666667	-0.8	0.566667	0.766667	0.5	0.5	-0.533333	-0.833333	0.6	-0.566667	0.5	-0.566667	-0.633333	0.7	-0.633333	0.566667	-0.866667	-0.6	-0.8	0.833333	0.9	-0.533333
MODULE_163	0.6	0.9	-0.833333	-0.733333	-0.633333	-0.6	-0.9	0.966667	-0.933333	-1	0.6	0.6	-0.666667	1	0.566667	0.766667	-0.533333	0.6	-0.9	-0.933333	0.866667	1	1	-0.766667	-0.833333	-0.8	-0.6	-0.733333	-1	0.7	0.866667	0.833333	0.866667	-0.766667	-0.766667	-0.633333	0.566667
MODULE_164	-0.733333	0.5	-0.633333	0.8	0.866667	0.666667	-0.533333	-0.7	0.866667	0.966667	0.666667	-0.766667	-0.966667	-0.766667	-0.733333	-1	-0.633333	0.633333	-0.633333	0.566667	-0.966667	0.533333	0.8	0.566667	0.533333	-0.566667	-0.9	0.7	0.933333	0.866667	-0.8	0.866667	0.966667	-0.533333	-0.633333	-0.566667	-0.9
MODULE_170	0.862069	-0.827586	-0.62069	0.517241	0.65674	-0.482759	-0.689655	-0.965517	0.85809	-0.823892	0.862069	0.758621	0.931034	-0.724138	-0.862069	0.483374	0.827586	-0.689655	-0.606322	-0.724138	0.782132	0.827586	0.62069	-0.737069	0.413793	0.426437	-0.827586	0.827586	0.85809	0.448276	-0.562069	0.58477	0.725152	-0.62069	-0.737548	-0.809267	0.635279
MODULE_171	0.578454	0.462687	-0.5	-0.5	0.546083	-0.522857	-0.644089	-0.90974	0.688645	-0.79064	0.687332	0.580189	0.91039	-0.642857	-0.593985	0.455811	0.764825	-0.714286	-0.687259	-0.292063	-0.568627	0.719388	0.642857	0.403061	0.507722	0.328571	-0.857143	0.857143	0.911028	-0.622822	0.508197	0.579151	-0.460317	0.357143	-0.680451	-0.782468	-0.47372
MODULE_172	-0.443386	-0.491143	0.687963	0.444444	0.645833	0.399471	-0.37037	0.444444	0.503704	-0.255698	-0.388889	-0.563079	0.430556	-0.259259	0.39881	-0.444444	-0.296296	0.333333	-0.641612	0.810185	-0.613379	-0.444444	0.726121	-0.334491	0.638889	-0.285441	-0.484127	0.455882	0.652174	-0.668925	0.814815	0.777778	-0.453125	0.601852	-0.637963	-0.37037	-0.771958
MODULE_176	0.866667	-0.8	-0.6	0.533333	0.8	-0.633333	-0.833333	-0.966667	0.9	-0.566667	0.866667	0.733333	0.9	-0.866667	-0.9	-0.966667	1	-0.666667	-0.533333	-0.7	0.833333	0.9	0.6	-0.566667	0.633333	0.8	-0.8	0.8	0.5	-0.566667	-0.866667	-0.6	0.6	-0.666667	-0.8	-0.6	0.833333
MODULE_178	-0.633333	0.533333	-0.533333	0.7	-0.866667	1	-0.933333	-0.766667	-0.633333	1	-1	-0.633333	-0.7	-0.733333	0.533333	0.533333	-0.7	-0.866667	-0.566667	0.666667	0.8	0.733333	-0.633333	0.733333	0.566667	-0.766667	0.733333	-0.9	-0.666667	0.833333	0.666667	-0.8	-0.933333	0.633333	0.666667	0.933333	0.966667
MODULE_181	0.733333	0.666667	-0.866667	-0.8	0.966667	0.7	0.933333	-1	0.966667	0.833333	0.9	-0.866667	-0.6	-0.966667	-0.8	0.566667	-0.9	0.5	0.9	0.866667	-0.566667	0.866667	0.666667	0.633333	0.666667	0.933333	-0.533333	0.6	-0.833333	-0.933333	-0.6	-0.533333	-0.833333	-0.866667	-1	-0.9	0.666667
MODULE_197	0.7	0.733333	-0.966667	0.633333	0.933333	0.866667	0.966667	-0.9	0.633333	0.5	0.933333	0.9	-0.8	-0.933333	-1	0.666667	-0.8	0.566667	0.766667	0.5	0.5	-0.533333	-0.833333	0.6	-0.566667	0.5	-0.566667	-0.633333	0.7	-0.633333	0.566667	-0.866667	-0.6	-0.8	0.833333	0.9	-0.533333
MODULE_198	0.724138	-0.445402	-0.758621	-0.506158	0.793103	0.683498	0.827586	-0.862069	0.775	0.85809	0.965517	-0.431034	-0.827586	-0.965517	-0.965517	0.689655	-0.793103	0.586207	0.703065	-0.555172	-0.517241	-0.696121	0.409688	0.551724	-0.517241	0.932184	0.608621	-0.712284	0.724138	-0.517241	-0.764368	-0.862069	0.413793	-0.565831	0.483836	0.758621	-0.551724
MODULE_204	0.866667	-0.8	-0.6	0.533333	0.8	-0.633333	-0.833333	-0.966667	0.9	-0.566667	0.866667	0.733333	0.9	-0.866667	-0.9	-0.966667	1	-0.666667	-0.533333	-0.7	0.833333	0.9	0.6	-0.566667	0.633333	0.8	-0.8	0.8	0.5	-0.566667	-0.866667	-0.6	0.6	-0.666667	-0.8	-0.6	0.833333
MODULE_205	-0.37931	0.58477	-0.344828	0.41092	0.689655	0.827586	0.596154	0.527586	-0.58	0.437069	-0.355364	0.683498	-0.573022	-0.854885	-0.809267	0.596154	-0.758621	-0.355364	-0.558355	-0.482759	-0.669761	-0.419279	0.862069	0.534483	-0.387069	0.724138	-0.474513	0.655172	-0.565831	0.531348	-0.310345	-0.625479	0.417385	-0.310345	0.758621	-0.482759	-0.689655
MODULE_206	-0.7	0.6	0.866667	-0.7	-0.966667	-0.933333	-0.733333	0.933333	-0.666667	0.6	-0.966667	-0.966667	-0.633333	0.933333	1	0.833333	0.633333	-0.9	-0.733333	0.766667	-0.766667	-0.566667	0.533333	-0.666667	-0.933333	-0.533333	-0.733333	0.566667	0.766667	0.633333	0.6	-0.7	0.733333	0.966667	-0.566667	0.866667	0.9
MODULE_208	0.578454	0.462687	-0.5	-0.5	0.546083	-0.522857	-0.644089	-0.90974	0.688645	-0.79064	0.687332	0.580189	0.91039	-0.642857	-0.593985	0.455811	0.764825	-0.714286	-0.687259	-0.292063	-0.568627	0.719388	0.642857	0.403061	0.507722	0.328571	-0.857143	0.857143	0.911028	-0.622822	0.508197	0.579151	-0.460317	0.357143	-0.680451	-0.782468	-0.47372
MODULE_209	-0.443386	-0.491143	0.687963	0.444444	0.645833	0.399471	-0.37037	0.444444	0.503704	-0.255698	-0.388889	-0.563079	0.430556	-0.259259	0.39881	-0.444444	-0.296296	0.333333	-0.641612	0.810185	-0.613379	-0.444444	0.726121	-0.334491	0.638889	-0.285441	-0.484127	0.455882	0.652174	-0.668925	0.814815	0.777778	-0.453125	0.601852	-0.637963	-0.37037	-0.771958
MODULE_223	-0.633333	0.533333	-0.533333	0.7	-0.866667	1	-0.933333	-0.766667	-0.633333	1	-1	-0.633333	-0.7	-0.733333	0.533333	0.533333	-0.7	-0.866667	-0.566667	0.666667	0.8	0.733333	-0.633333	0.733333	0.566667	-0.766667	0.733333	-0.9	-0.666667	0.833333	0.666667	-0.8	-0.933333	0.633333	0.666667	0.933333	0.966667
MODULE_229	1	-0.866667	-0.733333	-0.833333	0.766667	0.566667	0.8	-0.833333	1	0.9	1	-0.933333	-0.833333	-1	-0.933333	0.866667	-0.766667	0.733333	0.5	-0.666667	-0.633333	-0.766667	0.866667	0.533333	0.5	0.966667	0.766667	-0.933333	0.866667	0.5	-0.933333	-0.833333	0.666667	0.566667	-0.7	0.733333	-0.633333
MODULE_239	1	-0.866667	-0.733333	-0.833333	0.766667	0.566667	0.8	-0.833333	1	0.9	1	-0.933333	-0.833333	-1	-0.933333	0.866667	-0.766667	0.733333	0.5	-0.666667	-0.633333	-0.766667	0.866667	0.533333	0.5	0.966667	0.766667	-0.933333	0.866667	0.5	-0.933333	-0.833333	0.666667	0.566667	-0.7	0.733333	-0.633333
MODULE_242	0.733333	0.666667	-0.866667	-0.8	0.966667	0.7	0.933333	-1	0.966667	0.833333	0.9	-0.866667	-0.6	-0.966667	-0.8	0.566667	-0.9	0.5	0.9	0.866667	-0.566667	0.866667	0.666667	0.633333	0.666667	0.933333	-0.533333	0.6	-0.833333	-0.933333	-0.6	-0.533333	-0.833333	-0.866667	-1	-0.9	0.666667
MODULE_252	0.724138	-0.445402	-0.758621	-0.506158	0.793103	0.683498	0.827586	-0.862069	0.775	0.85809	0.965517	-0.431034	-0.827586	-0.965517	-0.965517	0.689655	-0.793103	0.586207	0.703065	-0.555172	-0.517241	-0.696121	0.409688	0.551724	-0.517241	0.932184	0.608621	-0.712284	0.724138	-0.517241	-0.764368	-0.862069	0.413793	-0.565831	0.483836	0.758621	-0.551724
MODULE_281	0.7	0.733333	-0.966667	0.633333	0.933333	0.866667	0.966667	-0.9	0.633333	0.5	0.933333	0.9	-0.8	-0.933333	-1	0.666667	-0.8	0.566667	0.766667	0.5	0.5	-0.533333	-0.833333	0.6	-0.566667	0.5	-0.566667	-0.633333	0.7	-0.633333	0.566667	-0.866667	-0.6	-0.8	0.833333	0.9	-0.533333
MODULE_292	0.862069	-0.827586	-0.62069	0.517241	0.65674	-0.482759	-0.689655	-0.965517	0.85809	-0.823892	0.862069	0.758621	0.931034	-0.724138	-0.862069	0.483374	0.827586	-0.689655	-0.606322	-0.724138	0.782132	0.827586	0.62069	-0.737069	0.413793	0.426437	-0.827586	0.827586	0.85809	0.448276	-0.562069	0.58477	0.725152	-0.62069	-0.737548	-0.809267	0.635279
MODULE_300	-0.759635	-0.482759	0.932184	0.689655	-0.612069	0.931034	-0.827586	-0.62069	-0.586207	0.596154	-0.965517	-0.655172	0.310345	0.325287	0.551724	0.551724	0.310345	-0.518319	-0.865517	0.689655	0.827586	0.661638	-0.586207	0.661638	0.861111	-0.440439	-0.445402	-0.793103	-0.689655	0.380218	0.571839	-0.293103	-0.666329	0.62069	-0.676044	0.689655	0.871767
MODULE_318	1	-0.866667	-0.733333	-0.833333	0.766667	0.566667	0.8	-0.833333	1	0.9	1	-0.933333	-0.833333	-1	-0.933333	0.866667	-0.766667	0.733333	0.5	-0.666667	-0.633333	-0.766667	0.866667	0.533333	0.5	0.966667	0.766667	-0.933333	0.866667	0.5	-0.933333	-0.833333	0.666667	0.566667	-0.7	0.733333	-0.633333
MODULE_321	-0.533333	-0.9	0.6	0.766667	1	0.833333	0.666667	0.7	0.8	0.8	0.733333	0.633333	-0.933333	-0.8	-0.766667	-0.633333	-0.833333	-0.633333	-0.866667	-0.566667	-0.9	-0.7	0.5	-0.733333	-0.633333	-0.9	0.633333	0.533333	0.966667	0.733333	0.5	0.9	0.833333	0.5	0.533333	0.633333	-0.766667
MODULE_322	-0.766667	0.7	0.7	0.866667	0.733333	0.6	0.9	0.6	0.5	-0.766667	0.7	0.5	-0.766667	0.6	-0.7	-0.6	-0.866667	-0.6	0.866667	0.933333	-0.666667	-0.8	-0.933333	0.8	-0.766667	-0.6	-0.766667	-0.566667	-0.566667	-0.766667	-0.633333	-1	-0.966667	0.8	0.766667	1	1
MODULE_325	-0.866667	-0.533333	0.733333	0.9	-0.8	-0.7	-1	0.9	-0.833333	-0.833333	0.533333	0.8	0.5	0.866667	0.5	0.7	0.533333	-0.966667	-0.666667	-0.533333	0.7	0.933333	-0.766667	-0.533333	-0.533333	-1	0.566667	0.5	-0.766667	0.9	0.966667	-0.733333	-0.766667	-0.833333	0.7	0.766667	0.8
MODULE_331	-0.8	1	0.533333	-0.6	0.633333	-0.766667	0.5	-0.566667	0.7	-0.533333	-0.666667	-0.666667	-0.533333	-0.6	0.733333	-0.566667	-0.566667	-0.7	-0.933333	0.8	-1	-0.6	0.966667	0.9	0.866667	0.566667	-1	1	1	-0.966667	1	0.7	-1	0.766667	-0.533333	-0.533333	-0.966667
MODULE_332	0.7	0.733333	-0.966667	0.633333	0.933333	0.866667	0.966667	-0.9	0.633333	0.5	0.933333	0.9	-0.8	-0.933333	-1	0.666667	-0.8	0.566667	0.766667	0.5	0.5	-0.533333	-0.833333	0.6	-0.566667	0.5	-0.566667	-0.633333	0.7	-0.633333	0.566667	-0.866667	-0.6	-0.8	0.833333	0.9	-0.533333
MODULE_341	-0.6	-0.933333	-0.933333	1	-0.666667	-0.733333	-0.633333	0.666667	0.666667	-0.733333	-0.733333	-0.533333	0.866667	0.8	0.666667	-0.766667	0.933333	0.933333	0.7	-0.733333	-0.933333	0.566667	-0.533333	0.933333	0.7	-0.666667	-0.7	0.966667	0.633333	-0.533333	0.933333	0.566667	0.5	0.933333	-0.833333	-0.7	0.733333
MODULE_345	0.862069	-0.827586	-0.62069	0.517241	0.65674	-0.482759	-0.689655	-0.965517	0.85809	-0.823892	0.862069	0.758621	0.931034	-0.724138	-0.862069	0.483374	0.827586	-0.689655	-0.606322	-0.724138	0.782132	0.827586	0.62069	-0.737069	0.413793	0.426437	-0.827586	0.827586	0.85809	0.448276	-0.562069	0.58477	0.725152	-0.62069	-0.737548	-0.809267	0.635279
MODULE_362	-0.633333	0.533333	-0.533333	0.7	-0.866667	1	-0.933333	-0.766667	-0.633333	1	-1	-0.633333	-0.7	-0.733333	0.533333	0.533333	-0.7	-0.866667	-0.566667	0.666667	0.8	0.733333	-0.633333	0.733333	0.566667	-0.766667	0.733333	-0.9	-0.666667	0.833333	0.666667	-0.8	-0.933333	0.633333	0.666667	0.933333	0.966667
MODULE_371	0.7	0.733333	-0.966667	0.633333	0.933333	0.866667	0.966667	-0.9	0.633333	0.5	0.933333	0.9	-0.8	-0.933333	-1	0.666667	-0.8	0.566667	0.766667	0.5	0.5	-0.533333	-0.833333	0.6	-0.566667	0.5	-0.566667	-0.633333	0.7	-0.633333	0.566667	-0.866667	-0.6	-0.8	0.833333	0.9	-0.533333
MODULE_379	0.733333	0.666667	-0.866667	-0.8	0.966667	0.7	0.933333	-1	0.966667	0.833333	0.9	-0.866667	-0.6	-0.966667	-0.8	0.566667	-0.9	0.5	0.9	0.866667	-0.566667	0.866667	0.666667	0.633333	0.666667	0.933333	-0.533333	0.6	-0.833333	-0.933333	-0.6	-0.533333	-0.833333	-0.866667	-1	-0.9	0.666667
MODULE_399	-0.327828	-0.557692	0.520655	-0.333333	0.462963	0.534622	-0.398148	-0.536398	0.622054	0.470899	-0.60582	-0.757257	0.5	-0.412963	-0.259259	-0.444444	-0.310847	0.259259	0.568783	0.757937	0.491285	0.60789	0.407407	-0.425926	0.534483	0.583333	0.385902	-0.70544	-0.740741	-0.607666	0.508772	0.496528	-0.610473	-0.37037	-0.736842	-0.425474	0.389434
MODULE_411	-0.6	-0.933333	-0.933333	1	-0.666667	-0.733333	-0.633333	0.666667	0.666667	-0.733333	-0.733333	-0.533333	0.866667	0.8	0.666667	-0.766667	0.933333	0.933333	0.7	-0.733333	-0.933333	0.566667	-0.533333	0.933333	0.7	-0.666667	-0.7	0.966667	0.633333	-0.533333	0.933333	0.566667	0.5	0.933333	-0.833333	-0.7	0.733333
MODULE_436	0.862069	-0.827586	-0.62069	0.517241	0.65674	-0.482759	-0.689655	-0.965517	0.85809	-0.823892	0.862069	0.758621	0.931034	-0.724138	-0.862069	0.483374	0.827586	-0.689655	-0.606322	-0.724138	0.782132	0.827586	0.62069	-0.737069	0.413793	0.426437	-0.827586	0.827586	0.85809	0.448276	-0.562069	0.58477	0.725152	-0.62069	-0.737548	-0.809267	0.635279
MODULE_444	-0.633333	0.533333	-0.533333	0.7	-0.866667	1	-0.933333	-0.766667	-0.633333	1	-1	-0.633333	-0.7	-0.733333	0.533333	0.533333	-0.7	-0.866667	-0.566667	0.666667	0.8	0.733333	-0.633333	0.733333	0.566667	-0.766667	0.733333	-0.9	-0.666667	0.833333	0.666667	-0.8	-0.933333	0.633333	0.666667	0.933333	0.966667
MODULE_485	-0.866667	-0.533333	0.733333	0.9	-0.8	-0.7	-1	0.9	-0.833333	-0.833333	0.533333	0.8	0.5	0.866667	0.5	0.7	0.533333	-0.966667	-0.666667	-0.533333	0.7	0.933333	-0.766667	-0.533333	-0.533333	-1	0.566667	0.5	-0.766667	0.9	0.966667	-0.733333	-0.766667	-0.833333	0.7	0.766667	0.8
MODULE_491	-0.793103	0.344828	0.724138	0.689655	0.62069	0.677802	0.49179	-0.413793	-0.517241	-0.793103	-0.588929	-0.737548	-0.275862	0.62069	-0.37931	-0.413793	-0.445402	0.413793	-0.505517	0.862069	0.681034	-0.737548	-0.823892	0.743103	0.673913	-0.413793	-0.793103	-0.591954	-0.586207	-0.793103	-0.551724	-0.630435	-0.715517	0.62069	-0.579154	0.738095	0.911765
MODULE_501	-0.966667	-0.666667	0.966667	0.666667	0.6	0.9	-0.8	-0.6	-0.566667	-0.866667	-0.933333	-0.8	0.733333	0.766667	0.633333	0.6	0.733333	0.666667	-0.966667	0.833333	0.933333	0.5	-0.566667	0.5	1	0.6	-0.866667	-0.766667	-0.7	-0.8	-0.533333	0.766667	0.633333	0.6	-0.966667	0.666667	0.533333
MODULE_511	-0.6	-0.933333	-0.933333	1	-0.666667	-0.733333	-0.633333	0.666667	0.666667	-0.733333	-0.733333	-0.533333	0.866667	0.8	0.666667	-0.766667	0.933333	0.933333	0.7	-0.733333	-0.933333	0.566667	-0.533333	0.933333	0.7	-0.666667	-0.7	0.966667	0.633333	-0.533333	0.933333	0.566667	0.5	0.933333	-0.833333	-0.7	0.733333
MODULE_516	-0.633333	0.533333	-0.533333	0.7	-0.866667	1	-0.933333	-0.766667	-0.633333	1	-1	-0.633333	-0.7	-0.733333	0.533333	0.533333	-0.7	-0.866667	-0.566667	0.666667	0.8	0.733333	-0.633333	0.733333	0.566667	-0.766667	0.733333	-0.9	-0.666667	0.833333	0.666667	-0.8	-0.933333	0.633333	0.666667	0.933333	0.966667
MODULE_568	-0.793103	0.344828	0.724138	0.689655	0.62069	0.677802	0.49179	-0.413793	-0.517241	-0.793103	-0.588929	-0.737548	-0.275862	0.62069	-0.37931	-0.413793	-0.445402	0.413793	-0.505517	0.862069	0.681034	-0.737548	-0.823892	0.743103	0.673913	-0.413793	-0.793103	-0.591954	-0.586207	-0.793103	-0.551724	-0.630435	-0.715517	0.62069	-0.579154	0.738095	0.911765
MODULE_575	0.49179	0.516667	0.517241	-0.586207	0.52069	-0.793103	0.517241	0.448276	0.413793	0.571839	-0.62069	-0.763158	0.96875	-0.586207	0.758621	-0.586207	0.448276	0.483836	0.502554	0.827586	-0.862069	-0.413793	0.818458	-0.431034	0.53854	0.683498	-0.537037	0.62	0.596154	-0.931034	0.862069	0.724138	-0.852941	0.689655	-0.555172	-0.816614	-0.965517
PID_IL27_PATHWAY	-0.633333	0.533333	-0.533333	0.7	-0.866667	1	-0.933333	-0.766667	-0.633333	1	-1	-0.633333	-0.7	-0.733333	0.533333	0.533333	-0.7	-0.866667	-0.566667	0.666667	0.8	0.733333	-0.633333	0.733333	0.566667	-0.766667	0.733333	-0.9	-0.666667	0.833333	0.666667	-0.8	-0.933333	0.633333	0.666667	0.933333	0.966667
PID_NFKAPPAB_CANONICAL_PATHWAY	-0.6	-0.933333	-0.933333	1	-0.666667	-0.733333	-0.633333	0.666667	0.666667	-0.733333	-0.733333	-0.533333	0.866667	0.8	0.666667	-0.766667	0.933333	0.933333	0.7	-0.733333	-0.933333	0.566667	-0.533333	0.933333	0.7	-0.666667	-0.7	0.966667	0.633333	-0.533333	0.933333	0.566667	0.5	0.933333	-0.833333	-0.7	0.733333
PID_INTEGRIN3_PATHWAY	0.7	0.733333	-0.966667	0.633333	0.933333	0.866667	0.966667	-0.9	0.633333	0.5	0.933333	0.9	-0.8	-0.933333	-1	0.666667	-0.8	0.566667	0.766667	0.5	0.5	-0.533333	-0.833333	0.6	-0.566667	0.5	-0.566667	-0.633333	0.7	-0.633333	0.566667	-0.866667	-0.6	-0.8	0.833333	0.9	-0.533333
PID_IL12_2PATHWAY	0.403061	0.492063	0.5	0.428571	-0.534562	0.449275	-0.79064	-0.392857	0.392857	0.72093	-0.674419	-0.678571	0.72093	-0.607143	0.664286	-0.5	-0.428571	-0.318059	0.473058	0.714286	-0.573561	0.428571	0.671603	0.365385	0.446886	0.392027	-0.42029	-0.432485	0.508197	-0.632797	0.714286	0.455811	-0.87954	0.678571	0.357143	0.479592	-0.606261
PID_AR_PATHWAY	-1	-0.566667	0.933333	-0.633333	0.7	0.633333	0.733333	-0.8	-0.966667	0.633333	-0.9	0.766667	-0.866667	0.533333	-0.666667	0.933333	0.9	0.8	1	0.7	0.6	-0.633333	-0.8	-0.633333	0.733333	1	-0.633333	0.766667	-0.933333	0.6	-0.9	0.533333	-0.733333	-0.933333	-0.933333	0.6	0.5
PID_TRAIL_PATHWAY	-1	-0.566667	0.933333	-0.633333	0.7	0.633333	0.733333	-0.8	-0.966667	0.633333	-0.9	0.766667	-0.866667	0.533333	-0.666667	0.933333	0.9	0.8	1	0.7	0.6	-0.633333	-0.8	-0.633333	0.733333	1	-0.633333	0.766667	-0.933333	0.6	-0.9	0.533333	-0.733333	-0.933333	-0.933333	0.6	0.5
PID_FAS_PATHWAY	-1	-0.566667	0.933333	-0.633333	0.7	0.633333	0.733333	-0.8	-0.966667	0.633333	-0.9	0.766667	-0.866667	0.533333	-0.666667	0.933333	0.9	0.8	1	0.7	0.6	-0.633333	-0.8	-0.633333	0.733333	1	-0.633333	0.766667	-0.933333	0.6	-0.9	0.533333	-0.733333	-0.933333	-0.933333	0.6	0.5
PID_IL1_PATHWAY	-0.966667	-0.666667	0.966667	0.666667	0.6	0.9	-0.8	-0.6	-0.566667	-0.866667	-0.933333	-0.8	0.733333	0.766667	0.633333	0.6	0.733333	0.666667	-0.966667	0.833333	0.933333	0.5	-0.566667	0.5	1	0.6	-0.866667	-0.766667	-0.7	-0.8	-0.533333	0.766667	0.633333	0.6	-0.966667	0.666667	0.533333
PID_TNF_PATHWAY	-1	-0.566667	0.933333	-0.633333	0.7	0.633333	0.733333	-0.8	-0.966667	0.633333	-0.9	0.766667	-0.866667	0.533333	-0.666667	0.933333	0.9	0.8	1	0.7	0.6	-0.633333	-0.8	-0.633333	0.733333	1	-0.633333	0.766667	-0.933333	0.6	-0.9	0.533333	-0.733333	-0.933333	-0.933333	0.6	0.5
PID_CERAMIDE_PATHWAY	-1	-0.566667	0.933333	-0.633333	0.7	0.633333	0.733333	-0.8	-0.966667	0.633333	-0.9	0.766667	-0.866667	0.533333	-0.666667	0.933333	0.9	0.8	1	0.7	0.6	-0.633333	-0.8	-0.633333	0.733333	1	-0.633333	0.766667	-0.933333	0.6	-0.9	0.533333	-0.733333	-0.933333	-0.933333	0.6	0.5
PID_P53_DOWNSTREAM_PATHWAY	-0.694015	-0.642857	0.678571	0.607143	-0.453833	0.857143	-0.75	0.545567	-0.874026	-0.857143	-0.555556	0.653421	0.714286	0.43	0.428571	0.81746	0.285714	-0.657143	-0.66416	-0.382219	0.6409	0.648268	0.533883	-0.688645	0.525424	-0.484127	-0.760782	-0.457143	-0.464286	0.515873	0.285714	0.478571	0.383053	-0.427741	-0.47372	0.405844	0.478764
PID_P75_NTR_PATHWAY	0.5	-0.633333	0.633333	0.566667	-0.9	0.933333	-0.7	0.533333	-0.9	-0.966667	0.8	1	0.7	-0.633333	-0.533333	0.9	0.566667	-0.933333	0.666667	-0.9	0.9	0.666667	-0.7	-0.7	0.6	-0.933333	0.6	-0.7	-0.633333	0.966667	0.733333	-0.633333	-0.8	-0.9	0.6	0.7	0.866667
PID_AMB2_NEUTROPHILS_PATHWAY	0.7	0.733333	-0.966667	0.633333	0.933333	0.866667	0.966667	-0.9	0.633333	0.5	0.933333	0.9	-0.8	-0.933333	-1	0.666667	-0.8	0.566667	0.766667	0.5	0.5	-0.533333	-0.833333	0.6	-0.566667	0.5	-0.566667	-0.633333	0.7	-0.633333	0.566667	-0.866667	-0.6	-0.8	0.833333	0.9	-0.533333
PID_AVB3_INTEGRIN_PATHWAY	-1	-0.566667	0.933333	-0.633333	0.7	0.633333	0.733333	-0.8	-0.966667	0.633333	-0.9	0.766667	-0.866667	0.533333	-0.666667	0.933333	0.9	0.8	1	0.7	0.6	-0.633333	-0.8	-0.633333	0.733333	1	-0.633333	0.766667	-0.933333	0.6	-0.9	0.533333	-0.733333	-0.933333	-0.933333	0.6	0.5
PID_IFNG_PATHWAY	-0.966667	-0.666667	0.966667	0.666667	0.6	0.9	-0.8	-0.6	-0.566667	-0.866667	-0.933333	-0.8	0.733333	0.766667	0.633333	0.6	0.733333	0.666667	-0.966667	0.833333	0.933333	0.5	-0.566667	0.5	1	0.6	-0.866667	-0.766667	-0.7	-0.8	-0.533333	0.766667	0.633333	0.6	-0.966667	0.666667	0.533333
PID_CMYB_PATHWAY	0.5	-0.633333	0.633333	0.566667	-0.9	0.933333	-0.7	0.533333	-0.9	-0.966667	0.8	1	0.7	-0.633333	-0.533333	0.9	0.566667	-0.933333	0.666667	-0.9	0.9	0.666667	-0.7	-0.7	0.6	-0.933333	0.6	-0.7	-0.633333	0.966667	0.733333	-0.633333	-0.8	-0.9	0.6	0.7	0.866667
PID_IL23_PATHWAY	-0.633333	0.533333	-0.533333	0.7	-0.866667	1	-0.933333	-0.766667	-0.633333	1	-1	-0.633333	-0.7	-0.733333	0.533333	0.533333	-0.7	-0.866667	-0.566667	0.666667	0.8	0.733333	-0.633333	0.733333	0.566667	-0.766667	0.733333	-0.9	-0.666667	0.833333	0.666667	-0.8	-0.933333	0.633333	0.666667	0.933333	0.966667
PID_HIV_NEF_PATHWAY	-0.966667	-0.586207	0.681034	-0.448276	-0.535441	0.681034	0.310345	-0.643103	-0.931034	-0.715517	-0.444171	0.793103	-0.479716	-0.482759	-0.555172	0.931034	0.729885	-0.499216	0.738095	-0.535441	0.677802	0.37931	-0.724138	-0.655172	0.62069	0.553571	-0.413793	0.365764	-0.712284	0.771073	-0.501815	-0.482759	-0.758621	-0.931034	-0.712284	0.62069	0.820402
PID_CASPASE_PATHWAY	-0.674699	-0.655471	0.728662	0.423077	0.413333	0.579853	-0.307692	-0.346154	-0.572428	-0.43634	-0.474801	0.300971	-0.322711	-0.269231	-0.269231	0.598402	0.347779	0.306766	0.504202	0.438634	0.437928	-0.384615	-0.588358	-0.674764	0.43662	0.380028	0.246934	-0.423077	-0.38048	0.28022	0.320933	0.684236	0.230769	-0.639495	-0.693933	-0.346154	-0.366246
PID_TOLL_ENDOGENOUS_PATHWAY	0.586207	0.758621	0.534483	-0.763158	0.831034	0.437069	0.818458	-0.444171	-0.383621	-0.517241	0.681034	0.590996	-0.758621	-0.588929	-0.5	-0.573022	-0.293103	0.861111	0.793103	0.517241	0.52069	0.618227	-0.619253	0.771073	-0.586207	-0.777586	0.746684	-0.805556	-0.535441	-0.655172	-0.448276	-0.445402	0.413793	-0.655172	0.445233	0.49179	0.618227
PID_ANTHRAX_PATHWAY	-0.694015	0.457792	0.80102	-0.382219	-0.77005	0.655844	-0.678571	-0.642857	-0.5	0.462687	-0.857143	-0.470443	0.542453	0.530812	0.571429	0.5	0.381274	-0.32381	-0.564286	0.331633	0.821429	0.719697	-0.694015	-0.364286	0.492063	-0.622924	-0.654762	-0.760073	-0.548137	0.309801	0.5	-0.283223	-0.538328	0.642857	-0.392857	0.714286	0.792857
PID_CD8_TCR_DOWNSTREAM_PATHWAY	0.9	-1	0.5	-0.566667	0.5	-0.9	0.533333	0.633333	-0.6	0.666667	-0.6	-1	1	-0.566667	0.766667	-0.7	0.6	0.833333	0.966667	0.966667	-0.833333	0.6	-0.6	-0.933333	-0.7	0.866667	0.9	-0.833333	-0.866667	-0.9	0.833333	0.966667	0.566667	0.666667	-0.666667	-0.866667	-0.933333
PID_IL12_STAT4_PATHWAY	-0.633333	0.533333	-0.533333	0.7	-0.866667	1	-0.933333	-0.766667	-0.633333	1	-1	-0.633333	-0.7	-0.733333	0.533333	0.533333	-0.7	-0.866667	-0.566667	0.666667	0.8	0.733333	-0.633333	0.733333	0.566667	-0.766667	0.733333	-0.9	-0.666667	0.833333	0.666667	-0.8	-0.933333	0.633333	0.666667	0.933333	0.966667
REACTOME_APOPTOTIC_CLEAVAGE_OF_CELLULAR_PROTEINS	-0.966667	-0.586207	0.681034	-0.448276	-0.535441	0.681034	0.310345	-0.643103	-0.931034	-0.715517	-0.444171	0.793103	-0.479716	-0.482759	-0.555172	0.931034	0.729885	-0.499216	0.738095	-0.535441	0.677802	0.37931	-0.724138	-0.655172	0.62069	0.553571	-0.413793	0.365764	-0.712284	0.771073	-0.501815	-0.482759	-0.758621	-0.931034	-0.712284	0.62069	0.820402
REACTOME_DEVELOPMENTAL_BIOLOGY	-0.7	0.6	0.866667	-0.7	-0.966667	-0.933333	-0.733333	0.933333	-0.666667	0.6	-0.966667	-0.966667	-0.633333	0.933333	1	0.833333	0.633333	-0.9	-0.733333	0.766667	-0.766667	-0.566667	0.533333	-0.666667	-0.933333	-0.533333	-0.733333	0.566667	0.766667	0.633333	0.6	-0.7	0.733333	0.966667	-0.566667	0.866667	0.9
REACTOME_ANTIGEN_PROCESSING_CROSS_PRESENTATION	0.566667	0.933333	1	-1	0.533333	-0.8	-0.6	0.8	-0.766667	-0.6	0.633333	-0.7	-0.733333	0.7	0.966667	-0.9	0.766667	1	0.933333	0.6	0.633333	0.7	0.566667	0.966667	-0.733333	-0.833333	0.866667	-1	-0.9	-0.833333	-0.7	0.733333	0.7	-0.633333	-0.733333	-0.8	0.7
REACTOME_IMMUNOREGULATORY_INTERACTIONS_BETWEEN_A_LYMPHOID_AND_A_NON_LYMPHOID_CELL	-0.7	0.6	0.866667	-0.7	-0.966667	-0.933333	-0.733333	0.933333	-0.666667	0.6	-0.966667	-0.966667	-0.633333	0.933333	1	0.833333	0.633333	-0.9	-0.733333	0.766667	-0.766667	-0.566667	0.533333	-0.666667	-0.933333	-0.533333	-0.733333	0.566667	0.766667	0.633333	0.6	-0.7	0.733333	0.966667	-0.566667	0.866667	0.9
REACTOME_SULFUR_AMINO_ACID_METABOLISM	0.633333	0.8	-0.766667	-0.766667	0.833333	0.966667	1	-0.666667	0.833333	0.866667	0.766667	-0.6	-0.9	-0.9	-0.966667	-0.866667	-0.933333	0.766667	0.6	-0.633333	0.566667	-0.9	0.833333	1	0.8	0.766667	0.833333	0.666667	-0.8	-0.6	0.7	-0.933333	-0.9	-0.7	0.733333	0.533333	-0.666667
REACTOME_SIGNALING_BY_NOTCH2	0.9	-1	0.5	-0.566667	0.5	-0.9	0.533333	0.633333	-0.6	0.666667	-0.6	-1	1	-0.566667	0.766667	-0.7	0.6	0.833333	0.966667	0.966667	-0.833333	0.6	-0.6	-0.933333	-0.7	0.866667	0.9	-0.833333	-0.866667	-0.9	0.833333	0.966667	0.566667	0.666667	-0.666667	-0.866667	-0.933333
REACTOME_APOPTOSIS_INDUCED_DNA_FRAGMENTATION	0.7	0.733333	-0.966667	0.633333	0.933333	0.866667	0.966667	-0.9	0.633333	0.5	0.933333	0.9	-0.8	-0.933333	-1	0.666667	-0.8	0.566667	0.766667	0.5	0.5	-0.533333	-0.833333	0.6	-0.566667	0.5	-0.566667	-0.633333	0.7	-0.633333	0.566667	-0.866667	-0.6	-0.8	0.833333	0.9	-0.533333
REACTOME_PROCESSING_OF_CAPPED_INTRON_CONTAINING_PRE_MRNA	1	-0.866667	-0.733333	-0.833333	0.766667	0.566667	0.8	-0.833333	1	0.9	1	-0.933333	-0.833333	-1	-0.933333	0.866667	-0.766667	0.733333	0.5	-0.666667	-0.633333	-0.766667	0.866667	0.533333	0.5	0.966667	0.766667	-0.933333	0.866667	0.5	-0.933333	-0.833333	0.666667	0.566667	-0.7	0.733333	-0.633333
REACTOME_GENERIC_TRANSCRIPTION_PATHWAY	-0.929803	-0.655172	0.728675	0.586207	-0.663218	0.931034	-0.724138	-0.482759	-0.781167	-0.896552	-0.499216	0.645833	0.724138	0.466954	0.52069	0.677802	0.586207	-0.625479	-0.676044	-0.419279	0.931034	0.571839	-0.586207	-0.606322	0.815789	-0.712284	-0.612069	-0.724138	-0.655172	0.595952	0.661638	0.466954	-0.44695	-0.663218	-0.759635	0.689655	0.746684
REACTOME_METABOLISM_OF_AMINO_ACIDS_AND_DERIVATIVES	0.633333	0.8	-0.766667	-0.766667	0.833333	0.966667	1	-0.666667	0.833333	0.866667	0.766667	-0.6	-0.9	-0.9	-0.966667	-0.866667	-0.933333	0.766667	0.6	-0.633333	0.566667	-0.9	0.833333	1	0.8	0.766667	0.833333	0.666667	-0.8	-0.6	0.7	-0.933333	-0.9	-0.7	0.733333	0.533333	-0.666667
REACTOME_CASPASE_MEDIATED_CLEAVAGE_OF_CYTOSKELETAL_PROTEINS	-0.966667	-0.586207	0.681034	-0.448276	-0.535441	0.681034	0.310345	-0.643103	-0.931034	-0.715517	-0.444171	0.793103	-0.479716	-0.482759	-0.555172	0.931034	0.729885	-0.499216	0.738095	-0.535441	0.677802	0.37931	-0.724138	-0.655172	0.62069	0.553571	-0.413793	0.365764	-0.712284	0.771073	-0.501815	-0.482759	-0.758621	-0.931034	-0.712284	0.62069	0.820402
REACTOME_MRNA_SPLICING	1	-0.866667	-0.733333	-0.833333	0.766667	0.566667	0.8	-0.833333	1	0.9	1	-0.933333	-0.833333	-1	-0.933333	0.866667	-0.766667	0.733333	0.5	-0.666667	-0.633333	-0.766667	0.866667	0.533333	0.5	0.966667	0.766667	-0.933333	0.866667	0.5	-0.933333	-0.833333	0.666667	0.566667	-0.7	0.733333	-0.633333
REACTOME_AXON_GUIDANCE	-0.7	0.6	0.866667	-0.7	-0.966667	-0.933333	-0.733333	0.933333	-0.666667	0.6	-0.966667	-0.966667	-0.633333	0.933333	1	0.833333	0.633333	-0.9	-0.733333	0.766667	-0.766667	-0.566667	0.533333	-0.666667	-0.933333	-0.533333	-0.733333	0.566667	0.766667	0.633333	0.6	-0.7	0.733333	0.966667	-0.566667	0.866667	0.9
REACTOME_OTHER_SEMAPHORIN_INTERACTIONS	-0.7	0.6	0.866667	-0.7	-0.966667	-0.933333	-0.733333	0.933333	-0.666667	0.6	-0.966667	-0.966667	-0.633333	0.933333	1	0.833333	0.633333	-0.9	-0.733333	0.766667	-0.766667	-0.566667	0.533333	-0.666667	-0.933333	-0.533333	-0.733333	0.566667	0.766667	0.633333	0.6	-0.7	0.733333	0.966667	-0.566667	0.866667	0.9
REACTOME_SEMAPHORIN_INTERACTIONS	-0.7	0.6	0.866667	-0.7	-0.966667	-0.933333	-0.733333	0.933333	-0.666667	0.6	-0.966667	-0.966667	-0.633333	0.933333	1	0.833333	0.633333	-0.9	-0.733333	0.766667	-0.766667	-0.566667	0.533333	-0.666667	-0.933333	-0.533333	-0.733333	0.566667	0.766667	0.633333	0.6	-0.7	0.733333	0.966667	-0.566667	0.866667	0.9
REACTOME_METABOLISM_OF_RNA	1	-0.866667	-0.733333	-0.833333	0.766667	0.566667	0.8	-0.833333	1	0.9	1	-0.933333	-0.833333	-1	-0.933333	0.866667	-0.766667	0.733333	0.5	-0.666667	-0.633333	-0.766667	0.866667	0.533333	0.5	0.966667	0.766667	-0.933333	0.866667	0.5	-0.933333	-0.833333	0.666667	0.566667	-0.7	0.733333	-0.633333
REACTOME_TAK1_ACTIVATES_NFKB_BY_PHOSPHORYLATION_AND_ACTIVATION_OF_IKKS_COMPLEX	0.413793	-0.556034	-0.965517	0.775	0.681034	0.500958	0.771073	-0.573022	0.655172	-0.652709	0.606034	0.85809	0.437069	-0.499216	-0.725	-0.344828	0.544671	0.774784	0.724138	-0.652709	-0.892573	0.482759	-0.777586	0.725152	0.502155	-0.555172	-0.586207	0.771073	0.655172	-0.551724	0.774784	-0.669761	-0.517241	0.544671	0.352586	0.590996	0.661638
REACTOME_JNK_C_JUN_KINASES_PHOSPHORYLATION_AND_ACTIVATION_MEDIATED_BY_ACTIVATED_HUMAN_TAK1	-0.6	-0.933333	-0.933333	1	-0.666667	-0.733333	-0.633333	0.666667	0.666667	-0.733333	-0.733333	-0.533333	0.866667	0.8	0.666667	-0.766667	0.933333	0.933333	0.7	-0.733333	-0.933333	0.566667	-0.533333	0.933333	0.7	-0.666667	-0.7	0.966667	0.633333	-0.533333	0.933333	0.566667	0.5	0.933333	-0.833333	-0.7	0.733333
REACTOME_ACTIVATED_TAK1_MEDIATES_P38_MAPK_ACTIVATION	-0.6	-0.933333	-0.933333	1	-0.666667	-0.733333	-0.633333	0.666667	0.666667	-0.733333	-0.733333	-0.533333	0.866667	0.8	0.666667	-0.766667	0.933333	0.933333	0.7	-0.733333	-0.933333	0.566667	-0.533333	0.933333	0.7	-0.666667	-0.7	0.966667	0.633333	-0.533333	0.933333	0.566667	0.5	0.933333	-0.833333	-0.7	0.733333
REACTOME_POST_TRANSLATIONAL_PROTEIN_MODIFICATION	-0.764368	-0.793103	-0.431034	0.758621	-0.689655	-0.689655	-0.37931	0.37931	-0.344828	-0.310345	-0.652709	-0.482759	0.746684	0.758621	0.689655	-0.696121	0.724138	-0.517857	0.551724	0.554446	-0.556034	-0.448276	0.89532	0.862069	0.724138	-0.655172	0.690517	0.818458	0.62069	-0.555172	0.681034	-0.71798	0.703065	0.606034	-0.862069	0.426437	-0.445402
REACTOME_FACTORS_INVOLVED_IN_MEGAKARYOCYTE_DEVELOPMENT_AND_PLATELET_PRODUCTION	-0.766667	0.7	0.7	0.866667	0.733333	0.6	0.9	0.6	0.5	-0.766667	0.7	0.5	-0.766667	0.6	-0.7	-0.6	-0.866667	-0.6	0.866667	0.933333	-0.666667	-0.8	-0.933333	0.8	-0.766667	-0.6	-0.766667	-0.566667	-0.566667	-0.766667	-0.633333	-1	-0.966667	0.8	0.766667	1	1
REACTOME_INTERFERON_GAMMA_SIGNALING	0.602906	-0.556122	0.357143	0.708995	0.668919	-0.428571	0.364555	-0.845642	0.818783	-0.715947	0.75	0.727778	0.71118	-0.534799	-0.75	0.439696	0.525654	-0.642857	0.514286	0.438005	0.498848	0.54274	-0.538328	-0.345515	-0.392857	0.328571	-0.821429	0.754762	0.754926	-0.357143	-0.42471	-0.54717	-0.406909	0.361472	-0.271429	0.492063	0.769424
REACTOME_ACTIVATION_OF_IRF3_IRF7_MEDIATED_BY_TBK1_IKK_EPSILON	0.566667	0.933333	1	-1	0.533333	-0.8	-0.6	0.8	-0.766667	-0.6	0.633333	-0.7	-0.733333	0.7	0.966667	-0.9	0.766667	1	0.933333	0.6	0.633333	0.7	0.566667	0.966667	-0.733333	-0.833333	0.866667	-1	-0.9	-0.833333	-0.7	0.733333	0.7	-0.633333	-0.733333	-0.8	0.7
REACTOME_INTERFERON_ALPHA_BETA_SIGNALING	0.41092	-0.421336	0.344828	0.820402	0.557471	0.551724	0.631846	-0.712284	-0.517241	-0.793103	0.724138	0.932184	0.624608	-0.413793	-0.724138	0.818458	-0.387069	-0.62069	0.53854	0.573892	-0.555172	0.320881	-0.666329	-0.387069	-0.62069	-0.62069	-0.793103	0.746684	0.789409	-0.344828	-0.37931	-0.604167	-0.465517	0.58477	0.703065	0.534483	0.861111
REACTOME_ADVANCED_GLYCOSYLATION_ENDPRODUCT_RECEPTOR_SIGNALING	0.7	0.733333	-0.966667	0.633333	0.933333	0.866667	0.966667	-0.9	0.633333	0.5	0.933333	0.9	-0.8	-0.933333	-1	0.666667	-0.8	0.566667	0.766667	0.5	0.5	-0.533333	-0.833333	0.6	-0.566667	0.5	-0.566667	-0.633333	0.7	-0.633333	0.566667	-0.866667	-0.6	-0.8	0.833333	0.9	-0.533333
REACTOME_INTERFERON_SIGNALING	0.602906	-0.556122	0.357143	0.708995	0.668919	-0.428571	0.364555	-0.845642	0.818783	-0.715947	0.75	0.727778	0.71118	-0.534799	-0.75	0.439696	0.525654	-0.642857	0.514286	0.438005	0.498848	0.54274	-0.538328	-0.345515	-0.392857	0.328571	-0.821429	0.754762	0.754926	-0.357143	-0.42471	-0.54717	-0.406909	0.361472	-0.271429	0.492063	0.769424
REACTOME_IKK_COMPLEX_RECRUITMENT_MEDIATED_BY_RIP1	0.566667	0.933333	1	-1	0.533333	-0.8	-0.6	0.8	-0.766667	-0.6	0.633333	-0.7	-0.733333	0.7	0.966667	-0.9	0.766667	1	0.933333	0.6	0.633333	0.7	0.566667	0.966667	-0.733333	-0.833333	0.866667	-1	-0.9	-0.833333	-0.7	0.733333	0.7	-0.633333	-0.733333	-0.8	0.7
REACTOME_SIGNALING_BY_NOTCH	0.9	-1	0.5	-0.566667	0.5	-0.9	0.533333	0.633333	-0.6	0.666667	-0.6	-1	1	-0.566667	0.766667	-0.7	0.6	0.833333	0.966667	0.966667	-0.833333	0.6	-0.6	-0.933333	-0.7	0.866667	0.9	-0.833333	-0.866667	-0.9	0.833333	0.966667	0.566667	0.666667	-0.666667	-0.866667	-0.933333
REACTOME_HEMOSTASIS	-0.766667	0.7	0.7	0.866667	0.733333	0.6	0.9	0.6	0.5	-0.766667	0.7	0.5	-0.766667	0.6	-0.7	-0.6	-0.866667	-0.6	0.866667	0.933333	-0.666667	-0.8	-0.933333	0.8	-0.766667	-0.6	-0.766667	-0.566667	-0.566667	-0.766667	-0.633333	-1	-0.966667	0.8	0.766667	1	1
REACTOME_INNATE_IMMUNE_SYSTEM	0.324627	-0.281286	0.397059	-0.297291	0.271761	-0.389293	-0.222356	0.323975	-0.285211	0.310276	-0.363395	-0.28095	-0.380031	0.588721	0.546875	0.24748	0.488046	0.442842	-0.342775	-0.230769	-0.300055	0.23622	0.414994	0.216524	-0.467532	0.25	-0.270903	-0.213675	-0.344371	0.416884	-0.490154	0.288736	0.729895	0.475352	0.26814	0.263782	-0.376068
REACTOME_ADAPTIVE_IMMUNE_SYSTEM	-0.448276	0.725152	0.896552	-0.725	-0.865517	-0.827586	-0.62069	0.827586	-0.689655	-0.413793	-0.715517	-0.724138	-0.655172	0.724138	1	-0.419279	0.655172	0.574074	0.606034	0.62069	-0.383621	0.502155	0.551724	0.728675	-0.758621	-0.777586	0.500958	-0.852941	-0.471552	-0.506158	-0.413793	0.310345	0.724138	0.771073	-0.586207	0.437069	0.724138
REACTOME_NOD1_2_SIGNALING_PATHWAY	-0.903226	-0.725926	0.599327	0.597643	0.516667	0.528322	-0.296296	-0.333333	-0.412963	-0.289128	-0.580409	-0.259259	-0.436508	0.420635	-0.37037	0.408069	0.556848	0.594329	-0.410628	0.383704	-0.511292	-0.481481	-0.555556	0.488426	0.63468	0.442857	-0.479167	0.496528	0.354855	-0.296296	0.445157	0.617778	0.311448	0.375926	-0.848348	-0.37037	-0.296296
REACTOME_CYTOKINE_SIGNALING_IN_IMMUNE_SYSTEM	0.22973	-0.437294	-0.435398	0.664377	0.35396	0.641437	0.32888	-0.629794	0.458333	-0.470566	0.345199	0.485088	0.487037	-0.369469	-0.55119	0.257302	0.444149	0.21337	0.266228	0.318182	0.483819	0.460843	-0.458333	0.405914	0.382716	0.291667	-0.613449	0.429972	0.375	0.25	0.25	-0.426254	-0.473185	0.291667	-0.390855	0.564173	0.705952
REACTOME_THE_NLRP3_INFLAMMASOME	-0.612963	-0.666667	0.584463	0.666667	-0.37037	-0.353659	-0.448148	0.432462	-0.467742	-0.373638	-0.768519	-0.276455	0.592593	0.642857	0.577381	0.534483	0.537616	-0.666166	-0.508995	0.730903	0.377104	-0.398447	0.610136	-0.481481	0.53159	0.483796	0.511983	-0.296296	-0.502963	0.426426	0.296296	-0.566952	0.611111	-0.412963	-0.378685	0.259259	-0.319088
REACTOME_CLASS_I_MHC_MEDIATED_ANTIGEN_PROCESSING_PRESENTATION	0.566667	0.933333	1	-1	0.533333	-0.8	-0.6	0.8	-0.766667	-0.6	0.633333	-0.7	-0.733333	0.7	0.966667	-0.9	0.766667	1	0.933333	0.6	0.633333	0.7	0.566667	0.966667	-0.733333	-0.833333	0.866667	-1	-0.9	-0.833333	-0.7	0.733333	0.7	-0.633333	-0.733333	-0.8	0.7
REACTOME_INFLAMMASOMES	-0.424286	0.28	0.528679	-0.400769	-0.564348	-0.512308	-0.446341	0.32	-0.414286	-0.28	-0.687222	-0.390952	0.64	0.708636	0.742745	0.455882	0.635	-0.3625	-0.537895	0.37	0.585714	-0.518519	0.375	-0.54	-0.592911	0.306667	-0.434085	-0.32	-0.492727	0.336957	0.32	-0.451915	0.5625	0.324444	0.551233	0.3175	-0.400556
REACTOME_NUCLEOTIDE_BINDING_DOMAIN_LEUCINE_RICH_REPEAT_CONTAINING_RECEPTOR_NLR_SIGNALING_PATHWAYS	-0.55102	-0.463331	0.469697	0.324757	-0.299687	-0.354178	-0.363636	0.272727	-0.440945	-0.272727	-0.6068	-0.20475	0.3343	0.581961	0.515594	0.450272	0.635325	0.30303	-0.445404	0.300916	-0.322265	-0.427481	-0.285808	-0.327472	-0.47268	0.27149	-0.341044	0.276822	-0.357646	0.275099	0.237374	-0.302792	0.531225	0.374929	-0.385775	0.318182	-0.348632
REACTOME_INTRINSIC_PATHWAY_FOR_APOPTOSIS	-0.437218	0.414815	0.601852	-0.592593	0.567593	0.430705	0.732323	0.248404	-0.443386	0.62963	-0.348889	-0.371795	-0.36715	-0.518519	-0.412963	-0.365741	-0.582011	0.851852	0.714286	0.344542	-0.37037	-0.64751	0.310847	-0.484065	0.629129	0.851852	0.75463	0.446947	-0.703203	-0.674603	-0.521164	0.365741	-0.558923	-0.425926	-0.592593	0.446296	-0.68287
REACTOME_APOPTOTIC_EXECUTION_PHASE	-0.674419	0.392857	-0.392857	0.392857	0.357143	0.740315	0.55	-0.751661	-0.776029	-0.694015	0.488095	0.821429	-0.566527	-0.642857	-0.74359	0.753968	0.424772	-0.438776	0.714286	-0.514479	0.650433	0.392857	-0.75	-0.428571	0.487143	0.54386	-0.428571	0.321429	-0.484127	0.638704	-0.427741	-0.546083	-0.642857	-0.857143	-0.40027	0.642857	0.777143
PARENT_MTOR_SIGNALING_UP	0.674157	-0.581281	0.528571	-0.725067	0.380952	-0.622822	0.443878	-0.527311	0.492063	0.571429	0.508197	-0.667033	-0.708207	-0.508772	-0.383117	0.740315	0.71118	0.785714	0.508197	-0.361498	0.638704	-0.678571	0.487469	-0.5	-0.644444	0.8	0.525097	-0.533293	-0.372951	-0.428571	-0.869748	-0.476601	0.376246	-0.40027	-0.3523	0.607143	-0.602857
NAKAMURA_TUMOR_ZONE_PERIPHERAL_VS_CENTRAL_DN	-0.733333	0.5	-0.633333	0.8	0.866667	0.666667	-0.533333	-0.7	0.866667	0.966667	0.666667	-0.766667	-0.966667	-0.766667	-0.733333	-1	-0.633333	0.633333	-0.633333	0.566667	-0.966667	0.533333	0.8	0.566667	0.533333	-0.566667	-0.9	0.7	0.933333	0.866667	-0.8	0.866667	0.966667	-0.533333	-0.633333	-0.566667	-0.9
PICCALUGA_ANGIOIMMUNOBLASTIC_LYMPHOMA_UP	-0.448276	0.831034	0.96875	-0.690476	-0.737069	0.645833	-0.764368	0.351927	-0.655172	0.861111	-0.763158	-0.655172	-0.724138	-0.310345	0.871767	-0.781167	0.365764	0.596154	0.831034	0.62069	0.655172	0.724138	-0.448276	0.758621	-0.448276	-0.793103	0.758621	-0.931034	-0.689655	0.352586	-0.344828	-0.324353	-0.588929	-0.37931	-0.344828	0.544671	0.724138
PICCALUGA_ANGIOIMMUNOBLASTIC_LYMPHOMA_DN	0.933333	0.766667	-0.9	-0.866667	0.9	0.733333	0.833333	-0.866667	0.933333	0.933333	0.966667	0.666667	-1	-0.833333	-0.866667	-0.933333	-1	-0.533333	0.633333	0.633333	-0.7	-0.833333	-0.733333	0.7	0.766667	0.666667	0.666667	-0.866667	0.833333	0.533333	-0.766667	0.633333	-0.533333	-0.566667	0.633333	-0.733333	0.633333
LU_TUMOR_VASCULATURE_UP	0.733333	0.666667	-0.866667	-0.8	0.966667	0.7	0.933333	-1	0.966667	0.833333	0.9	-0.866667	-0.6	-0.966667	-0.8	0.566667	-0.9	0.5	0.9	0.866667	-0.566667	0.866667	0.666667	0.633333	0.666667	0.933333	-0.533333	0.6	-0.833333	-0.933333	-0.6	-0.533333	-0.833333	-0.866667	-1	-0.9	0.666667
WATANABE_RECTAL_CANCER_RADIOTHERAPY_RESPONSIVE_DN	-0.533333	-0.9	0.6	0.766667	1	0.833333	0.666667	0.7	0.8	0.8	0.733333	0.633333	-0.933333	-0.8	-0.766667	-0.633333	-0.833333	-0.633333	-0.866667	-0.566667	-0.9	-0.7	0.5	-0.733333	-0.633333	-0.9	0.633333	0.533333	0.966667	0.733333	0.5	0.9	0.833333	0.5	0.533333	0.633333	-0.766667
HOLLMANN_APOPTOSIS_VIA_CD40_UP	0.7	0.733333	-0.966667	0.633333	0.933333	0.866667	0.966667	-0.9	0.633333	0.5	0.933333	0.9	-0.8	-0.933333	-1	0.666667	-0.8	0.566667	0.766667	0.5	0.5	-0.533333	-0.833333	0.6	-0.566667	0.5	-0.566667	-0.633333	0.7	-0.633333	0.566667	-0.866667	-0.6	-0.8	0.833333	0.9	-0.533333
HOLLMANN_APOPTOSIS_VIA_CD40_DN	-0.643398	-0.512821	0.546185	0.62156	0.409653	0.767276	-0.418478	0.375	-0.339431	-0.389098	-0.41219	0.460271	-0.402778	0.277015	-0.458333	0.344148	-0.333333	-0.354701	-0.522409	-0.368841	-0.420213	0.375	0.322816	-0.543689	0.358586	-0.659268	-0.691948	-0.222896	0.617157	0.631894	-0.334158	0.74734	0.66844	-0.500936	0.275877	-0.375	-0.34542
LIU_PROSTATE_CANCER_DN	-0.493697	0.25	0.663534	-0.55	-0.74359	0.403061	-0.46645	-0.642857	-0.5	-0.646956	-0.488095	0.532913	0.785714	0.561224	0.364555	0.748069	0.714286	0.32722	-0.47372	-0.389488	0.763492	0.758687	-0.656593	-0.832753	0.492063	-0.534799	-0.892857	0.446886	0.533883	-0.357143	0.5	0.585714	0.556478	0.568533	-0.47372	-0.421913	-0.5
LIU_SOX4_TARGETS_UP	0.733333	0.666667	-0.866667	-0.8	0.966667	0.7	0.933333	-1	0.966667	0.833333	0.9	-0.866667	-0.6	-0.966667	-0.8	0.566667	-0.9	0.5	0.9	0.866667	-0.566667	0.866667	0.666667	0.633333	0.666667	0.933333	-0.533333	0.6	-0.833333	-0.933333	-0.6	-0.533333	-0.833333	-0.866667	-1	-0.9	0.666667
LIU_SOX4_TARGETS_DN	1	-0.866667	-0.733333	-0.833333	0.766667	0.566667	0.8	-0.833333	1	0.9	1	-0.933333	-0.833333	-1	-0.933333	0.866667	-0.766667	0.733333	0.5	-0.666667	-0.633333	-0.766667	0.866667	0.533333	0.5	0.966667	0.766667	-0.933333	0.866667	0.5	-0.933333	-0.833333	0.666667	0.566667	-0.7	0.733333	-0.633333
ONKEN_UVEAL_MELANOMA_UP	-0.865517	-0.37931	0.871767	-0.344828	-0.413793	0.789409	-0.643103	-0.448276	-0.586207	-0.724138	-0.724138	0.380218	0.758621	0.793103	0.448276	0.62069	0.474138	0.690517	-0.793103	-0.58	0.774784	0.52069	0.557471	-0.966667	0.775	0.62069	-0.737069	0.521552	-0.62069	0.544671	-0.966667	0.793103	0.775	0.62069	-0.809267	-0.725	-0.90625
ONKEN_UVEAL_MELANOMA_DN	0.774784	0.793103	0.574074	-0.896552	0.789409	-0.324353	0.635279	-0.387069	0.573892	0.774784	0.728675	-0.344828	-0.758621	-0.421336	0.545517	-0.931034	-0.630435	0.96875	0.681034	0.62069	-0.37931	-0.421336	-0.448276	0.724138	0.325287	-0.46092	0.689655	-0.896552	-0.419279	-0.691223	-0.724138	0.655172	0.618227	-0.586207	-0.37931	-0.758621	0.655172
BERTUCCI_MEDULLARY_VS_DUCTAL_BREAST_CANCER_UP	0.595952	0.861111	0.551724	-0.809267	-0.383621	-0.793103	-0.696121	0.557471	0.586207	-0.482759	-0.655172	-0.689655	0.482759	0.729885	0.758621	-0.586207	0.871767	0.590996	-0.965517	-0.327586	-0.5	-0.852941	0.793103	0.729885	-0.557692	0.586207	-0.690476	0.645833	0.704545	-0.758621	0.911765	0.62069	-0.604167	0.793103	0.820402	0.482759	-0.827586
SCHUETZ_BREAST_CANCER_DUCTAL_INVASIVE_UP	-0.43797	-0.575123	0.792857	0.571429	-0.303951	0.81746	-0.857143	-0.679331	0.607143	0.563636	-0.665584	-0.285714	0.534314	-0.416667	-0.55	-0.694015	0.557018	-0.410279	-0.835253	0.422757	0.857143	0.72561	-0.428571	0.503759	0.688889	0.25	-0.53841	-0.452381	-0.630952	0.333624	-0.493506	-0.25	-0.538328	-0.392857	-0.621429	0.562292	0.800539
KIM_RESPONSE_TO_TSA_AND_DECITABINE_UP	-0.633333	0.533333	-0.533333	0.7	-0.866667	1	-0.933333	-0.766667	-0.633333	1	-1	-0.633333	-0.7	-0.733333	0.533333	0.533333	-0.7	-0.866667	-0.566667	0.666667	0.8	0.733333	-0.633333	0.733333	0.566667	-0.766667	0.733333	-0.9	-0.666667	0.833333	0.666667	-0.8	-0.933333	0.633333	0.666667	0.933333	0.966667
SENGUPTA_NASOPHARYNGEAL_CARCINOMA_UP	0.631319	-0.418831	-0.5	-0.5	0.608374	-0.678571	-0.647516	-0.656593	0.598007	0.464286	0.478764	-0.54717	0.911028	-0.607143	0.331818	-0.641115	0.756098	0.333624	0.491558	0.634988	-0.552795	0.568533	0.671603	-0.40027	0.392027	0.715046	-0.469316	0.546066	0.584906	-0.871968	0.569472	0.607903	-0.707317	0.435328	-0.641534	-0.634921	-0.676614
SENGUPTA_NASOPHARYNGEAL_CARCINOMA_DN	0.733333	0.666667	-0.866667	-0.8	0.966667	0.7	0.933333	-1	0.966667	0.833333	0.9	-0.866667	-0.6	-0.966667	-0.8	0.566667	-0.9	0.5	0.9	0.866667	-0.566667	0.866667	0.666667	0.633333	0.666667	0.933333	-0.533333	0.6	-0.833333	-0.933333	-0.6	-0.533333	-0.833333	-0.866667	-1	-0.9	0.666667
GAZDA_DIAMOND_BLACKFAN_ANEMIA_ERYTHROID_DN	-0.533333	-0.9	0.6	0.766667	1	0.833333	0.666667	0.7	0.8	0.8	0.733333	0.633333	-0.933333	-0.8	-0.766667	-0.633333	-0.833333	-0.633333	-0.866667	-0.566667	-0.9	-0.7	0.5	-0.733333	-0.633333	-0.9	0.633333	0.533333	0.966667	0.733333	0.5	0.9	0.833333	0.5	0.533333	0.633333	-0.766667
GAZDA_DIAMOND_BLACKFAN_ANEMIA_PROGENITOR_DN	0.5	-0.633333	0.633333	0.566667	-0.9	0.933333	-0.7	0.533333	-0.9	-0.966667	0.8	1	0.7	-0.633333	-0.533333	0.9	0.566667	-0.933333	0.666667	-0.9	0.9	0.666667	-0.7	-0.7	0.6	-0.933333	0.6	-0.7	-0.633333	0.966667	0.733333	-0.633333	-0.8	-0.9	0.6	0.7	0.866667
CHEMNITZ_RESPONSE_TO_PROSTAGLANDIN_E2_DN	0.6	0.9	-0.833333	-0.733333	-0.633333	-0.6	-0.9	0.966667	-0.933333	-1	0.6	0.6	-0.666667	1	0.566667	0.766667	-0.533333	0.6	-0.9	-0.933333	0.866667	1	1	-0.766667	-0.833333	-0.8	-0.6	-0.733333	-1	0.7	0.866667	0.833333	0.866667	-0.766667	-0.766667	-0.633333	0.566667
SENGUPTA_NASOPHARYNGEAL_CARCINOMA_WITH_LMP1_UP	1	-0.866667	-0.733333	-0.833333	0.766667	0.566667	0.8	-0.833333	1	0.9	1	-0.933333	-0.833333	-1	-0.933333	0.866667	-0.766667	0.733333	0.5	-0.666667	-0.633333	-0.766667	0.866667	0.533333	0.5	0.966667	0.766667	-0.933333	0.866667	0.5	-0.933333	-0.833333	0.666667	0.566667	-0.7	0.733333	-0.633333
FULCHER_INFLAMMATORY_RESPONSE_LECTIN_VS_LPS_DN	0.643421	0.265893	0.413333	-0.602151	-0.353571	0.617021	-0.438768	-0.41851	0.30756	-0.402778	0.473333	0.495868	0.362948	-0.37205	-0.435976	-0.434915	0.534063	0.31383	-0.325843	-0.514785	0.737385	0.364815	0.391234	0.521739	-0.333333	-0.328512	0.376087	-0.35213	-0.434649	0.328383	-0.333333	-0.25	-0.329517	-0.298851	0.268678	-0.245275	0.498932
GARY_CD5_TARGETS_DN	0.680471	-0.60755	0.520655	-0.618519	0.398467	-0.384838	-0.543386	-0.548822	0.800926	0.369658	0.516796	-0.664352	0.346801	-0.432367	-0.541311	-0.372054	0.666667	0.553704	-0.965517	-0.353704	0.805556	-0.414286	0.577778	-0.518519	0.442857	0.677778	-0.373638	-0.564815	0.331019	-0.623094	-0.808889	-0.259259	0.666667	0.388047	-0.445869	0.453704	0.252315
ZHOU_INFLAMMATORY_RESPONSE_LIVE_UP	-0.633333	0.533333	-0.533333	0.7	-0.866667	1	-0.933333	-0.766667	-0.633333	1	-1	-0.633333	-0.7	-0.733333	0.533333	0.533333	-0.7	-0.866667	-0.566667	0.666667	0.8	0.733333	-0.633333	0.733333	0.566667	-0.766667	0.733333	-0.9	-0.666667	0.833333	0.666667	-0.8	-0.933333	0.633333	0.666667	0.933333	0.966667
THUM_SYSTOLIC_HEART_FAILURE_UP	-0.809267	0.681034	1	-0.725	0.551724	0.49179	-0.62069	0.58477	-0.591954	-0.669761	-0.666329	-0.724138	-0.275862	0.724138	0.728675	-0.663218	0.758621	0.738095	-0.465517	0.62069	0.681034	0.618227	-0.448276	0.932184	0.704545	-0.558355	0.384796	-0.793103	-0.724138	-0.827586	-0.606322	0.758621	0.655172	-0.413793	-0.758621	-0.400246	0.551724
CASORELLI_ACUTE_PROMYELOCYTIC_LEUKEMIA_UP	-0.566667	0.833333	0.8	-0.9	-1	-0.866667	0.6	-0.733333	0.533333	0.733333	-0.8	0.566667	0.933333	0.833333	0.9	-0.533333	0.666667	0.7	0.733333	-0.8	0.766667	0.766667	-0.966667	-0.833333	-0.966667	-0.866667	-0.966667	-0.533333	0.533333	0.566667	0.533333	-0.666667	-0.633333	0.9	0.9	0.833333	-0.566667
CASORELLI_ACUTE_PROMYELOCYTIC_LEUKEMIA_DN	0.775	-0.387069	-0.758621	-0.793103	0.793103	0.818458	0.827586	-0.689655	0.862069	0.896552	0.793103	-0.764368	-0.862069	-0.931034	-0.965517	0.384796	-0.793103	0.758621	0.517241	-0.655172	-0.448276	-0.793103	0.862069	0.911765	0.743103	0.793103	0.793103	-0.625479	0.437069	-0.517241	-0.588929	-0.862069	-0.573022	-0.448276	0.310345	0.557471	-0.655172
CORRE_MULTIPLE_MYELOMA_UP	-0.448276	0.862069	0.827586	-0.931034	-0.90625	-0.827586	-0.413793	0.386853	-0.591954	0.474138	-0.44695	-0.448276	0.606034	0.724138	0.931034	-0.854885	0.689655	0.724138	0.758621	-0.501437	0.655172	0.724138	-0.809267	0.569684	-0.758621	-0.862069	-0.505517	-0.966667	-0.781167	-0.619253	-0.482759	0.349138	0.37931	0.677802	0.554446	0.380218	0.502155
HUTTMANN_B_CLL_POOR_SURVIVAL_DN	-0.966667	-0.666667	0.966667	0.666667	0.6	0.9	-0.8	-0.6	-0.566667	-0.866667	-0.933333	-0.8	0.733333	0.766667	0.633333	0.6	0.733333	0.666667	-0.966667	0.833333	0.933333	0.5	-0.566667	0.5	1	0.6	-0.866667	-0.766667	-0.7	-0.8	-0.533333	0.766667	0.633333	0.6	-0.966667	0.666667	0.533333
DIAZ_CHRONIC_MEYLOGENOUS_LEUKEMIA_UP	0.418919	-0.308374	-0.318226	-0.407407	0.453241	0.670139	0.629129	-0.803465	-0.481481	-0.398447	0.621852	0.559713	-0.666138	-0.806713	-0.806713	0.798019	-0.293907	-0.316551	0.687037	-0.388889	0.513889	-0.37037	-0.412169	-0.444444	0.481481	0.697674	0.407407	-0.383333	-0.293573	0.622054	-0.631808	-0.651852	-0.392915	-0.780423	-0.316551	0.666667	0.570602
DEURIG_T_CELL_PROLYMPHOCYTIC_LEUKEMIA_DN	0.329362	-0.417879	0.505882	-0.28	0.3875	-0.346296	-0.4	-0.36	0.48	-0.38	-0.256522	-0.295918	0.679688	0.273514	0.34	0.46	0.342703	0.32	-0.490312	0.503462	-0.492069	0.36	0.351892	-0.55	0.399231	-0.368889	-0.658462	0.466957	0.668333	-0.523673	0.627879	0.719643	0.329796	0.549091	-0.369091	-0.413333	-0.658974
LIU_CMYB_TARGETS_UP	0.5	-0.633333	0.633333	0.566667	-0.9	0.933333	-0.7	0.533333	-0.9	-0.966667	0.8	1	0.7	-0.633333	-0.533333	0.9	0.566667	-0.933333	0.666667	-0.9	0.9	0.666667	-0.7	-0.7	0.6	-0.933333	0.6	-0.7	-0.633333	0.966667	0.733333	-0.633333	-0.8	-0.9	0.6	0.7	0.866667
CHARAFE_BREAST_CANCER_LUMINAL_VS_BASAL_DN	-0.42848	-0.646011	0.653439	0.635522	0.45584	0.805556	-0.699074	-0.477778	0.62963	0.49049	-0.549919	-0.296296	0.267057	-0.527778	-0.537778	-0.576599	0.407895	-0.4375	-0.811966	0.362319	0.596296	0.509972	-0.444444	0.296296	0.596154	-0.371528	-0.427718	-0.411111	0.542963	0.383598	-0.469499	0.434028	-0.329152	-0.407407	-0.573436	0.570513	0.587146
CHARAFE_BREAST_CANCER_LUMINAL_VS_MESENCHYMAL_DN	-0.758621	-0.555172	0.771073	0.689655	0.628736	0.689655	-0.737548	-0.62069	0.746684	0.545517	-0.625479	-0.793103	-0.608374	0.289871	-0.37931	-0.805556	0.405956	0.655172	-0.759635	0.635279	-0.465517	0.517241	0.65674	0.517241	0.911765	0.448276	-0.896552	-0.310345	0.641561	0.437069	-0.737548	0.793103	0.728675	0.482759	-0.759635	0.448276	-0.781167
DOANE_RESPONSE_TO_ANDROGEN_DN	-0.666667	-0.6	0.666667	0.833333	0.666667	0.8	-0.866667	0.833333	-1	-0.8	-0.833333	0.866667	0.666667	0.5	-0.6	1	-0.733333	-0.833333	-0.833333	0.533333	-0.866667	0.833333	0.9	-0.966667	-0.866667	0.7	-0.933333	0.633333	0.566667	0.766667	-0.733333	0.666667	0.9	0.7	0.8	-0.666667	-0.7
LAIHO_COLORECTAL_CANCER_SERRATED_UP	0.866667	-0.8	-0.6	0.533333	0.8	-0.633333	-0.833333	-0.966667	0.9	-0.566667	0.866667	0.733333	0.9	-0.866667	-0.9	-0.966667	1	-0.666667	-0.533333	-0.7	0.833333	0.9	0.6	-0.566667	0.633333	0.8	-0.8	0.8	0.5	-0.566667	-0.866667	-0.6	0.6	-0.666667	-0.8	-0.6	0.833333
ROY_WOUND_BLOOD_VESSEL_UP	0.866667	-0.8	-0.6	0.533333	0.8	-0.633333	-0.833333	-0.966667	0.9	-0.566667	0.866667	0.733333	0.9	-0.866667	-0.9	-0.966667	1	-0.666667	-0.533333	-0.7	0.833333	0.9	0.6	-0.566667	0.633333	0.8	-0.8	0.8	0.5	-0.566667	-0.866667	-0.6	0.6	-0.666667	-0.8	-0.6	0.833333
HORIUCHI_WTAP_TARGETS_UP	-0.966667	-0.666667	0.966667	0.666667	0.6	0.9	-0.8	-0.6	-0.566667	-0.866667	-0.933333	-0.8	0.733333	0.766667	0.633333	0.6	0.733333	0.666667	-0.966667	0.833333	0.933333	0.5	-0.566667	0.5	1	0.6	-0.866667	-0.766667	-0.7	-0.8	-0.533333	0.766667	0.633333	0.6	-0.966667	0.666667	0.533333
GAL_LEUKEMIC_STEM_CELL_DN	-0.966667	-0.666667	0.966667	0.666667	0.6	0.9	-0.8	-0.6	-0.566667	-0.866667	-0.933333	-0.8	0.733333	0.766667	0.633333	0.6	0.733333	0.666667	-0.966667	0.833333	0.933333	0.5	-0.566667	0.5	1	0.6	-0.866667	-0.766667	-0.7	-0.8	-0.533333	0.766667	0.633333	0.6	-0.966667	0.666667	0.533333
BASAKI_YBX1_TARGETS_UP	0.758621	-0.518319	-0.758621	-0.827586	0.793103	0.586207	0.827586	-0.862069	1	0.862069	0.931034	-0.896552	-0.62069	-1	-0.827586	0.683498	-0.793103	0.661638	0.85809	0.580819	-0.586207	0.467332	0.689655	0.551724	0.571839	0.965517	0.703065	-0.712284	0.409688	-0.892573	-0.764368	-0.777586	-0.46092	-0.669761	-0.725	-0.501815	0.37931
BASAKI_YBX1_TARGETS_DN	-0.758621	0.932184	0.577586	0.743103	0.683498	0.571839	0.703065	0.53854	0.437069	0.818458	0.586207	0.573892	-0.579154	-0.689655	-0.655172	-0.758621	-0.759635	0.655172	-0.655172	-0.809267	-0.676044	-0.737069	0.724138	-0.71798	0.871767	0.789409	-0.444171	0.724138	0.689655	0.384796	-0.827586	0.467332	0.871767	-0.482759	-0.663218	0.871767	-0.758621
NOJIMA_SFRP2_TARGETS_DN	-0.666667	-0.6	0.666667	0.833333	0.666667	0.8	-0.866667	0.833333	-1	-0.8	-0.833333	0.866667	0.666667	0.5	-0.6	1	-0.733333	-0.833333	-0.833333	0.533333	-0.866667	0.833333	0.9	-0.966667	-0.866667	0.7	-0.933333	0.633333	0.566667	0.766667	-0.733333	0.666667	0.9	0.7	0.8	-0.666667	-0.7
RODRIGUES_DCC_TARGETS_DN	-0.833333	0.966667	0.833333	-0.533333	0.566667	0.5	0.766667	0.866667	-0.8	0.566667	0.566667	0.933333	0.766667	-0.666667	-0.633333	-0.733333	-0.966667	0.866667	-0.8	-0.966667	0.666667	-0.866667	0.7	-0.9	0.966667	0.9	0.8	0.933333	0.666667	-0.866667	-0.966667	-0.766667	-0.566667	0.533333	-0.9	0.966667	-0.733333
RODRIGUES_NTN1_TARGETS_DN	0.733333	0.666667	-0.866667	-0.8	0.966667	0.7	0.933333	-1	0.966667	0.833333	0.9	-0.866667	-0.6	-0.966667	-0.8	0.566667	-0.9	0.5	0.9	0.866667	-0.566667	0.866667	0.666667	0.633333	0.666667	0.933333	-0.533333	0.6	-0.833333	-0.933333	-0.6	-0.533333	-0.833333	-0.866667	-1	-0.9	0.666667
WANG_LMO4_TARGETS_UP	0.655172	0.758621	-0.793103	-0.383621	0.862069	0.896552	1	-0.689655	0.655172	0.820402	0.793103	0.729885	-0.827586	-0.931034	-1	-0.518319	-0.827586	0.586207	0.62069	-0.517241	0.517241	-0.854885	0.352586	0.815789	0.65674	0.703065	0.702586	0.37931	-0.35977	-0.62069	0.586207	-0.896552	-0.71798	-0.724138	0.758621	0.789409	-0.555172
WANG_CLIM2_TARGETS_UP	-0.966667	-0.666667	0.966667	0.666667	0.6	0.9	-0.8	-0.6	-0.566667	-0.866667	-0.933333	-0.8	0.733333	0.766667	0.633333	0.6	0.733333	0.666667	-0.966667	0.833333	0.933333	0.5	-0.566667	0.5	1	0.6	-0.866667	-0.766667	-0.7	-0.8	-0.533333	0.766667	0.633333	0.6	-0.966667	0.666667	0.533333
VECCHI_GASTRIC_CANCER_ADVANCED_VS_EARLY_DN	-0.758621	-0.517241	0.405956	0.827586	0.437069	-0.344828	-0.966667	0.590996	0.409688	0.569684	0.551724	0.351927	-0.929803	0.467332	-0.652709	-0.690476	-0.482759	-0.715517	-0.655172	0.482759	-0.640517	0.831034	0.351927	0.482759	-0.482759	-0.90625	-0.71798	0.618227	0.573892	0.896552	0.595952	0.500958	0.624608	-0.777586	0.37931	0.608621	-0.444171
VECCHI_GASTRIC_CANCER_EARLY_UP	0.7	0.733333	-0.966667	0.633333	0.933333	0.866667	0.966667	-0.9	0.633333	0.5	0.933333	0.9	-0.8	-0.933333	-1	0.666667	-0.8	0.566667	0.766667	0.5	0.5	-0.533333	-0.833333	0.6	-0.566667	0.5	-0.566667	-0.633333	0.7	-0.633333	0.566667	-0.866667	-0.6	-0.8	0.833333	0.9	-0.533333
VECCHI_GASTRIC_CANCER_EARLY_DN	0.6	0.9	-0.833333	-0.733333	-0.633333	-0.6	-0.9	0.966667	-0.933333	-1	0.6	0.6	-0.666667	1	0.566667	0.766667	-0.533333	0.6	-0.9	-0.933333	0.866667	1	1	-0.766667	-0.833333	-0.8	-0.6	-0.733333	-1	0.7	0.866667	0.833333	0.866667	-0.766667	-0.766667	-0.633333	0.566667
SMIRNOV_CIRCULATING_ENDOTHELIOCYTES_IN_CANCER_UP	-0.6	-0.933333	-0.933333	1	-0.666667	-0.733333	-0.633333	0.666667	0.666667	-0.733333	-0.733333	-0.533333	0.866667	0.8	0.666667	-0.766667	0.933333	0.933333	0.7	-0.733333	-0.933333	0.566667	-0.533333	0.933333	0.7	-0.666667	-0.7	0.966667	0.633333	-0.533333	0.933333	0.566667	0.5	0.933333	-0.833333	-0.7	0.733333
JAEGER_METASTASIS_DN	-0.413793	0.729885	-0.46092	0.445233	0.37931	0.58477	-0.896552	0.862069	-0.965517	-0.827586	-0.558355	0.628736	-0.344828	0.96875	-0.448276	0.793103	-0.652709	-0.558355	-0.862069	-0.823892	0.384796	0.862069	0.931034	-0.793103	-0.862069	-0.35977	-0.764368	-0.37931	-0.852941	0.724138	0.500958	0.689655	0.896552	-0.310345	0.351927	-0.655172	-0.448276
OSMAN_BLADDER_CANCER_DN	0.533333	0.633333	-0.566667	-0.666667	-0.6	-0.566667	-0.566667	0.566667	-0.7	-0.7	-0.7	0.833333	0.833333	0.966667	-0.566667	0.733333	-0.6	0.966667	-0.766667	-1	-0.6	0.633333	0.733333	-1	-0.666667	0.633333	0.533333	0.9	-0.6	0.933333	-1	1	1	0.733333	0.566667	-1	-1
GINESTIER_BREAST_CANCER_20Q13_AMPLIFICATION_DN	-0.533333	-0.9	0.6	0.766667	1	0.833333	0.666667	0.7	0.8	0.8	0.733333	0.633333	-0.933333	-0.8	-0.766667	-0.633333	-0.833333	-0.633333	-0.866667	-0.566667	-0.9	-0.7	0.5	-0.733333	-0.633333	-0.9	0.633333	0.533333	0.966667	0.733333	0.5	0.9	0.833333	0.5	0.533333	0.633333	-0.766667
OSWALD_HEMATOPOIETIC_STEM_CELL_IN_COLLAGEN_GEL_DN	-1	-0.566667	0.933333	-0.633333	0.7	0.633333	0.733333	-0.8	-0.966667	0.633333	-0.9	0.766667	-0.866667	0.533333	-0.666667	0.933333	0.9	0.8	1	0.7	0.6	-0.633333	-0.8	-0.633333	0.733333	1	-0.633333	0.766667	-0.933333	0.6	-0.9	0.533333	-0.733333	-0.933333	-0.933333	0.6	0.5
GARGALOVIC_RESPONSE_TO_OXIDIZED_PHOSPHOLIPIDS_BLUE_DN	-1	-0.566667	0.933333	-0.633333	0.7	0.633333	0.733333	-0.8	-0.966667	0.633333	-0.9	0.766667	-0.866667	0.533333	-0.666667	0.933333	0.9	0.8	1	0.7	0.6	-0.633333	-0.8	-0.633333	0.733333	1	-0.633333	0.766667	-0.933333	0.6	-0.9	0.533333	-0.733333	-0.933333	-0.933333	0.6	0.5
GARGALOVIC_RESPONSE_TO_OXIDIZED_PHOSPHOLIPIDS_GREY_DN	0.866667	-0.8	-0.6	0.533333	0.8	-0.633333	-0.833333	-0.966667	0.9	-0.566667	0.866667	0.733333	0.9	-0.866667	-0.9	-0.966667	1	-0.666667	-0.533333	-0.7	0.833333	0.9	0.6	-0.566667	0.633333	0.8	-0.8	0.8	0.5	-0.566667	-0.866667	-0.6	0.6	-0.666667	-0.8	-0.6	0.833333
TAKEDA_TARGETS_OF_NUP98_HOXA9_FUSION_6HR_UP	-0.633333	0.533333	-0.533333	0.7	-0.866667	1	-0.933333	-0.766667	-0.633333	1	-1	-0.633333	-0.7	-0.733333	0.533333	0.533333	-0.7	-0.866667	-0.566667	0.666667	0.8	0.733333	-0.633333	0.733333	0.566667	-0.766667	0.733333	-0.9	-0.666667	0.833333	0.666667	-0.8	-0.933333	0.633333	0.666667	0.933333	0.966667
TAKEDA_TARGETS_OF_NUP98_HOXA9_FUSION_3D_UP	0.866667	-0.8	-0.6	0.533333	0.8	-0.633333	-0.833333	-0.966667	0.9	-0.566667	0.866667	0.733333	0.9	-0.866667	-0.9	-0.966667	1	-0.666667	-0.533333	-0.7	0.833333	0.9	0.6	-0.566667	0.633333	0.8	-0.8	0.8	0.5	-0.566667	-0.866667	-0.6	0.6	-0.666667	-0.8	-0.6	0.833333
TAKEDA_TARGETS_OF_NUP98_HOXA9_FUSION_8D_UP	0.896552	-0.827586	-0.517241	-0.482759	0.743103	-0.663218	-0.691223	-0.715517	0.729885	0.448276	0.683498	-0.659091	0.931034	-0.737069	-0.471552	-0.724138	0.815789	0.527586	0.932184	0.690517	0.352586	0.677802	-0.413793	-0.823892	-0.37931	0.827586	0.49179	-0.327586	-0.816614	-0.781167	-0.362069	0.818458	0.586207	-0.344828	-0.689655	-0.669761	-0.474513
TAKEDA_TARGETS_OF_NUP98_HOXA9_FUSION_10D_UP	0.866667	-0.8	-0.6	0.533333	0.8	-0.633333	-0.833333	-0.966667	0.9	-0.566667	0.866667	0.733333	0.9	-0.866667	-0.9	-0.966667	1	-0.666667	-0.533333	-0.7	0.833333	0.9	0.6	-0.566667	0.633333	0.8	-0.8	0.8	0.5	-0.566667	-0.866667	-0.6	0.6	-0.666667	-0.8	-0.6	0.833333
TAKEDA_TARGETS_OF_NUP98_HOXA9_FUSION_10D_DN	-0.7	0.6	0.866667	-0.7	-0.966667	-0.933333	-0.733333	0.933333	-0.666667	0.6	-0.966667	-0.966667	-0.633333	0.933333	1	0.833333	0.633333	-0.9	-0.733333	0.766667	-0.766667	-0.566667	0.533333	-0.666667	-0.933333	-0.533333	-0.733333	0.566667	0.766667	0.633333	0.6	-0.7	0.733333	0.966667	-0.566667	0.866667	0.9
HOEBEKE_LYMPHOID_STEM_CELL_UP	-0.566667	0.833333	0.8	-0.9	-1	-0.866667	0.6	-0.733333	0.533333	0.733333	-0.8	0.566667	0.933333	0.833333	0.9	-0.533333	0.666667	0.7	0.733333	-0.8	0.766667	0.766667	-0.966667	-0.833333	-0.966667	-0.866667	-0.966667	-0.533333	0.533333	0.566667	0.533333	-0.666667	-0.633333	0.9	0.9	0.833333	-0.566667
AKL_HTLV1_INFECTION_DN	0.49179	0.516667	0.517241	-0.586207	0.52069	-0.793103	0.517241	0.448276	0.413793	0.571839	-0.62069	-0.763158	0.96875	-0.586207	0.758621	-0.586207	0.448276	0.483836	0.502554	0.827586	-0.862069	-0.413793	0.818458	-0.431034	0.53854	0.683498	-0.537037	0.62	0.596154	-0.931034	0.862069	0.724138	-0.852941	0.689655	-0.555172	-0.816614	-0.965517
MULLIGHAN_NPM1_MUTATED_SIGNATURE_1_UP	0.7	0.733333	-0.966667	0.633333	0.933333	0.866667	0.966667	-0.9	0.633333	0.5	0.933333	0.9	-0.8	-0.933333	-1	0.666667	-0.8	0.566667	0.766667	0.5	0.5	-0.533333	-0.833333	0.6	-0.566667	0.5	-0.566667	-0.633333	0.7	-0.633333	0.566667	-0.866667	-0.6	-0.8	0.833333	0.9	-0.533333
MULLIGHAN_MLL_SIGNATURE_1_UP	-0.816745	-0.642857	0.759341	0.714286	-0.357143	0.651617	-0.629939	0.457792	-0.683333	-0.566527	-0.834921	0.392027	0.575123	0.719697	0.507722	0.794872	0.397213	-0.670702	-0.795918	0.795918	0.416667	0.421429	0.874026	-0.515306	0.698463	0.392857	-0.50619	-0.392857	-0.428571	-0.283223	-0.635093	-0.343838	0.678571	-0.321429	-0.609275	0.447802	-0.628571
MULLIGHAN_MLL_SIGNATURE_1_DN	-0.445402	0.571839	-0.445402	0.49179	0.595952	-0.310345	-0.517857	-0.537037	0.569684	0.352586	0.789409	-0.387069	-0.517241	-0.505517	-0.737548	0.586207	-0.781167	-0.929803	0.631846	0.820402	0.502155	0.896552	-0.344828	0.52069	0.571839	-0.517857	0.482759	0.517241	-0.793103	-0.431034	0.818458	-0.652709	-0.793103	-0.862069	-0.690476	-0.471552	0.689655
MULLIGHAN_MLL_SIGNATURE_2_UP	-0.816745	-0.642857	0.759341	0.714286	-0.357143	0.651617	-0.629939	0.457792	-0.683333	-0.566527	-0.834921	0.392027	0.575123	0.719697	0.507722	0.794872	0.397213	-0.670702	-0.795918	0.795918	0.416667	0.421429	0.874026	-0.515306	0.698463	0.392857	-0.50619	-0.392857	-0.428571	-0.283223	-0.635093	-0.343838	0.678571	-0.321429	-0.609275	0.447802	-0.628571
MULLIGHAN_MLL_SIGNATURE_2_DN	-0.445402	0.571839	-0.445402	0.49179	0.595952	-0.310345	-0.517857	-0.537037	0.569684	0.352586	0.789409	-0.387069	-0.517241	-0.505517	-0.737548	0.586207	-0.781167	-0.929803	0.631846	0.820402	0.502155	0.896552	-0.344828	0.52069	0.571839	-0.517857	0.482759	0.517241	-0.793103	-0.431034	0.818458	-0.652709	-0.793103	-0.862069	-0.690476	-0.471552	0.689655
MULLIGHAN_NPM1_SIGNATURE_3_UP	0.7	0.733333	-0.966667	0.633333	0.933333	0.866667	0.966667	-0.9	0.633333	0.5	0.933333	0.9	-0.8	-0.933333	-1	0.666667	-0.8	0.566667	0.766667	0.5	0.5	-0.533333	-0.833333	0.6	-0.566667	0.5	-0.566667	-0.633333	0.7	-0.633333	0.566667	-0.866667	-0.6	-0.8	0.833333	0.9	-0.533333
TONKS_TARGETS_OF_RUNX1_RUNX1T1_FUSION_HSC_UP	0.702586	0.352586	0.471675	-0.854885	-0.90625	-0.737069	-0.413793	-0.758621	-0.482759	-0.556034	0.380218	0.818458	0.965517	0.483836	0.464734	0.932184	0.689655	-0.310345	0.310345	-0.793103	0.703065	0.793103	-0.715517	-0.862069	-0.809267	-0.724138	-0.862069	0.820402	0.789409	0.586207	0.551724	0.471675	0.725152	0.729885	0.85809	-0.528017	-0.586207
TONKS_TARGETS_OF_RUNX1_RUNX1T1_FUSION_HSC_DN	-0.6	-0.933333	-0.933333	1	-0.666667	-0.733333	-0.633333	0.666667	0.666667	-0.733333	-0.733333	-0.533333	0.866667	0.8	0.666667	-0.766667	0.933333	0.933333	0.7	-0.733333	-0.933333	0.566667	-0.533333	0.933333	0.7	-0.666667	-0.7	0.966667	0.633333	-0.533333	0.933333	0.566667	0.5	0.933333	-0.833333	-0.7	0.733333
TONKS_TARGETS_OF_RUNX1_RUNX1T1_FUSION_MONOCYTE_UP	0.866667	-0.8	-0.6	0.533333	0.8	-0.633333	-0.833333	-0.966667	0.9	-0.566667	0.866667	0.733333	0.9	-0.866667	-0.9	-0.966667	1	-0.666667	-0.533333	-0.7	0.833333	0.9	0.6	-0.566667	0.633333	0.8	-0.8	0.8	0.5	-0.566667	-0.866667	-0.6	0.6	-0.666667	-0.8	-0.6	0.833333
TONKS_TARGETS_OF_RUNX1_RUNX1T1_FUSION_MONOCYTE_DN	-1	-0.566667	0.933333	-0.633333	0.7	0.633333	0.733333	-0.8	-0.966667	0.633333	-0.9	0.766667	-0.866667	0.533333	-0.666667	0.933333	0.9	0.8	1	0.7	0.6	-0.633333	-0.8	-0.633333	0.733333	1	-0.633333	0.766667	-0.933333	0.6	-0.9	0.533333	-0.733333	-0.933333	-0.933333	0.6	0.5
TONKS_TARGETS_OF_RUNX1_RUNX1T1_FUSION_ERYTHROCYTE_UP	0.758621	-0.46092	-0.689655	-0.737548	0.871767	0.551724	0.681034	-0.965517	0.932184	-0.474513	0.862069	0.545517	0.818458	-0.724138	-0.827586	0.818458	-0.444171	-0.652709	0.590996	0.467332	-0.551724	0.827586	0.655172	-0.562069	0.413793	0.641561	-0.777586	0.628736	0.464734	-0.625479	0.413793	0.743103	0.517991	-0.669761	-0.966667	-0.931034	0.413793
TONKS_TARGETS_OF_RUNX1_RUNX1T1_FUSION_SUSTAINDED_IN_ERYTHROCYTE_UP	0.833333	-0.833333	-0.666667	0.5	-0.566667	0.533333	-0.666667	-0.933333	-0.533333	-0.933333	0.833333	0.966667	0.966667	-0.7	-0.833333	0.966667	0.8	-0.733333	-0.7	-0.766667	-0.533333	0.8	0.633333	-0.866667	-0.6	-0.7	-0.833333	0.866667	0.9	0.666667	0.633333	0.8	0.933333	-0.6	0.5	-0.966667	-0.6
DITTMER_PTHLH_TARGETS_DN	-0.966667	-0.666667	0.966667	0.666667	0.6	0.9	-0.8	-0.6	-0.566667	-0.866667	-0.933333	-0.8	0.733333	0.766667	0.633333	0.6	0.733333	0.666667	-0.966667	0.833333	0.933333	0.5	-0.566667	0.5	1	0.6	-0.866667	-0.766667	-0.7	-0.8	-0.533333	0.766667	0.633333	0.6	-0.966667	0.666667	0.533333
ODONNELL_TFRC_TARGETS_UP	-0.518319	-0.929803	-0.659091	0.931034	-0.827586	-0.724138	-1	0.793103	-0.558355	-0.655172	-0.591954	0.65674	0.743103	0.689655	0.89532	0.655172	0.702586	-0.865517	-0.448276	-0.551724	-0.35977	0.965517	-0.689655	0.820402	0.85809	-0.90625	-0.448276	0.782132	-0.275862	0.827586	0.569684	-0.586207	-0.793103	0.62	0.413793	0.703065	-0.327586
ODONNELL_TARGETS_OF_MYC_AND_TFRC_UP	-0.518319	-0.929803	-0.659091	0.931034	-0.827586	-0.724138	-1	0.793103	-0.558355	-0.655172	-0.591954	0.65674	0.743103	0.689655	0.89532	0.655172	0.702586	-0.865517	-0.448276	-0.551724	-0.35977	0.965517	-0.689655	0.820402	0.85809	-0.90625	-0.448276	0.782132	-0.275862	0.827586	0.569684	-0.586207	-0.793103	0.62	0.413793	0.703065	-0.327586
SENESE_HDAC1_TARGETS_UP	0.663081	-0.46496	-0.340164	-0.584416	0.578167	0.357143	0.678571	-0.708207	0.781187	0.75	0.983607	-0.569597	-0.798319	-0.619048	-0.559524	-0.438776	-0.557644	-0.644444	0.535714	0.474252	0.321429	-0.785714	0.686508	0.633205	0.763492	0.581307	0.714286	-0.794818	0.719888	-0.5	-0.714286	-0.680672	0.644089	-0.464286	-0.494774	0.473404	-0.42471
SENESE_HDAC1_TARGETS_DN	-0.566667	0.833333	0.8	-0.9	-1	-0.866667	0.6	-0.733333	0.533333	0.733333	-0.8	0.566667	0.933333	0.833333	0.9	-0.533333	0.666667	0.7	0.733333	-0.8	0.766667	0.766667	-0.966667	-0.833333	-0.966667	-0.866667	-0.966667	-0.533333	0.533333	0.566667	0.533333	-0.666667	-0.633333	0.9	0.9	0.833333	-0.566667
SENESE_HDAC1_AND_HDAC2_TARGETS_UP	1	-0.866667	-0.733333	-0.833333	0.766667	0.566667	0.8	-0.833333	1	0.9	1	-0.933333	-0.833333	-1	-0.933333	0.866667	-0.766667	0.733333	0.5	-0.666667	-0.633333	-0.766667	0.866667	0.533333	0.5	0.966667	0.766667	-0.933333	0.866667	0.5	-0.933333	-0.833333	0.666667	0.566667	-0.7	0.733333	-0.633333
SENESE_HDAC2_TARGETS_UP	1	-0.866667	-0.733333	-0.833333	0.766667	0.566667	0.8	-0.833333	1	0.9	1	-0.933333	-0.833333	-1	-0.933333	0.866667	-0.766667	0.733333	0.5	-0.666667	-0.633333	-0.766667	0.866667	0.533333	0.5	0.966667	0.766667	-0.933333	0.866667	0.5	-0.933333	-0.833333	0.666667	0.566667	-0.7	0.733333	-0.633333
SENESE_HDAC3_TARGETS_UP	0.884921	0.462637	0.462687	-0.892857	0.719048	-0.285714	0.710317	-0.535109	0.758806	0.840852	0.869565	-0.480243	-0.785714	-0.644028	-0.50619	-0.604628	-0.507026	0.728723	0.658301	-0.392857	-0.392857	-0.509119	0.418118	0.647619	0.298387	0.455811	0.714286	-0.928571	0.513859	-0.647516	-0.75	-0.285714	0.638571	-0.464286	-0.441558	-0.416667	0.401478
SENESE_HDAC3_TARGETS_DN	-0.566667	0.833333	0.8	-0.9	-1	-0.866667	0.6	-0.733333	0.533333	0.733333	-0.8	0.566667	0.933333	0.833333	0.9	-0.533333	0.666667	0.7	0.733333	-0.8	0.766667	0.766667	-0.966667	-0.833333	-0.966667	-0.866667	-0.966667	-0.533333	0.533333	0.566667	0.533333	-0.666667	-0.633333	0.9	0.9	0.833333	-0.566667
TIEN_INTESTINE_PROBIOTICS_6HR_UP	0.7	0.733333	-0.966667	0.633333	0.933333	0.866667	0.966667	-0.9	0.633333	0.5	0.933333	0.9	-0.8	-0.933333	-1	0.666667	-0.8	0.566667	0.766667	0.5	0.5	-0.533333	-0.833333	0.6	-0.566667	0.5	-0.566667	-0.633333	0.7	-0.633333	0.566667	-0.866667	-0.6	-0.8	0.833333	0.9	-0.533333
TIEN_INTESTINE_PROBIOTICS_24HR_UP	0.680335	-0.367347	-0.429245	-0.454158	0.762458	0.614865	0.710317	-0.832753	0.785714	0.78103	0.740741	-0.438776	-0.762803	-0.762803	-0.760782	-0.467582	-0.763492	-0.300866	0.608374	0.632653	-0.678571	-0.714286	-0.446154	0.623377	0.760073	0.397122	0.644089	-0.928571	0.834921	-0.5	-0.401099	0.419481	0.357143	-0.783784	0.50304	-0.430851	0.556478
ZHOU_INFLAMMATORY_RESPONSE_FIMA_UP	-0.633333	0.533333	-0.533333	0.7	-0.866667	1	-0.933333	-0.766667	-0.633333	1	-1	-0.633333	-0.7	-0.733333	0.533333	0.533333	-0.7	-0.866667	-0.566667	0.666667	0.8	0.733333	-0.633333	0.733333	0.566667	-0.766667	0.733333	-0.9	-0.666667	0.833333	0.666667	-0.8	-0.933333	0.633333	0.666667	0.933333	0.966667
ZHOU_INFLAMMATORY_RESPONSE_LPS_UP	-0.633333	0.533333	-0.533333	0.7	-0.866667	1	-0.933333	-0.766667	-0.633333	1	-1	-0.633333	-0.7	-0.733333	0.533333	0.533333	-0.7	-0.866667	-0.566667	0.666667	0.8	0.733333	-0.633333	0.733333	0.566667	-0.766667	0.733333	-0.9	-0.666667	0.833333	0.666667	-0.8	-0.933333	0.633333	0.666667	0.933333	0.966667
KINSEY_TARGETS_OF_EWSR1_FLII_FUSION_UP	0.678571	0.785714	-0.821429	-0.585714	0.892857	0.785714	0.892857	-0.723046	0.699248	0.873249	0.821429	0.55662	-0.857143	-0.892857	-0.928571	-0.699875	-0.857143	0.52795	0.642857	0.392857	-0.464286	-0.833887	-0.353774	0.642857	0.708791	0.644089	0.592857	-0.395604	0.380952	-0.5	-0.321429	-0.729221	-0.685961	-0.617512	0.678571	0.502613	-0.392857
KINSEY_TARGETS_OF_EWSR1_FLII_FUSION_DN	-0.566667	0.833333	0.8	-0.9	-1	-0.866667	0.6	-0.733333	0.533333	0.733333	-0.8	0.566667	0.933333	0.833333	0.9	-0.533333	0.666667	0.7	0.733333	-0.8	0.766667	0.766667	-0.966667	-0.833333	-0.966667	-0.866667	-0.966667	-0.533333	0.533333	0.566667	0.533333	-0.666667	-0.633333	0.9	0.9	0.833333	-0.566667
NAGASHIMA_NRG1_SIGNALING_UP	0.733333	0.666667	-0.866667	-0.8	0.966667	0.7	0.933333	-1	0.966667	0.833333	0.9	-0.866667	-0.6	-0.966667	-0.8	0.566667	-0.9	0.5	0.9	0.866667	-0.566667	0.866667	0.666667	0.633333	0.666667	0.933333	-0.533333	0.6	-0.833333	-0.933333	-0.6	-0.533333	-0.833333	-0.866667	-1	-0.9	0.666667
KIM_WT1_TARGETS_DN	-0.766667	0.7	0.7	0.866667	0.733333	0.6	0.9	0.6	0.5	-0.766667	0.7	0.5	-0.766667	0.6	-0.7	-0.6	-0.866667	-0.6	0.866667	0.933333	-0.666667	-0.8	-0.933333	0.8	-0.766667	-0.6	-0.766667	-0.566667	-0.566667	-0.766667	-0.633333	-1	-0.966667	0.8	0.766667	1	1
KIM_WT1_TARGETS_8HR_DN	-0.759635	-0.482759	0.932184	0.689655	-0.612069	0.931034	-0.827586	-0.62069	-0.586207	0.596154	-0.965517	-0.655172	0.310345	0.325287	0.551724	0.551724	0.310345	-0.518319	-0.865517	0.689655	0.827586	0.661638	-0.586207	0.661638	0.861111	-0.440439	-0.445402	-0.793103	-0.689655	0.380218	0.571839	-0.293103	-0.666329	0.62069	-0.676044	0.689655	0.871767
KIM_WT1_TARGETS_12HR_DN	-0.551724	-0.781167	0.482759	0.724138	0.596154	0.862069	-0.625479	-0.310345	0.523873	0.827586	-0.659091	-0.37931	-0.724138	-0.758621	-0.591954	-0.482759	-0.724138	-0.655172	-0.737069	0.448276	-0.444171	0.310345	-0.517241	-0.275862	-0.448276	-0.793103	0.655172	-0.781167	0.728675	0.758621	0.571839	0.49179	-0.474513	0.52069	0.551724	0.681034	0.624608
ELVIDGE_HYPOXIA_DN	0.933333	0.766667	-0.9	-0.866667	0.9	0.733333	0.833333	-0.866667	0.933333	0.933333	0.966667	0.666667	-1	-0.833333	-0.866667	-0.933333	-1	-0.533333	0.633333	0.633333	-0.7	-0.833333	-0.733333	0.7	0.766667	0.666667	0.666667	-0.866667	0.833333	0.533333	-0.766667	0.633333	-0.533333	-0.566667	0.633333	-0.733333	0.633333
JAATINEN_HEMATOPOIETIC_STEM_CELL_UP	0.405956	0.551724	-0.816614	-0.35977	0.545517	0.724138	0.450265	-0.793103	0.771073	0.862069	-0.537037	-0.655172	-0.62069	-0.758621	-0.643103	0.551724	-0.724138	-0.816614	0.789409	0.689655	0.65674	0.758621	0.37931	0.655172	0.586207	0.573892	0.661638	-0.663218	-0.689655	-0.474513	0.413793	-0.737548	-0.862069	-0.562069	-0.725	0.471034	0.690517
JAATINEN_HEMATOPOIETIC_STEM_CELL_DN	0.49179	0.516667	0.517241	-0.586207	0.52069	-0.793103	0.517241	0.448276	0.413793	0.571839	-0.62069	-0.763158	0.96875	-0.586207	0.758621	-0.586207	0.448276	0.483836	0.502554	0.827586	-0.862069	-0.413793	0.818458	-0.431034	0.53854	0.683498	-0.537037	0.62	0.596154	-0.931034	0.862069	0.724138	-0.852941	0.689655	-0.555172	-0.816614	-0.965517
GRAHAM_CML_QUIESCENT_VS_NORMAL_QUIESCENT_DN	0.833333	-0.833333	-0.666667	0.5	-0.566667	0.533333	-0.666667	-0.933333	-0.533333	-0.933333	0.833333	0.966667	0.966667	-0.7	-0.833333	0.966667	0.8	-0.733333	-0.7	-0.766667	-0.533333	0.8	0.633333	-0.866667	-0.6	-0.7	-0.833333	0.866667	0.9	0.666667	0.633333	0.8	0.933333	-0.6	0.5	-0.966667	-0.6
GRAHAM_CML_QUIESCENT_VS_NORMAL_DIVIDING_UP	0.866667	-0.8	-0.6	0.533333	0.8	-0.633333	-0.833333	-0.966667	0.9	-0.566667	0.866667	0.733333	0.9	-0.866667	-0.9	-0.966667	1	-0.666667	-0.533333	-0.7	0.833333	0.9	0.6	-0.566667	0.633333	0.8	-0.8	0.8	0.5	-0.566667	-0.866667	-0.6	0.6	-0.666667	-0.8	-0.6	0.833333
GRAHAM_CML_QUIESCENT_VS_NORMAL_DIVIDING_DN	0.9	-1	0.5	-0.566667	0.5	-0.9	0.533333	0.633333	-0.6	0.666667	-0.6	-1	1	-0.566667	0.766667	-0.7	0.6	0.833333	0.966667	0.966667	-0.833333	0.6	-0.6	-0.933333	-0.7	0.866667	0.9	-0.833333	-0.866667	-0.9	0.833333	0.966667	0.566667	0.666667	-0.666667	-0.866667	-0.933333
GRAHAM_CML_DIVIDING_VS_NORMAL_DIVIDING_DN	0.9	-1	0.5	-0.566667	0.5	-0.9	0.533333	0.633333	-0.6	0.666667	-0.6	-1	1	-0.566667	0.766667	-0.7	0.6	0.833333	0.966667	0.966667	-0.833333	0.6	-0.6	-0.933333	-0.7	0.866667	0.9	-0.833333	-0.866667	-0.9	0.833333	0.966667	0.566667	0.666667	-0.666667	-0.866667	-0.933333
GRAHAM_CML_DIVIDING_VS_NORMAL_QUIESCENT_DN	0.833333	-0.833333	-0.666667	0.5	-0.566667	0.533333	-0.666667	-0.933333	-0.533333	-0.933333	0.833333	0.966667	0.966667	-0.7	-0.833333	0.966667	0.8	-0.733333	-0.7	-0.766667	-0.533333	0.8	0.633333	-0.866667	-0.6	-0.7	-0.833333	0.866667	0.9	0.666667	0.633333	0.8	0.933333	-0.6	0.5	-0.966667	-0.6
GRAHAM_NORMAL_QUIESCENT_VS_NORMAL_DIVIDING_UP	0.833333	-0.833333	-0.666667	0.5	-0.566667	0.533333	-0.666667	-0.933333	-0.533333	-0.933333	0.833333	0.966667	0.966667	-0.7	-0.833333	0.966667	0.8	-0.733333	-0.7	-0.766667	-0.533333	0.8	0.633333	-0.866667	-0.6	-0.7	-0.833333	0.866667	0.9	0.666667	0.633333	0.8	0.933333	-0.6	0.5	-0.966667	-0.6
GRAHAM_NORMAL_QUIESCENT_VS_NORMAL_DIVIDING_DN	0.9	-1	0.5	-0.566667	0.5	-0.9	0.533333	0.633333	-0.6	0.666667	-0.6	-1	1	-0.566667	0.766667	-0.7	0.6	0.833333	0.966667	0.966667	-0.833333	0.6	-0.6	-0.933333	-0.7	0.866667	0.9	-0.833333	-0.866667	-0.9	0.833333	0.966667	0.566667	0.666667	-0.666667	-0.866667	-0.933333
BIDUS_METASTASIS_DN	0.533333	0.633333	-0.566667	-0.666667	-0.6	-0.566667	-0.566667	0.566667	-0.7	-0.7	-0.7	0.833333	0.833333	0.966667	-0.566667	0.733333	-0.6	0.966667	-0.766667	-1	-0.6	0.633333	0.733333	-1	-0.666667	0.633333	0.533333	0.9	-0.6	0.933333	-1	1	1	0.733333	0.566667	-1	-1
WAMUNYOKOLI_OVARIAN_CANCER_LMP_UP	-0.310345	0.661638	-0.759635	0.655172	0.896552	0.689655	0.932184	-0.724138	0.655172	0.932184	0.689655	0.521552	-0.827586	-0.793103	-0.758621	-0.725	-0.655172	0.586207	0.466954	0.517241	-0.929803	-0.482759	-0.327586	0.586207	-0.482759	-0.517241	-0.781167	0.37931	0.724138	0.628736	-0.565831	0.384796	0.818458	-0.737548	0.577586	0.789409	-0.854885
WAMUNYOKOLI_OVARIAN_CANCER_LMP_DN	-0.566667	0.833333	0.8	-0.9	-1	-0.866667	0.6	-0.733333	0.533333	0.733333	-0.8	0.566667	0.933333	0.833333	0.9	-0.533333	0.666667	0.7	0.733333	-0.8	0.766667	0.766667	-0.966667	-0.833333	-0.966667	-0.866667	-0.966667	-0.533333	0.533333	0.566667	0.533333	-0.666667	-0.633333	0.9	0.9	0.833333	-0.566667
MAYBURD_RESPONSE_TO_L663536_DN	0.7	0.733333	-0.966667	0.633333	0.933333	0.866667	0.966667	-0.9	0.633333	0.5	0.933333	0.9	-0.8	-0.933333	-1	0.666667	-0.8	0.566667	0.766667	0.5	0.5	-0.533333	-0.833333	0.6	-0.566667	0.5	-0.566667	-0.633333	0.7	-0.633333	0.566667	-0.866667	-0.6	-0.8	0.833333	0.9	-0.533333
WATANABE_ULCERATIVE_COLITIS_WITH_CANCER_DN	0.866667	-0.8	-0.6	0.533333	0.8	-0.633333	-0.833333	-0.966667	0.9	-0.566667	0.866667	0.733333	0.9	-0.866667	-0.9	-0.966667	1	-0.666667	-0.533333	-0.7	0.833333	0.9	0.6	-0.566667	0.633333	0.8	-0.8	0.8	0.5	-0.566667	-0.866667	-0.6	0.6	-0.666667	-0.8	-0.6	0.833333
DODD_NASOPHARYNGEAL_CARCINOMA_UP	0.296296	0.566667	-0.685185	-0.224612	0.538889	0.62037	-0.557505	-0.395503	0.507937	0.625253	-0.402778	-0.526667	-0.666667	-0.417313	-0.530214	-0.537037	-0.642857	-0.407407	0.319923	-0.316551	0.398148	0.736111	0.600763	-0.296296	-0.37037	0.36141	-0.411616	-0.383598	-0.42328	0.435863	0.27381	0.561529	0.430556	-0.560386	-0.489247	0.375926	0.389434
DODD_NASOPHARYNGEAL_CARCINOMA_DN	0.616162	0.369048	0.444444	-0.481481	-0.331197	-0.305556	-0.586057	-0.60582	0.279461	-0.60582	0.564815	0.369048	0.726455	-0.62963	0.312169	-0.372054	0.673913	-0.385522	0.402357	0.400181	-0.36249	0.525463	0.520655	-0.316551	0.40963	0.398148	-0.404558	0.439815	0.516667	-0.535682	0.539141	0.5	-0.607918	-0.272222	-0.444444	-0.376852	-0.50463
RODRIGUES_THYROID_CARCINOMA_POORLY_DIFFERENTIATED_UP	0.965517	-0.414701	-0.758621	-0.862069	0.793103	0.586207	0.827586	-0.862069	0.965517	0.931034	1	-0.625479	-0.862069	-0.862069	-0.896552	-0.451868	-0.793103	0.661638	0.52069	-0.37931	-0.655172	-0.793103	0.500958	0.551724	0.703065	0.690517	0.689655	-0.896552	0.862069	0.517241	-0.793103	-0.506158	0.571839	-0.448276	-0.37931	-0.275862	-0.37931
RODRIGUES_THYROID_CARCINOMA_POORLY_DIFFERENTIATED_DN	0.5	-0.633333	0.633333	0.566667	-0.9	0.933333	-0.7	0.533333	-0.9	-0.966667	0.8	1	0.7	-0.633333	-0.533333	0.9	0.566667	-0.933333	0.666667	-0.9	0.9	0.666667	-0.7	-0.7	0.6	-0.933333	0.6	-0.7	-0.633333	0.966667	0.733333	-0.633333	-0.8	-0.9	0.6	0.7	0.866667
RODRIGUES_THYROID_CARCINOMA_ANAPLASTIC_UP	0.947337	-0.614169	-0.587209	-0.558897	0.821429	0.628049	0.714286	-0.61186	0.857143	0.857143	0.8	-0.484127	-0.892857	-0.857143	-0.821429	-0.383117	-0.821429	0.392857	-0.534562	-0.392857	-0.678571	-0.75	0.478764	-0.321429	0.43	0.424603	0.678571	-0.831633	0.892857	0.535714	-0.761324	0.364555	0.648268	0.464286	-0.392857	0.291506	-0.392857
GOZGIT_ESR1_TARGETS_UP	-0.633333	0.533333	-0.533333	0.7	-0.866667	1	-0.933333	-0.766667	-0.633333	1	-1	-0.633333	-0.7	-0.733333	0.533333	0.533333	-0.7	-0.866667	-0.566667	0.666667	0.8	0.733333	-0.633333	0.733333	0.566667	-0.766667	0.733333	-0.9	-0.666667	0.833333	0.666667	-0.8	-0.933333	0.633333	0.666667	0.933333	0.966667
GOZGIT_ESR1_TARGETS_DN	0.527586	-0.62069	-0.344828	0.782132	0.448276	0.65674	-0.689655	-0.474513	-0.966667	-0.827586	0.352586	0.896552	0.690517	-0.606322	-0.62069	1	0.386853	-0.758621	-0.724138	-0.591954	-0.816614	0.827586	0.655172	-0.896552	-0.669761	-0.310345	-0.862069	0.655172	0.729885	0.689655	-0.37931	0.689655	0.931034	0.413793	0.743103	-0.715517	-0.62069
HAHTOLA_SEZARY_SYNDROM_DN	0.9	-1	0.5	-0.566667	0.5	-0.9	0.533333	0.633333	-0.6	0.666667	-0.6	-1	1	-0.566667	0.766667	-0.7	0.6	0.833333	0.966667	0.966667	-0.833333	0.6	-0.6	-0.933333	-0.7	0.866667	0.9	-0.833333	-0.866667	-0.9	0.833333	0.966667	0.566667	0.666667	-0.666667	-0.866667	-0.933333
HAHTOLA_MYCOSIS_FUNGOIDES_SKIN_UP	-0.966667	-0.666667	0.966667	0.666667	0.6	0.9	-0.8	-0.6	-0.566667	-0.866667	-0.933333	-0.8	0.733333	0.766667	0.633333	0.6	0.733333	0.666667	-0.966667	0.833333	0.933333	0.5	-0.566667	0.5	1	0.6	-0.866667	-0.766667	-0.7	-0.8	-0.533333	0.766667	0.633333	0.6	-0.966667	0.666667	0.533333
HAHTOLA_MYCOSIS_FUNGOIDES_CD4_UP	-0.933333	-0.766667	0.9	0.733333	-0.7	-0.666667	0.633333	-0.633333	-0.733333	0.7	-0.533333	0.533333	0.533333	0.733333	0.866667	0.5	0.7	-1	0.533333	0.9	0.733333	-0.733333	0.933333	0.833333	0.933333	-0.633333	0.966667	-0.6	0.6	-0.666667	-0.666667	-0.9	0.766667	-0.733333	-0.866667	0.8	-0.866667
HAHTOLA_MYCOSIS_FUNGOIDES_CD4_DN	-0.566667	0.833333	0.8	-0.9	-1	-0.866667	0.6	-0.733333	0.533333	0.733333	-0.8	0.566667	0.933333	0.833333	0.9	-0.533333	0.666667	0.7	0.733333	-0.8	0.766667	0.766667	-0.966667	-0.833333	-0.966667	-0.866667	-0.966667	-0.533333	0.533333	0.566667	0.533333	-0.666667	-0.633333	0.9	0.9	0.833333	-0.566667
KOKKINAKIS_METHIONINE_DEPRIVATION_48HR_UP	-0.929803	-0.655172	0.728675	0.586207	-0.663218	0.931034	-0.724138	-0.482759	-0.781167	-0.896552	-0.499216	0.645833	0.724138	0.466954	0.52069	0.677802	0.586207	-0.625479	-0.676044	-0.419279	0.931034	0.571839	-0.586207	-0.606322	0.815789	-0.712284	-0.612069	-0.724138	-0.655172	0.595952	0.661638	0.466954	-0.44695	-0.663218	-0.759635	0.689655	0.746684
KOKKINAKIS_METHIONINE_DEPRIVATION_96HR_UP	-0.929803	-0.655172	0.728675	0.586207	-0.663218	0.931034	-0.724138	-0.482759	-0.781167	-0.896552	-0.499216	0.645833	0.724138	0.466954	0.52069	0.677802	0.586207	-0.625479	-0.676044	-0.419279	0.931034	0.571839	-0.586207	-0.606322	0.815789	-0.712284	-0.612069	-0.724138	-0.655172	0.595952	0.661638	0.466954	-0.44695	-0.663218	-0.759635	0.689655	0.746684
CHOW_RASSF1_TARGETS_UP	-0.833333	0.966667	0.833333	-0.533333	0.566667	0.5	0.766667	0.866667	-0.8	0.566667	0.566667	0.933333	0.766667	-0.666667	-0.633333	-0.733333	-0.966667	0.866667	-0.8	-0.966667	0.666667	-0.866667	0.7	-0.9	0.966667	0.9	0.8	0.933333	0.666667	-0.866667	-0.966667	-0.766667	-0.566667	0.533333	-0.9	0.966667	-0.733333
ENK_UV_RESPONSE_EPIDERMIS_UP	-0.310345	0.661638	-0.759635	0.655172	0.896552	0.689655	0.932184	-0.724138	0.655172	0.932184	0.689655	0.521552	-0.827586	-0.793103	-0.758621	-0.725	-0.655172	0.586207	0.466954	0.517241	-0.929803	-0.482759	-0.327586	0.586207	-0.482759	-0.517241	-0.781167	0.37931	0.724138	0.628736	-0.565831	0.384796	0.818458	-0.737548	0.577586	0.789409	-0.854885
ENK_UV_RESPONSE_EPIDERMIS_DN	0.635279	-0.862069	-0.689655	0.96875	-0.586207	-0.536638	-0.655172	-0.625479	0.571839	-0.758621	0.445233	0.932184	0.896552	0.426437	-0.46092	0.624608	0.827586	0.606034	-0.310345	-0.758621	-0.892573	0.586207	0.52069	0.493534	0.413793	-0.689655	-0.724138	0.896552	0.655172	0.571839	0.681034	0.586207	0.89532	0.774784	-0.777586	-0.724138	0.474138
ENK_UV_RESPONSE_KERATINOCYTE_UP	-0.966667	-0.666667	0.966667	0.666667	0.6	0.9	-0.8	-0.6	-0.566667	-0.866667	-0.933333	-0.8	0.733333	0.766667	0.633333	0.6	0.733333	0.666667	-0.966667	0.833333	0.933333	0.5	-0.566667	0.5	1	0.6	-0.866667	-0.766667	-0.7	-0.8	-0.533333	0.766667	0.633333	0.6	-0.966667	0.666667	0.533333
ENK_UV_RESPONSE_KERATINOCYTE_DN	1	-0.866667	-0.733333	-0.833333	0.766667	0.566667	0.8	-0.833333	1	0.9	1	-0.933333	-0.833333	-1	-0.933333	0.866667	-0.766667	0.733333	0.5	-0.666667	-0.633333	-0.766667	0.866667	0.533333	0.5	0.966667	0.766667	-0.933333	0.866667	0.5	-0.933333	-0.833333	0.666667	0.566667	-0.7	0.733333	-0.633333
LAU_APOPTOSIS_CDKN2A_UP	-1	-0.586207	0.965517	0.37931	0.62069	0.655172	-0.324353	-0.62069	-0.865517	-0.562069	-0.931034	-0.293103	-0.445402	0.608621	-0.37931	0.725152	0.758621	0.689655	0.534483	0.724138	0.725152	-0.517241	-0.643103	-0.517241	0.758621	0.815789	-0.655172	0.289871	-0.724138	-0.501437	-0.854885	0.608621	-0.37931	-0.712284	-0.965517	0.62069	0.517241
DELYS_THYROID_CANCER_UP	0.515957	-0.357143	0.291105	-0.679803	0.455811	-0.538328	0.479592	-0.630952	0.707875	-0.40027	0.48728	-0.516234	0.671603	-0.37967	0.462687	0.766234	-0.343838	-0.722973	0.403061	0.512987	-0.571429	0.754762	0.571429	-0.447802	-0.538328	0.620879	-0.719697	0.607143	0.474239	-0.484127	0.428571	0.398618	0.438525	0.491558	-0.878788	-0.613503	0.55662
CHIARADONNA_NEOPLASTIC_TRANSFORMATION_KRAS_UP	1	-0.866667	-0.733333	-0.833333	0.766667	0.566667	0.8	-0.833333	1	0.9	1	-0.933333	-0.833333	-1	-0.933333	0.866667	-0.766667	0.733333	0.5	-0.666667	-0.633333	-0.766667	0.866667	0.533333	0.5	0.966667	0.766667	-0.933333	0.866667	0.5	-0.933333	-0.833333	0.666667	0.566667	-0.7	0.733333	-0.633333
CASTELLANO_NRAS_TARGETS_UP	0.833333	-0.833333	-0.666667	0.5	-0.566667	0.533333	-0.666667	-0.933333	-0.533333	-0.933333	0.833333	0.966667	0.966667	-0.7	-0.833333	0.966667	0.8	-0.733333	-0.7	-0.766667	-0.533333	0.8	0.633333	-0.866667	-0.6	-0.7	-0.833333	0.866667	0.9	0.666667	0.633333	0.8	0.933333	-0.6	0.5	-0.966667	-0.6
CHEBOTAEV_GR_TARGETS_UP	0.733333	0.666667	-0.866667	-0.8	0.966667	0.7	0.933333	-1	0.966667	0.833333	0.9	-0.866667	-0.6	-0.966667	-0.8	0.566667	-0.9	0.5	0.9	0.866667	-0.566667	0.866667	0.666667	0.633333	0.666667	0.933333	-0.533333	0.6	-0.833333	-0.933333	-0.6	-0.533333	-0.833333	-0.866667	-1	-0.9	0.666667
LINDGREN_BLADDER_CANCER_CLUSTER_1_UP	-0.966667	-0.666667	0.966667	0.666667	0.6	0.9	-0.8	-0.6	-0.566667	-0.866667	-0.933333	-0.8	0.733333	0.766667	0.633333	0.6	0.733333	0.666667	-0.966667	0.833333	0.933333	0.5	-0.566667	0.5	1	0.6	-0.866667	-0.766667	-0.7	-0.8	-0.533333	0.766667	0.633333	0.6	-0.966667	0.666667	0.533333
LINDGREN_BLADDER_CANCER_CLUSTER_1_DN	0.52069	0.523873	-0.383621	-0.508621	-0.419279	0.965517	0.738095	-0.482759	-0.419279	-0.505517	0.793103	0.861111	-0.535441	-0.663218	-0.929803	0.44003	-0.764368	-0.526273	0.62069	-0.663218	0.729885	-0.573022	0.483836	0.738095	0.62069	-0.526273	0.62069	-0.344828	-0.655172	0.818458	0.724138	-0.712284	-0.827586	-0.724138	0.62069	0.551724	0.580819
LINDGREN_BLADDER_CANCER_CLUSTER_3_DN	-0.835253	-0.326819	0.694156	-0.343838	0.462687	0.54371	-0.357143	-0.321429	0.545714	0.368182	-0.558271	-0.392857	0.376866	0.476623	0.403061	-0.428571	-0.285714	0.452765	-0.654762	0.333624	0.442431	0.336207	-0.835253	-0.719697	0.476923	-0.755602	-0.734962	-0.539474	0.638704	-0.285714	0.5	0.609244	0.453668	0.650433	-0.455195	0.678571	-0.5
MARKEY_RB1_ACUTE_LOF_DN	0.862069	-0.862069	-0.555172	-0.517241	-0.517241	-0.781167	-0.482759	-0.666329	-0.551724	-0.625479	0.635279	-0.5	1	-0.586207	-0.355364	0.690517	0.62069	0.445233	0.690517	0.624608	-0.777586	0.62069	0.413793	-0.896552	-0.62069	0.53854	0.464734	0.409688	0.44003	-0.573022	0.655172	0.827586	0.774784	0.413793	-0.555172	-0.896552	-0.764368
GRAESSMANN_APOPTOSIS_BY_SERUM_DEPRIVATION_UP	0.359422	-0.636804	-0.568627	0.873989	-0.509967	-0.476601	-0.406909	-0.438776	0.5	-0.678571	0.408163	0.843074	0.583333	-0.357143	0.402256	0.638704	0.477166	-0.5	0.446886	0.50304	-0.641534	0.55989	-0.509967	0.488095	0.448413	-0.5	-0.714286	0.793313	0.680233	0.345238	-0.392857	-0.568627	-0.532857	0.730519	0.48913	0.525424	0.563636
GRAESSMANN_APOPTOSIS_BY_SERUM_DEPRIVATION_DN	-0.717742	0.794872	0.392857	0.440887	-0.311039	0.438005	-0.535714	-0.5	0.324455	0.473058	0.447802	0.563636	-0.622822	-0.642857	0.285714	-0.508772	-0.464286	-0.514286	-0.509967	-0.382219	-0.691358	0.428571	0.634988	0.502613	0.571429	-0.686147	-0.809927	0.563636	0.856593	0.551085	0.492063	0.551495	-0.434762	-0.453833	-0.428571	0.464286	-0.613503
ODONNELL_METASTASIS_UP	-0.566667	0.833333	0.8	-0.9	-1	-0.866667	0.6	-0.733333	0.533333	0.733333	-0.8	0.566667	0.933333	0.833333	0.9	-0.533333	0.666667	0.7	0.733333	-0.8	0.766667	0.766667	-0.966667	-0.833333	-0.966667	-0.866667	-0.966667	-0.533333	0.533333	0.566667	0.533333	-0.666667	-0.633333	0.9	0.9	0.833333	-0.566667
GRAESSMANN_RESPONSE_TO_MC_AND_SERUM_DEPRIVATION_UP	0.359422	-0.636804	-0.568627	0.873989	-0.509967	-0.476601	-0.406909	-0.438776	0.5	-0.678571	0.408163	0.843074	0.583333	-0.357143	0.402256	0.638704	0.477166	-0.5	0.446886	0.50304	-0.641534	0.55989	-0.509967	0.488095	0.448413	-0.5	-0.714286	0.793313	0.680233	0.345238	-0.392857	-0.568627	-0.532857	0.730519	0.48913	0.525424	0.563636
GRAESSMANN_RESPONSE_TO_MC_AND_SERUM_DEPRIVATION_DN	-0.652709	-0.517241	-0.37931	0.586207	-0.396552	0.689655	-0.606322	-0.482759	-0.396552	0.483374	0.689655	0.673913	-0.640517	-0.655172	-0.652709	-0.537037	-0.448276	-0.666329	0.37931	-0.71798	-0.484748	0.551724	0.426437	-0.448276	0.551724	-0.823892	-0.663218	-0.310345	0.725152	0.896552	-0.324353	0.628736	0.595952	-0.854885	-0.413793	0.502155	-0.396552
GRAESSMANN_APOPTOSIS_BY_DOXORUBICIN_UP	0.539092	-0.38733	-0.758033	0.358799	-0.425792	0.43662	-0.637214	-0.431104	0.381828	-0.439415	0.320381	0.394374	0.465227	0.333333	-0.314735	0.615385	0.341026	-0.486325	0.25775	-0.27556	0.474359	0.846154	0.462687	0.220111	0.269231	-0.31981	-0.307692	0.351901	-0.340999	0.44987	0.295637	0.46343	-0.449833	0.382716	-0.490542	-0.511312	0.381828
GRAESSMANN_APOPTOSIS_BY_DOXORUBICIN_DN	0.781187	-0.395604	-0.678571	-0.535109	0.821429	0.607143	0.797038	-0.75	0.928571	0.964286	0.84507	-0.570028	-0.892857	-0.821429	-0.785714	-0.665584	-0.678571	0.602857	0.392857	-0.392857	-0.678571	-0.704633	0.585065	0.571429	0.559524	0.638704	-0.343838	-0.672518	0.892857	0.708995	-0.821429	0.308123	0.671603	0.464286	-0.392857	0.285714	-0.482601
GRAESSMANN_RESPONSE_TO_MC_AND_DOXORUBICIN_UP	-0.413793	0.789409	-0.777586	-0.310345	-0.655172	0.861111	-0.931034	0.624608	-0.712284	0.516667	-0.805556	-0.413793	-0.689655	0.704545	0.551724	0.608621	-0.606322	-0.612069	-0.781167	-0.625479	0.827586	0.758621	0.815789	-0.275862	-0.619253	-0.793103	0.474138	-0.758621	-0.763158	0.724138	0.689655	0.380218	-0.451868	-0.383621	-0.344828	0.725152	0.818458
GRAESSMANN_RESPONSE_TO_MC_AND_DOXORUBICIN_DN	1	-0.866667	-0.733333	-0.833333	0.766667	0.566667	0.8	-0.833333	1	0.9	1	-0.933333	-0.833333	-1	-0.933333	0.866667	-0.766667	0.733333	0.5	-0.666667	-0.633333	-0.766667	0.866667	0.533333	0.5	0.966667	0.766667	-0.933333	0.866667	0.5	-0.933333	-0.833333	0.666667	0.566667	-0.7	0.733333	-0.633333
GAUSSMANN_MLL_AF4_FUSION_TARGETS_F_UP	-0.655172	0.517241	-0.551724	0.724138	0.384796	0.738095	-0.892573	-0.724138	0.628736	1	-0.725	-0.655172	-0.724138	-0.758621	-0.536638	-0.90625	-0.655172	-0.562069	-0.586207	0.586207	-0.552474	0.557471	0.523873	0.586207	0.551724	-0.591954	-0.501815	-0.535441	0.681034	0.862069	-0.400246	0.437069	0.502554	0.52069	0.37931	0.831034	0.52321
MISSIAGLIA_REGULATED_BY_METHYLATION_DN	0.7	0.733333	-0.966667	0.633333	0.933333	0.866667	0.966667	-0.9	0.633333	0.5	0.933333	0.9	-0.8	-0.933333	-1	0.666667	-0.8	0.566667	0.766667	0.5	0.5	-0.533333	-0.833333	0.6	-0.566667	0.5	-0.566667	-0.633333	0.7	-0.633333	0.566667	-0.866667	-0.6	-0.8	0.833333	0.9	-0.533333
WANG_BARRETTS_ESOPHAGUS_DN	-0.733333	0.5	-0.633333	0.8	0.866667	0.666667	-0.533333	-0.7	0.866667	0.966667	0.666667	-0.766667	-0.966667	-0.766667	-0.733333	-1	-0.633333	0.633333	-0.633333	0.566667	-0.966667	0.533333	0.8	0.566667	0.533333	-0.566667	-0.9	0.7	0.933333	0.866667	-0.8	0.866667	0.966667	-0.533333	-0.633333	-0.566667	-0.9
WANG_ESOPHAGUS_CANCER_VS_NORMAL_DN	0.471034	0.365764	-0.471552	0.493534	0.85809	0.758621	0.635279	-0.816614	0.758621	0.681034	0.545517	0.689655	-0.852941	-0.619253	-0.612069	-0.827586	-0.966667	-0.737548	0.655172	0.775	-0.724138	-0.689655	-0.758621	0.724138	0.793103	-0.676044	0.571839	-0.896552	0.782132	-0.482759	0.521552	0.681034	-0.555172	-0.90625	0.681034	-0.758621	0.681034
MCBRYAN_PUBERTAL_BREAST_4_5WK_UP	-0.8	1	0.533333	-0.6	0.633333	-0.766667	0.5	-0.566667	0.7	-0.533333	-0.666667	-0.666667	-0.533333	-0.6	0.733333	-0.566667	-0.566667	-0.7	-0.933333	0.8	-1	-0.6	0.966667	0.9	0.866667	0.566667	-1	1	1	-0.966667	1	0.7	-1	0.766667	-0.533333	-0.533333	-0.966667
MCBRYAN_PUBERTAL_BREAST_5_6WK_UP	0.733333	0.666667	-0.866667	-0.8	0.966667	0.7	0.933333	-1	0.966667	0.833333	0.9	-0.866667	-0.6	-0.966667	-0.8	0.566667	-0.9	0.5	0.9	0.866667	-0.566667	0.866667	0.666667	0.633333	0.666667	0.933333	-0.533333	0.6	-0.833333	-0.933333	-0.6	-0.533333	-0.833333	-0.866667	-1	-0.9	0.666667
HAMAI_APOPTOSIS_VIA_TRAIL_UP	0.7	0.733333	-0.966667	0.633333	0.933333	0.866667	0.966667	-0.9	0.633333	0.5	0.933333	0.9	-0.8	-0.933333	-1	0.666667	-0.8	0.566667	0.766667	0.5	0.5	-0.533333	-0.833333	0.6	-0.566667	0.5	-0.566667	-0.633333	0.7	-0.633333	0.566667	-0.866667	-0.6	-0.8	0.833333	0.9	-0.533333
HAMAI_APOPTOSIS_VIA_TRAIL_DN	-0.733333	0.5	-0.633333	0.8	0.866667	0.666667	-0.533333	-0.7	0.866667	0.966667	0.666667	-0.766667	-0.966667	-0.766667	-0.733333	-1	-0.633333	0.633333	-0.633333	0.566667	-0.966667	0.533333	0.8	0.566667	0.533333	-0.566667	-0.9	0.7	0.933333	0.866667	-0.8	0.866667	0.966667	-0.533333	-0.633333	-0.566667	-0.9
MCBRYAN_PUBERTAL_TGFB1_TARGETS_DN	-0.8	1	0.533333	-0.6	0.633333	-0.766667	0.5	-0.566667	0.7	-0.533333	-0.666667	-0.666667	-0.533333	-0.6	0.733333	-0.566667	-0.566667	-0.7	-0.933333	0.8	-1	-0.6	0.966667	0.9	0.866667	0.566667	-1	1	1	-0.966667	1	0.7	-1	0.766667	-0.533333	-0.533333	-0.966667
LANG_MYB_FAMILY_TARGETS	0.5	-0.633333	0.633333	0.566667	-0.9	0.933333	-0.7	0.533333	-0.9	-0.966667	0.8	1	0.7	-0.633333	-0.533333	0.9	0.566667	-0.933333	0.666667	-0.9	0.9	0.666667	-0.7	-0.7	0.6	-0.933333	0.6	-0.7	-0.633333	0.966667	0.733333	-0.633333	-0.8	-0.9	0.6	0.7	0.866667
NUNODA_RESPONSE_TO_DASATINIB_IMATINIB_UP	0.5	-0.633333	0.633333	0.566667	-0.9	0.933333	-0.7	0.533333	-0.9	-0.966667	0.8	1	0.7	-0.633333	-0.533333	0.9	0.566667	-0.933333	0.666667	-0.9	0.9	0.666667	-0.7	-0.7	0.6	-0.933333	0.6	-0.7	-0.633333	0.966667	0.733333	-0.633333	-0.8	-0.9	0.6	0.7	0.866667
DARWICHE_SKIN_TUMOR_PROMOTER_DN	-0.7	0.6	0.866667	-0.7	-0.966667	-0.933333	-0.733333	0.933333	-0.666667	0.6	-0.966667	-0.966667	-0.633333	0.933333	1	0.833333	0.633333	-0.9	-0.733333	0.766667	-0.766667	-0.566667	0.533333	-0.666667	-0.933333	-0.533333	-0.733333	0.566667	0.766667	0.633333	0.6	-0.7	0.733333	0.966667	-0.566667	0.866667	0.9
DARWICHE_PAPILLOMA_RISK_LOW_DN	-0.7	0.6	0.866667	-0.7	-0.966667	-0.933333	-0.733333	0.933333	-0.666667	0.6	-0.966667	-0.966667	-0.633333	0.933333	1	0.833333	0.633333	-0.9	-0.733333	0.766667	-0.766667	-0.566667	0.533333	-0.666667	-0.933333	-0.533333	-0.733333	0.566667	0.766667	0.633333	0.6	-0.7	0.733333	0.966667	-0.566667	0.866667	0.9
DARWICHE_PAPILLOMA_RISK_HIGH_DN	-0.7	0.6	0.866667	-0.7	-0.966667	-0.933333	-0.733333	0.933333	-0.666667	0.6	-0.966667	-0.966667	-0.633333	0.933333	1	0.833333	0.633333	-0.9	-0.733333	0.766667	-0.766667	-0.566667	0.533333	-0.666667	-0.933333	-0.533333	-0.733333	0.566667	0.766667	0.633333	0.6	-0.7	0.733333	0.966667	-0.566667	0.866667	0.9
DARWICHE_SQUAMOUS_CELL_CARCINOMA_DN	-0.7	0.6	0.866667	-0.7	-0.966667	-0.933333	-0.733333	0.933333	-0.666667	0.6	-0.966667	-0.966667	-0.633333	0.933333	1	0.833333	0.633333	-0.9	-0.733333	0.766667	-0.766667	-0.566667	0.533333	-0.666667	-0.933333	-0.533333	-0.733333	0.566667	0.766667	0.633333	0.6	-0.7	0.733333	0.966667	-0.566667	0.866667	0.9
RAMJAUN_APOPTOSIS_BY_TGFB1_VIA_SMAD4_DN	0.733333	0.666667	-0.866667	-0.8	0.966667	0.7	0.933333	-1	0.966667	0.833333	0.9	-0.866667	-0.6	-0.966667	-0.8	0.566667	-0.9	0.5	0.9	0.866667	-0.566667	0.866667	0.666667	0.633333	0.666667	0.933333	-0.533333	0.6	-0.833333	-0.933333	-0.6	-0.533333	-0.833333	-0.866667	-1	-0.9	0.666667
MARKS_HDAC_TARGETS_UP	-1	-0.566667	0.933333	-0.633333	0.7	0.633333	0.733333	-0.8	-0.966667	0.633333	-0.9	0.766667	-0.866667	0.533333	-0.666667	0.933333	0.9	0.8	1	0.7	0.6	-0.633333	-0.8	-0.633333	0.733333	1	-0.633333	0.766667	-0.933333	0.6	-0.9	0.533333	-0.733333	-0.933333	-0.933333	0.6	0.5
RIZ_ERYTHROID_DIFFERENTIATION	1	-0.866667	-0.733333	-0.833333	0.766667	0.566667	0.8	-0.833333	1	0.9	1	-0.933333	-0.833333	-1	-0.933333	0.866667	-0.766667	0.733333	0.5	-0.666667	-0.633333	-0.766667	0.866667	0.533333	0.5	0.966667	0.766667	-0.933333	0.866667	0.5	-0.933333	-0.833333	0.666667	0.566667	-0.7	0.733333	-0.633333
RIZ_ERYTHROID_DIFFERENTIATION_CCNE1	1	-0.866667	-0.733333	-0.833333	0.766667	0.566667	0.8	-0.833333	1	0.9	1	-0.933333	-0.833333	-1	-0.933333	0.866667	-0.766667	0.733333	0.5	-0.666667	-0.633333	-0.766667	0.866667	0.533333	0.5	0.966667	0.766667	-0.933333	0.866667	0.5	-0.933333	-0.833333	0.666667	0.566667	-0.7	0.733333	-0.633333
EBAUER_TARGETS_OF_PAX3_FOXO1_FUSION_UP	-0.733333	0.5	-0.633333	0.8	0.866667	0.666667	-0.533333	-0.7	0.866667	0.966667	0.666667	-0.766667	-0.966667	-0.766667	-0.733333	-1	-0.633333	0.633333	-0.633333	0.566667	-0.966667	0.533333	0.8	0.566667	0.533333	-0.566667	-0.9	0.7	0.933333	0.866667	-0.8	0.866667	0.966667	-0.533333	-0.633333	-0.566667	-0.9
PEREZ_TP53_TARGETS	-0.608466	0.37037	0.739352	-0.383704	-0.881568	0.456538	-0.594907	0.488426	-0.518519	-0.574603	-0.635943	0.3875	0.627838	0.717593	0.774411	0.703704	0.62963	-0.592593	-0.372054	-0.327635	0.636243	0.541667	-0.576599	-0.678704	-0.540741	-0.740741	-0.674837	-0.516204	0.333333	0.446296	0.518519	0.333333	-0.296296	0.568783	-0.398447	0.740741	0.777778
PEREZ_TP63_TARGETS	-0.566667	0.833333	0.8	-0.9	-1	-0.866667	0.6	-0.733333	0.533333	0.733333	-0.8	0.566667	0.933333	0.833333	0.9	-0.533333	0.666667	0.7	0.733333	-0.8	0.766667	0.766667	-0.966667	-0.833333	-0.966667	-0.866667	-0.966667	-0.533333	0.533333	0.566667	0.533333	-0.666667	-0.633333	0.9	0.9	0.833333	-0.566667
PEREZ_TP53_AND_TP63_TARGETS	-0.566667	0.833333	0.8	-0.9	-1	-0.866667	0.6	-0.733333	0.533333	0.733333	-0.8	0.566667	0.933333	0.833333	0.9	-0.533333	0.666667	0.7	0.733333	-0.8	0.766667	0.766667	-0.966667	-0.833333	-0.966667	-0.866667	-0.966667	-0.533333	0.533333	0.566667	0.533333	-0.666667	-0.633333	0.9	0.9	0.833333	-0.566667
BAKER_HEMATOPOESIS_STAT1_TARGETS	-0.966667	-0.666667	0.966667	0.666667	0.6	0.9	-0.8	-0.6	-0.566667	-0.866667	-0.933333	-0.8	0.733333	0.766667	0.633333	0.6	0.733333	0.666667	-0.966667	0.833333	0.933333	0.5	-0.566667	0.5	1	0.6	-0.866667	-0.766667	-0.7	-0.8	-0.533333	0.766667	0.633333	0.6	-0.966667	0.666667	0.533333
GALLUZZI_PERMEABILIZE_MITOCHONDRIA	0.49179	0.516667	0.517241	-0.586207	0.52069	-0.793103	0.517241	0.448276	0.413793	0.571839	-0.62069	-0.763158	0.96875	-0.586207	0.758621	-0.586207	0.448276	0.483836	0.502554	0.827586	-0.862069	-0.413793	0.818458	-0.431034	0.53854	0.683498	-0.537037	0.62	0.596154	-0.931034	0.862069	0.724138	-0.852941	0.689655	-0.555172	-0.816614	-0.965517
DUTTA_APOPTOSIS_VIA_NFKB	-0.659091	0.448276	0.493534	-0.655172	0.724138	0.655172	0.758621	-0.827586	0.483374	0.655172	0.417385	-0.414701	-0.669761	-0.865517	-0.689655	0.774784	0.417385	0.743103	0.931034	0.724138	0.448276	0.628736	-0.400246	-0.37931	0.689655	0.965517	-0.551724	0.62069	-0.862069	-0.712284	-0.71798	-0.482759	-0.758621	-0.896552	-0.965517	-0.663218	0.571839
DEBOSSCHER_NFKB_TARGETS_REPRESSED_BY_GLUCOCORTICOIDS	-0.633333	0.533333	-0.533333	0.7	-0.866667	1	-0.933333	-0.766667	-0.633333	1	-1	-0.633333	-0.7	-0.733333	0.533333	0.533333	-0.7	-0.866667	-0.566667	0.666667	0.8	0.733333	-0.633333	0.733333	0.566667	-0.766667	0.733333	-0.9	-0.666667	0.833333	0.666667	-0.8	-0.933333	0.633333	0.666667	0.933333	0.966667
HUMMERICH_SKIN_CANCER_PROGRESSION_UP	-0.740741	-0.555556	0.71972	0.583014	0.666667	0.703704	-0.518519	-0.240741	-0.682927	0.344542	-0.747863	0.333333	-0.537538	0.259259	-0.407407	0.579984	0.407407	0.33908	-0.399471	0.592593	-0.474255	0.471065	0.502315	-0.637963	0.442857	0.574074	-0.833821	0.388889	0.322985	0.402778	-0.759259	0.648148	0.636452	-0.469404	-0.62963	-0.37037	-0.598441
RASHI_RESPONSE_TO_IONIZING_RADIATION_5	-1	-0.566667	0.933333	-0.633333	0.7	0.633333	0.733333	-0.8	-0.966667	0.633333	-0.9	0.766667	-0.866667	0.533333	-0.666667	0.933333	0.9	0.8	1	0.7	0.6	-0.633333	-0.8	-0.633333	0.733333	1	-0.633333	0.766667	-0.933333	0.6	-0.9	0.533333	-0.733333	-0.933333	-0.933333	0.6	0.5
RASHI_RESPONSE_TO_IONIZING_RADIATION_6	0.833333	-0.833333	-0.666667	0.5	-0.566667	0.533333	-0.666667	-0.933333	-0.533333	-0.933333	0.833333	0.966667	0.966667	-0.7	-0.833333	0.966667	0.8	-0.733333	-0.7	-0.766667	-0.533333	0.8	0.633333	-0.866667	-0.6	-0.7	-0.833333	0.866667	0.9	0.666667	0.633333	0.8	0.933333	-0.6	0.5	-0.966667	-0.6
SCHAVOLT_TARGETS_OF_TP53_AND_TP63	-0.966667	-0.666667	0.966667	0.666667	0.6	0.9	-0.8	-0.6	-0.566667	-0.866667	-0.933333	-0.8	0.733333	0.766667	0.633333	0.6	0.733333	0.666667	-0.966667	0.833333	0.933333	0.5	-0.566667	0.5	1	0.6	-0.866667	-0.766667	-0.7	-0.8	-0.533333	0.766667	0.633333	0.6	-0.966667	0.666667	0.533333
FARMER_BREAST_CANCER_APOCRINE_VS_BASAL	0.733333	0.666667	-0.866667	-0.8	0.966667	0.7	0.933333	-1	0.966667	0.833333	0.9	-0.866667	-0.6	-0.966667	-0.8	0.566667	-0.9	0.5	0.9	0.866667	-0.566667	0.866667	0.666667	0.633333	0.666667	0.933333	-0.533333	0.6	-0.833333	-0.933333	-0.6	-0.533333	-0.833333	-0.866667	-1	-0.9	0.666667
SCHLOSSER_MYC_TARGETS_REPRESSED_BY_SERUM	1	-0.866667	-0.733333	-0.833333	0.766667	0.566667	0.8	-0.833333	1	0.9	1	-0.933333	-0.833333	-1	-0.933333	0.866667	-0.766667	0.733333	0.5	-0.666667	-0.633333	-0.766667	0.866667	0.533333	0.5	0.966667	0.766667	-0.933333	0.866667	0.5	-0.933333	-0.833333	0.666667	0.566667	-0.7	0.733333	-0.633333
SCHLOSSER_SERUM_RESPONSE_DN	0.534483	-0.689655	0.655993	-0.46092	0.62069	0.729885	0.320881	-0.62069	0.911765	0.44003	0.553571	-0.827586	-0.38641	-0.630435	-0.666329	0.628736	-0.275862	0.689655	-0.929803	0.527586	0.725152	-0.696121	0.746684	0.517241	0.96875	0.771073	-0.414701	-0.793103	0.53854	-0.737548	-0.892573	-0.355364	0.655172	0.586207	-0.724138	0.689655	-0.482759
MATTIOLI_MULTIPLE_MYELOMA_WITH_14Q32_TRANSLOCATIONS	0.566667	0.933333	1	-1	0.533333	-0.8	-0.6	0.8	-0.766667	-0.6	0.633333	-0.7	-0.733333	0.7	0.966667	-0.9	0.766667	1	0.933333	0.6	0.633333	0.7	0.566667	0.966667	-0.733333	-0.833333	0.866667	-1	-0.9	-0.833333	-0.7	0.733333	0.7	-0.633333	-0.733333	-0.8	0.7
FARMER_BREAST_CANCER_CLUSTER_1	-0.8	1	0.533333	-0.6	0.633333	-0.766667	0.5	-0.566667	0.7	-0.533333	-0.666667	-0.666667	-0.533333	-0.6	0.733333	-0.566667	-0.566667	-0.7	-0.933333	0.8	-1	-0.6	0.966667	0.9	0.866667	0.566667	-1	1	1	-0.966667	1	0.7	-1	0.766667	-0.533333	-0.533333	-0.966667
FARMER_BREAST_CANCER_CLUSTER_8	-0.866667	-0.533333	0.733333	0.9	-0.8	-0.7	-1	0.9	-0.833333	-0.833333	0.533333	0.8	0.5	0.866667	0.5	0.7	0.533333	-0.966667	-0.666667	-0.533333	0.7	0.933333	-0.766667	-0.533333	-0.533333	-1	0.566667	0.5	-0.766667	0.9	0.966667	-0.733333	-0.766667	-0.833333	0.7	0.766667	0.8
SCHEIDEREIT_IKK_INTERACTING_PROTEINS	-0.931034	-0.586207	0.793103	0.725152	0.618227	0.655172	0.586207	-0.737548	-0.608374	-0.37931	-0.896552	0.724138	-0.669761	0.551724	-0.413793	0.544671	0.85809	0.320881	0.827586	0.724138	-0.413793	-0.655172	-0.827586	0.466954	0.758621	0.534483	-0.517241	-0.579154	-0.892573	-0.413793	0.417385	0.831034	-0.689655	-0.965517	0.450265	-0.558355	0.89532
LA_MEN1_TARGETS	-1	-0.566667	0.933333	-0.633333	0.7	0.633333	0.733333	-0.8	-0.966667	0.633333	-0.9	0.766667	-0.866667	0.533333	-0.666667	0.933333	0.9	0.8	1	0.7	0.6	-0.633333	-0.8	-0.633333	0.733333	1	-0.633333	0.766667	-0.933333	0.6	-0.9	0.533333	-0.733333	-0.933333	-0.933333	0.6	0.5
AIYAR_COBRA1_TARGETS_DN	0.633333	0.8	-0.766667	-0.766667	0.833333	0.966667	1	-0.666667	0.833333	0.866667	0.766667	-0.6	-0.9	-0.9	-0.966667	-0.866667	-0.933333	0.766667	0.6	-0.633333	0.566667	-0.9	0.833333	1	0.8	0.766667	0.833333	0.666667	-0.8	-0.6	0.7	-0.933333	-0.9	-0.7	0.733333	0.533333	-0.666667
XU_HGF_TARGETS_REPRESSED_BY_AKT1_DN	-0.966667	-0.666667	0.966667	0.666667	0.6	0.9	-0.8	-0.6	-0.566667	-0.866667	-0.933333	-0.8	0.733333	0.766667	0.633333	0.6	0.733333	0.666667	-0.966667	0.833333	0.933333	0.5	-0.566667	0.5	1	0.6	-0.866667	-0.766667	-0.7	-0.8	-0.533333	0.766667	0.633333	0.6	-0.966667	0.666667	0.533333
PATIL_LIVER_CANCER	-0.9	-0.7	0.766667	0.933333	-0.533333	0.766667	0.566667	-0.533333	0.733333	-0.666667	-0.866667	0.7	0.566667	0.566667	0.6	-0.8	0.5	-0.8	0.8	1	-0.733333	-0.666667	-1	0.766667	0.833333	-0.966667	0.5	-0.966667	-0.533333	-0.7	0.9	0.933333	-0.666667	-1	0.933333	-0.833333	0.933333
SEITZ_NEOPLASTIC_TRANSFORMATION_BY_8P_DELETION_UP	0.683498	0.544671	0.861111	-0.90625	0.65674	-0.655172	-0.62069	-0.552474	0.521552	-0.586207	0.655172	0.310345	0.554446	-0.479716	0.52321	-0.931034	0.793103	0.775	0.89532	-0.413793	0.655172	0.724138	0.586207	0.871767	-0.37931	-0.327586	0.437069	-0.604167	-0.854885	-0.691223	-0.724138	0.474138	0.62069	-0.655172	-0.758621	-0.62069	0.724138
DACOSTA_UV_RESPONSE_VIA_ERCC3_DN	-1	-0.566667	0.933333	-0.633333	0.7	0.633333	0.733333	-0.8	-0.966667	0.633333	-0.9	0.766667	-0.866667	0.533333	-0.666667	0.933333	0.9	0.8	1	0.7	0.6	-0.633333	-0.8	-0.633333	0.733333	1	-0.633333	0.766667	-0.933333	0.6	-0.9	0.533333	-0.733333	-0.933333	-0.933333	0.6	0.5
DACOSTA_UV_RESPONSE_VIA_ERCC3_COMMON_DN	-1	-0.566667	0.933333	-0.633333	0.7	0.633333	0.733333	-0.8	-0.966667	0.633333	-0.9	0.766667	-0.866667	0.533333	-0.666667	0.933333	0.9	0.8	1	0.7	0.6	-0.633333	-0.8	-0.633333	0.733333	1	-0.633333	0.766667	-0.933333	0.6	-0.9	0.533333	-0.733333	-0.933333	-0.933333	0.6	0.5
YANAGIHARA_ESX1_TARGETS	-0.633333	0.533333	-0.533333	0.7	-0.866667	1	-0.933333	-0.766667	-0.633333	1	-1	-0.633333	-0.7	-0.733333	0.533333	0.533333	-0.7	-0.866667	-0.566667	0.666667	0.8	0.733333	-0.633333	0.733333	0.566667	-0.766667	0.733333	-0.9	-0.666667	0.833333	0.666667	-0.8	-0.933333	0.633333	0.666667	0.933333	0.966667
MARTORIATI_MDM4_TARGETS_FETAL_LIVER_DN	0.965517	-0.414701	-0.758621	-0.862069	0.793103	0.586207	0.827586	-0.862069	0.965517	0.931034	1	-0.625479	-0.862069	-0.862069	-0.896552	-0.451868	-0.793103	0.661638	0.52069	-0.37931	-0.655172	-0.793103	0.500958	0.551724	0.703065	0.690517	0.689655	-0.896552	0.862069	0.517241	-0.793103	-0.506158	0.571839	-0.448276	-0.37931	-0.275862	-0.37931
MANN_RESPONSE_TO_AMIFOSTINE_UP	-0.533333	-0.9	0.6	0.766667	1	0.833333	0.666667	0.7	0.8	0.8	0.733333	0.633333	-0.933333	-0.8	-0.766667	-0.633333	-0.833333	-0.633333	-0.866667	-0.566667	-0.9	-0.7	0.5	-0.733333	-0.633333	-0.9	0.633333	0.533333	0.966667	0.733333	0.5	0.9	0.833333	0.5	0.533333	0.633333	-0.766667
MOHANKUMAR_HOXA1_TARGETS_DN	-0.633333	0.533333	-0.533333	0.7	-0.866667	1	-0.933333	-0.766667	-0.633333	1	-1	-0.633333	-0.7	-0.733333	0.533333	0.533333	-0.7	-0.866667	-0.566667	0.666667	0.8	0.733333	-0.633333	0.733333	0.566667	-0.766667	0.733333	-0.9	-0.666667	0.833333	0.666667	-0.8	-0.933333	0.633333	0.666667	0.933333	0.966667
MURATA_VIRULENCE_OF_H_PILORI	0.966667	0.566667	0.566667	-0.966667	-0.766667	-0.966667	-0.766667	0.733333	0.566667	0.533333	-0.633333	-0.9	0.6	0.9	0.833333	-0.666667	0.966667	0.9	-1	-0.833333	0.966667	-1	0.766667	-0.6	-1	0.733333	0.7	-0.8	-0.733333	-0.733333	-0.566667	0.6	0.8	0.866667	0.866667	0.566667	-0.8
GRUETZMANN_PANCREATIC_CANCER_UP	0.612771	-0.783492	0.421856	-0.269231	0.677822	0.600252	-0.292308	-0.682368	0.795521	-0.379239	0.590301	0.266802	0.400953	-0.590283	-0.747253	0.443755	0.425796	-0.307692	-0.697982	-0.285528	0.453749	0.427411	0.522361	-0.560038	0.584906	0.347018	-0.532901	0.30181	0.788245	-0.307692	-0.691633	0.525339	0.692308	-0.461538	-0.662973	-0.364524	0.269231
JAZAG_TGFB1_SIGNALING_VIA_SMAD4_DN	0.966667	0.566667	0.566667	-0.966667	-0.766667	-0.966667	-0.766667	0.733333	0.566667	0.533333	-0.633333	-0.9	0.6	0.9	0.833333	-0.666667	0.966667	0.9	-1	-0.833333	0.966667	-1	0.766667	-0.6	-1	0.733333	0.7	-0.8	-0.733333	-0.733333	-0.566667	0.6	0.8	0.866667	0.866667	0.566667	-0.8
SASAI_RESISTANCE_TO_NEOPLASTIC_TRANSFROMATION	0.833333	-0.833333	-0.666667	0.5	-0.566667	0.533333	-0.666667	-0.933333	-0.533333	-0.933333	0.833333	0.966667	0.966667	-0.7	-0.833333	0.966667	0.8	-0.733333	-0.7	-0.766667	-0.533333	0.8	0.633333	-0.866667	-0.6	-0.7	-0.833333	0.866667	0.9	0.666667	0.633333	0.8	0.933333	-0.6	0.5	-0.966667	-0.6
KIM_MYC_AMPLIFICATION_TARGETS_UP	-0.766667	0.7	0.7	0.866667	0.733333	0.6	0.9	0.6	0.5	-0.766667	0.7	0.5	-0.766667	0.6	-0.7	-0.6	-0.866667	-0.6	0.866667	0.933333	-0.666667	-0.8	-0.933333	0.8	-0.766667	-0.6	-0.766667	-0.566667	-0.566667	-0.766667	-0.633333	-1	-0.966667	0.8	0.766667	1	1
TSAI_RESPONSE_TO_IONIZING_RADIATION	-0.966667	-0.666667	0.966667	0.666667	0.6	0.9	-0.8	-0.6	-0.566667	-0.866667	-0.933333	-0.8	0.733333	0.766667	0.633333	0.6	0.733333	0.666667	-0.966667	0.833333	0.933333	0.5	-0.566667	0.5	1	0.6	-0.866667	-0.766667	-0.7	-0.8	-0.533333	0.766667	0.633333	0.6	-0.966667	0.666667	0.533333
HATADA_METHYLATED_IN_LUNG_CANCER_DN	0.8	-0.733333	-0.8	0.6	-0.833333	-1	0.7	0.5	0.766667	0.766667	-0.566667	-0.733333	0.633333	0.633333	0.8	-0.833333	0.866667	-0.766667	0.833333	0.733333	0.533333	-0.966667	-0.866667	-0.8	-0.9	0.833333	0.933333	0.733333	-0.966667	1	0.8	-0.966667	0.533333	-0.966667	1	-0.766667	0.766667
FURUKAWA_DUSP6_TARGETS_PCI35_UP	-0.666667	-0.6	0.666667	0.833333	0.666667	0.8	-0.866667	0.833333	-1	-0.8	-0.833333	0.866667	0.666667	0.5	-0.6	1	-0.733333	-0.833333	-0.833333	0.533333	-0.866667	0.833333	0.9	-0.966667	-0.866667	0.7	-0.933333	0.633333	0.566667	0.766667	-0.733333	0.666667	0.9	0.7	0.8	-0.666667	-0.7
SHETH_LIVER_CANCER_VS_TXNIP_LOSS_PAM1	0.534483	-0.689655	0.655993	-0.46092	0.62069	0.729885	0.320881	-0.62069	0.911765	0.44003	0.553571	-0.827586	-0.38641	-0.630435	-0.666329	0.628736	-0.275862	0.689655	-0.929803	0.527586	0.725152	-0.696121	0.746684	0.517241	0.96875	0.771073	-0.414701	-0.793103	0.53854	-0.737548	-0.892573	-0.355364	0.655172	0.586207	-0.724138	0.689655	-0.482759
SHETH_LIVER_CANCER_VS_TXNIP_LOSS_PAM4	-0.733333	0.5	-0.633333	0.8	0.866667	0.666667	-0.533333	-0.7	0.866667	0.966667	0.666667	-0.766667	-0.966667	-0.766667	-0.733333	-1	-0.633333	0.633333	-0.633333	0.566667	-0.966667	0.533333	0.8	0.566667	0.533333	-0.566667	-0.9	0.7	0.933333	0.866667	-0.8	0.866667	0.966667	-0.533333	-0.633333	-0.566667	-0.9
SHETH_LIVER_CANCER_VS_TXNIP_LOSS_PAM5	0.566667	0.933333	1	-1	0.533333	-0.8	-0.6	0.8	-0.766667	-0.6	0.633333	-0.7	-0.733333	0.7	0.966667	-0.9	0.766667	1	0.933333	0.6	0.633333	0.7	0.566667	0.966667	-0.733333	-0.833333	0.866667	-1	-0.9	-0.833333	-0.7	0.733333	0.7	-0.633333	-0.733333	-0.8	0.7
LIANG_HEMATOPOIESIS_STEM_CELL_NUMBER_LARGE_VS_TINY_UP	0.6	0.9	-0.833333	-0.733333	-0.633333	-0.6	-0.9	0.966667	-0.933333	-1	0.6	0.6	-0.666667	1	0.566667	0.766667	-0.533333	0.6	-0.9	-0.933333	0.866667	1	1	-0.766667	-0.833333	-0.8	-0.6	-0.733333	-1	0.7	0.866667	0.833333	0.866667	-0.766667	-0.766667	-0.633333	0.566667
SPIELMAN_LYMPHOBLAST_EUROPEAN_VS_ASIAN_UP	0.724138	0.758621	-0.931034	-0.562069	0.931034	0.758621	0.862069	-0.896552	0.681034	0.89532	0.965517	0.689655	-0.827586	-0.862069	-0.896552	-0.625479	-0.827586	0.482759	0.655172	0.52069	-0.606322	-0.777586	-0.758621	0.62069	0.608621	0.571839	0.448276	-0.655172	0.724138	-0.482759	-0.508621	-0.562069	-0.551724	-0.643103	0.655172	0.554446	0.52069
SPIELMAN_LYMPHOBLAST_EUROPEAN_VS_ASIAN_DN	0.467332	-0.35977	0.413793	0.746684	0.758621	-0.413793	0.464734	-0.759635	0.85809	-0.591954	0.724138	0.661638	0.521552	-0.612069	-0.724138	-0.809267	0.596154	-0.62069	0.820402	0.641561	0.527586	0.49179	-0.712284	0.65674	-0.383621	0.58477	-0.793103	0.65674	-0.517241	-0.591954	-0.655172	-0.852941	-0.759635	0.471675	-0.293103	0.861111	0.862069
PUJANA_BREAST_CANCER_LIT_INT_NETWORK	1	-0.866667	-0.733333	-0.833333	0.766667	0.566667	0.8	-0.833333	1	0.9	1	-0.933333	-0.833333	-1	-0.933333	0.866667	-0.766667	0.733333	0.5	-0.666667	-0.633333	-0.766667	0.866667	0.533333	0.5	0.966667	0.766667	-0.933333	0.866667	0.5	-0.933333	-0.833333	0.666667	0.566667	-0.7	0.733333	-0.633333
PUJANA_BRCA1_PCC_NETWORK	0.8	-0.395604	-0.321429	-0.52381	0.430851	-0.656593	0.567191	-0.285714	0.837838	0.474252	0.607843	-0.908163	-0.614983	-0.47541	-0.367168	0.478764	0.41044	0.638889	-0.54717	0.419481	0.60873	-0.821429	0.401099	0.489418	-0.763492	0.647959	0.380952	-0.754762	0.446886	-0.715517	-0.642857	-0.72987	-0.43797	0.715046	0.570028	0.651961	0.563636
PUJANA_BRCA2_PCC_NETWORK	0.5	-0.633333	0.633333	0.566667	-0.9	0.933333	-0.7	0.533333	-0.9	-0.966667	0.8	1	0.7	-0.633333	-0.533333	0.9	0.566667	-0.933333	0.666667	-0.9	0.9	0.666667	-0.7	-0.7	0.6	-0.933333	0.6	-0.7	-0.633333	0.966667	0.733333	-0.633333	-0.8	-0.9	0.6	0.7	0.866667
PUJANA_ATM_PCC_NETWORK	0.557692	-0.28	0.410566	-0.478214	0.489167	-0.335	0.575769	-0.502791	0.517692	0.485217	0.576923	-0.52	-0.733617	-0.329796	-0.32	0.435556	0.329091	0.38766	0.4425	0.429804	0.36	-0.77	0.34918	0.499412	0.327308	0.612245	0.48087	-0.555909	0.318261	-0.48	-0.683415	-0.668889	-0.266818	0.277273	-0.313962	0.495556	0.360465
PUJANA_CHEK2_PCC_NETWORK	1	-0.866667	-0.733333	-0.833333	0.766667	0.566667	0.8	-0.833333	1	0.9	1	-0.933333	-0.833333	-1	-0.933333	0.866667	-0.766667	0.733333	0.5	-0.666667	-0.633333	-0.766667	0.866667	0.533333	0.5	0.966667	0.766667	-0.933333	0.866667	0.5	-0.933333	-0.833333	0.666667	0.566667	-0.7	0.733333	-0.633333
SCHLESINGER_METHYLATED_DE_NOVO_IN_CANCER	-0.666667	-0.6	0.666667	0.833333	0.666667	0.8	-0.866667	0.833333	-1	-0.8	-0.833333	0.866667	0.666667	0.5	-0.6	1	-0.733333	-0.833333	-0.833333	0.533333	-0.866667	0.833333	0.9	-0.966667	-0.866667	0.7	-0.933333	0.633333	0.566667	0.766667	-0.733333	0.666667	0.9	0.7	0.8	-0.666667	-0.7
KHETCHOUMIAN_TRIM24_TARGETS_UP	-0.966667	-0.666667	0.966667	0.666667	0.6	0.9	-0.8	-0.6	-0.566667	-0.866667	-0.933333	-0.8	0.733333	0.766667	0.633333	0.6	0.733333	0.666667	-0.966667	0.833333	0.933333	0.5	-0.566667	0.5	1	0.6	-0.866667	-0.766667	-0.7	-0.8	-0.533333	0.766667	0.633333	0.6	-0.966667	0.666667	0.533333
OHM_METHYLATED_IN_ADULT_CANCERS	-0.666667	-0.6	0.666667	0.833333	0.666667	0.8	-0.866667	0.833333	-1	-0.8	-0.833333	0.866667	0.666667	0.5	-0.6	1	-0.733333	-0.833333	-0.833333	0.533333	-0.866667	0.833333	0.9	-0.966667	-0.866667	0.7	-0.933333	0.633333	0.566667	0.766667	-0.733333	0.666667	0.9	0.7	0.8	-0.666667	-0.7
ALCALA_APOPTOSIS	-0.47372	-0.78103	0.748069	0.581797	0.794872	0.52381	-0.357143	0.457672	0.489418	-0.268908	-0.484127	-0.657792	0.43662	-0.25	0.277003	-0.428571	-0.285714	0.499084	-0.516234	0.800539	-0.465839	-0.428571	-0.535714	-0.724359	0.632653	-0.326819	0.347403	-0.704633	0.439696	-0.548701	0.734472	0.821429	0.607143	0.554511	-0.656593	-0.369338	-0.715947
COWLING_MYCN_TARGETS	0.6	0.9	-0.833333	-0.733333	-0.633333	-0.6	-0.9	0.966667	-0.933333	-1	0.6	0.6	-0.666667	1	0.566667	0.766667	-0.533333	0.6	-0.9	-0.933333	0.866667	1	1	-0.766667	-0.833333	-0.8	-0.6	-0.733333	-1	0.7	0.866667	0.833333	0.866667	-0.766667	-0.766667	-0.633333	0.566667
FALVELLA_SMOKERS_WITH_LUNG_CANCER	0.933333	0.766667	-0.9	-0.866667	0.9	0.733333	0.833333	-0.866667	0.933333	0.933333	0.966667	0.666667	-1	-0.833333	-0.866667	-0.933333	-1	-0.533333	0.633333	0.633333	-0.7	-0.833333	-0.733333	0.7	0.766667	0.666667	0.666667	-0.866667	0.833333	0.533333	-0.766667	0.633333	-0.533333	-0.566667	0.633333	-0.733333	0.633333
GROSS_HYPOXIA_VIA_HIF1A_DN	-0.633333	0.533333	-0.533333	0.7	-0.866667	1	-0.933333	-0.766667	-0.633333	1	-1	-0.633333	-0.7	-0.733333	0.533333	0.533333	-0.7	-0.866667	-0.566667	0.666667	0.8	0.733333	-0.633333	0.733333	0.566667	-0.766667	0.733333	-0.9	-0.666667	0.833333	0.666667	-0.8	-0.933333	0.633333	0.666667	0.933333	0.966667
GROSS_HYPOXIA_VIA_ELK3_AND_HIF1A_DN	-0.633333	0.533333	-0.533333	0.7	-0.866667	1	-0.933333	-0.766667	-0.633333	1	-1	-0.633333	-0.7	-0.733333	0.533333	0.533333	-0.7	-0.866667	-0.566667	0.666667	0.8	0.733333	-0.633333	0.733333	0.566667	-0.766667	0.733333	-0.9	-0.666667	0.833333	0.666667	-0.8	-0.933333	0.633333	0.666667	0.933333	0.966667
NUYTTEN_NIPP1_TARGETS_UP	-0.515306	-0.714286	0.60873	0.644089	0.756098	0.795918	-0.381274	-0.509967	0.611801	-0.600549	0.340164	0.491558	0.387681	-0.336508	-0.576412	0.638704	0.391509	-0.357143	-0.75	0.35989	0.457983	0.398618	0.464286	-0.721429	0.72093	-0.543554	-0.673469	0.418118	0.759341	-0.285714	0.5	0.821429	0.699248	0.428571	-0.835253	-0.538754	-0.5
NUYTTEN_NIPP1_TARGETS_DN	-0.509967	0.272894	0.384454	0.455882	0.422757	0.663534	0.508197	0.388996	-0.460317	0.393531	-0.334942	0.599078	-0.514479	-0.482601	-0.455195	0.584906	-0.495098	-0.595604	-0.476601	0.607143	-0.369338	-0.381579	0.892857	0.515371	0.507996	0.525097	0.52381	0.442857	-0.428571	0.357143	-0.321429	-0.742131	0.431868	-0.362934	0.368182	0.398618	-0.714286
NUYTTEN_EZH2_TARGETS_UP	-0.405983	-0.397226	0.589744	0.328671	-0.307692	-0.34182	-0.238974	-0.346806	-0.5	-0.5999	-0.296211	0.358799	0.381828	0.529231	0.376274	0.530166	0.552736	-0.349398	-0.602151	0.566858	0.652896	-0.516066	0.312441	0.404707	0.503595	0.346154	-0.374703	-0.277167	0.308344	-0.561538	-0.423077	-0.470445	0.444056	0.434558	-0.423941	0.348222	0.402597
NUYTTEN_EZH2_TARGETS_DN	0.357143	0.392857	-0.538754	0.607143	0.371194	0.857143	0.439696	-0.382219	-0.78103	-0.799206	0.529121	0.928571	-0.321429	-0.686147	-0.828571	0.764392	-0.607143	-0.755102	0.274316	-0.744709	0.424772	0.648268	0.347403	-0.564286	-0.534562	-0.569597	-0.642857	-0.392857	0.392857	0.653639	0.285714	-0.395604	0.424772	-0.576146	0.672492	0.522796	0.514286
BUYTAERT_PHOTODYNAMIC_THERAPY_STRESS_UP	-0.633333	0.533333	-0.533333	0.7	-0.866667	1	-0.933333	-0.766667	-0.633333	1	-1	-0.633333	-0.7	-0.733333	0.533333	0.533333	-0.7	-0.866667	-0.566667	0.666667	0.8	0.733333	-0.633333	0.733333	0.566667	-0.766667	0.733333	-0.9	-0.666667	0.833333	0.666667	-0.8	-0.933333	0.633333	0.666667	0.933333	0.966667
BUYTAERT_PHOTODYNAMIC_THERAPY_STRESS_DN	-0.329152	0.347801	0.703704	-0.426471	0.348485	-0.301282	-0.592593	0.355355	-0.4729	-0.333333	0.29416	0.47151	0.369658	-0.296296	0.538889	-0.535682	0.565065	-0.397306	0.465926	0.432367	0.348485	0.560185	0.738426	0.476852	0.31164	0.255428	0.44208	-0.467742	-0.527778	-0.259259	-0.740741	-0.314815	0.666667	-0.357143	-0.506349	-0.24963	0.218855
FERREIRA_EWINGS_SARCOMA_UNSTABLE_VS_STABLE_UP	-0.533333	-0.9	0.6	0.766667	1	0.833333	0.666667	0.7	0.8	0.8	0.733333	0.633333	-0.933333	-0.8	-0.766667	-0.633333	-0.833333	-0.633333	-0.866667	-0.566667	-0.9	-0.7	0.5	-0.733333	-0.633333	-0.9	0.633333	0.533333	0.966667	0.733333	0.5	0.9	0.833333	0.5	0.533333	0.633333	-0.766667
LOPEZ_MBD_TARGETS	0.724138	0.758621	-0.931034	-0.562069	0.931034	0.758621	0.862069	-0.896552	0.681034	0.89532	0.965517	0.689655	-0.827586	-0.862069	-0.896552	-0.625479	-0.827586	0.482759	0.655172	0.52069	-0.606322	-0.777586	-0.758621	0.62069	0.608621	0.571839	0.448276	-0.655172	0.724138	-0.482759	-0.508621	-0.562069	-0.551724	-0.643103	0.655172	0.554446	0.52069
ROPERO_HDAC2_TARGETS	0.9	-1	0.5	-0.566667	0.5	-0.9	0.533333	0.633333	-0.6	0.666667	-0.6	-1	1	-0.566667	0.766667	-0.7	0.6	0.833333	0.966667	0.966667	-0.833333	0.6	-0.6	-0.933333	-0.7	0.866667	0.9	-0.833333	-0.866667	-0.9	0.833333	0.966667	0.566667	0.666667	-0.666667	-0.866667	-0.933333
LOCKWOOD_AMPLIFIED_IN_LUNG_CANCER	0.633333	0.8	-0.766667	-0.766667	0.833333	0.966667	1	-0.666667	0.833333	0.866667	0.766667	-0.6	-0.9	-0.9	-0.966667	-0.866667	-0.933333	0.766667	0.6	-0.633333	0.566667	-0.9	0.833333	1	0.8	0.766667	0.833333	0.666667	-0.8	-0.6	0.7	-0.933333	-0.9	-0.7	0.733333	0.533333	-0.666667
WEI_MYCN_TARGETS_WITH_E_BOX	0.424658	-0.395604	-0.367271	-0.392857	0.75	0.607143	0.785714	-0.857143	0.462687	0.614286	0.680335	0.41258	-0.857143	-0.911654	-0.821429	0.714286	-0.347118	0.621795	0.765306	0.357143	-0.428571	-0.599379	-0.431598	-0.428571	0.503759	0.983607	0.392857	-0.438776	-0.338407	-0.428571	-0.834232	-0.787375	-0.357143	-0.715046	-0.367168	0.642857	-0.535714
LIAO_METASTASIS	-0.353774	0.556122	0.388996	0.690476	0.599078	0.535714	0.37963	-0.3523	0.418118	0.455811	0.607143	0.753018	0.415851	-0.714286	-0.678571	-0.408451	-0.47372	0.368254	-0.678571	-0.679331	-0.656593	-0.345515	0.678571	-0.790816	0.748069	0.533883	-0.545667	0.75	0.753968	0.296753	-0.651617	0.558271	0.913438	-0.5	-0.634793	0.455811	-0.642857
GUENTHER_GROWTH_SPHERICAL_VS_ADHERENT_DN	-0.966667	-0.666667	0.966667	0.666667	0.6	0.9	-0.8	-0.6	-0.566667	-0.866667	-0.933333	-0.8	0.733333	0.766667	0.633333	0.6	0.733333	0.666667	-0.966667	0.833333	0.933333	0.5	-0.566667	0.5	1	0.6	-0.866667	-0.766667	-0.7	-0.8	-0.533333	0.766667	0.633333	0.6	-0.966667	0.666667	0.533333
RICKMAN_TUMOR_DIFFERENTIATED_WELL_VS_POORLY_DN	0.482759	0.417385	-0.558355	0.325287	0.815789	0.635279	-0.573022	0.724138	-0.499216	-0.604167	0.62069	0.62069	-0.689655	0.645833	-0.508621	0.466954	-0.777586	-0.413793	-0.896552	-0.823892	-0.396552	0.738095	0.96875	-0.758621	-0.655172	-0.827586	0.413793	-0.536638	-0.5	0.724138	0.820402	0.862069	0.862069	-0.696121	-0.591954	-0.37931	-0.508621
RICKMAN_METASTASIS_DN	0.389364	-0.344482	0.569597	-0.346154	-0.517527	0.566755	-0.63986	-0.748869	0.525641	-0.368826	-0.463545	0.358799	0.718548	-0.272938	-0.377799	0.394374	0.604332	-0.346154	-0.435223	-0.304103	0.834389	0.794705	-0.470972	-0.52412	0.402597	-0.374605	-0.7331	0.326211	0.394819	0.230769	-0.384615	0.306544	0.283077	0.384615	-0.350902	0.373626	0.665826
SCHAEFFER_PROSTATE_DEVELOPMENT_6HR_UP	-0.7	0.6	0.866667	-0.7	-0.966667	-0.933333	-0.733333	0.933333	-0.666667	0.6	-0.966667	-0.966667	-0.633333	0.933333	1	0.833333	0.633333	-0.9	-0.733333	0.766667	-0.766667	-0.566667	0.533333	-0.666667	-0.933333	-0.533333	-0.733333	0.566667	0.766667	0.633333	0.6	-0.7	0.733333	0.966667	-0.566667	0.866667	0.9
SCHAEFFER_PROSTATE_DEVELOPMENT_48HR_DN	0.933333	0.766667	-0.9	-0.866667	0.9	0.733333	0.833333	-0.866667	0.933333	0.933333	0.966667	0.666667	-1	-0.833333	-0.866667	-0.933333	-1	-0.533333	0.633333	0.633333	-0.7	-0.833333	-0.733333	0.7	0.766667	0.666667	0.666667	-0.866667	0.833333	0.533333	-0.766667	0.633333	-0.533333	-0.566667	0.633333	-0.733333	0.633333
KOYAMA_SEMA3B_TARGETS_DN	-0.933333	-0.766667	0.9	0.733333	-0.7	-0.666667	0.633333	-0.633333	-0.733333	0.7	-0.533333	0.533333	0.533333	0.733333	0.866667	0.5	0.7	-1	0.533333	0.9	0.733333	-0.733333	0.933333	0.833333	0.933333	-0.633333	0.966667	-0.6	0.6	-0.666667	-0.666667	-0.9	0.766667	-0.733333	-0.866667	0.8	-0.866667
RICKMAN_HEAD_AND_NECK_CANCER_B	-0.9	-0.7	0.766667	0.933333	-0.533333	0.766667	0.566667	-0.533333	0.733333	-0.666667	-0.866667	0.7	0.566667	0.566667	0.6	-0.8	0.5	-0.8	0.8	1	-0.733333	-0.666667	-1	0.766667	0.833333	-0.966667	0.5	-0.966667	-0.533333	-0.7	0.9	0.933333	-0.666667	-1	0.933333	-0.833333	0.933333
RICKMAN_HEAD_AND_NECK_CANCER_C	0.966667	0.566667	0.566667	-0.966667	-0.766667	-0.966667	-0.766667	0.733333	0.566667	0.533333	-0.633333	-0.9	0.6	0.9	0.833333	-0.666667	0.966667	0.9	-1	-0.833333	0.966667	-1	0.766667	-0.6	-1	0.733333	0.7	-0.8	-0.733333	-0.733333	-0.566667	0.6	0.8	0.866667	0.866667	0.566667	-0.8
WU_CELL_MIGRATION	0.733333	0.666667	-0.866667	-0.8	0.966667	0.7	0.933333	-1	0.966667	0.833333	0.9	-0.866667	-0.6	-0.966667	-0.8	0.566667	-0.9	0.5	0.9	0.866667	-0.566667	0.866667	0.666667	0.633333	0.666667	0.933333	-0.533333	0.6	-0.833333	-0.933333	-0.6	-0.533333	-0.833333	-0.866667	-1	-0.9	0.666667
COLIN_PILOCYTIC_ASTROCYTOMA_VS_GLIOBLASTOMA_UP	0.733333	0.666667	-0.866667	-0.8	0.966667	0.7	0.933333	-1	0.966667	0.833333	0.9	-0.866667	-0.6	-0.966667	-0.8	0.566667	-0.9	0.5	0.9	0.866667	-0.566667	0.866667	0.666667	0.633333	0.666667	0.933333	-0.533333	0.6	-0.833333	-0.933333	-0.6	-0.533333	-0.833333	-0.866667	-1	-0.9	0.666667
PASQUALUCCI_LYMPHOMA_BY_GC_STAGE_DN	-0.733333	0.5	-0.633333	0.8	0.866667	0.666667	-0.533333	-0.7	0.866667	0.966667	0.666667	-0.766667	-0.966667	-0.766667	-0.733333	-1	-0.633333	0.633333	-0.633333	0.566667	-0.966667	0.533333	0.8	0.566667	0.533333	-0.566667	-0.9	0.7	0.933333	0.866667	-0.8	0.866667	0.966667	-0.533333	-0.633333	-0.566667	-0.9
BENPORATH_SUZ12_TARGETS	-0.666667	-0.6	0.666667	0.833333	0.666667	0.8	-0.866667	0.833333	-1	-0.8	-0.833333	0.866667	0.666667	0.5	-0.6	1	-0.733333	-0.833333	-0.833333	0.533333	-0.866667	0.833333	0.9	-0.966667	-0.866667	0.7	-0.933333	0.633333	0.566667	0.766667	-0.733333	0.666667	0.9	0.7	0.8	-0.666667	-0.7
BENPORATH_MYC_TARGETS_WITH_EBOX	-0.793103	0.502155	0.724138	0.628736	0.724138	0.62069	0.758621	-0.501437	-0.929803	-0.383621	-0.535441	0.703065	-0.793103	0.551724	-0.689655	0.774784	0.44003	0.58477	0.896552	0.724138	-0.413793	-0.655172	-0.827586	0.523873	-0.275862	0.861111	-0.655172	0.608621	-0.823892	-0.440439	-0.663218	-0.90625	-0.758621	-0.499216	-0.526273	0.815789	0.96875
BENPORATH_MYC_MAX_TARGETS	0.758621	0.689655	-0.896552	-0.827586	0.931034	0.724138	0.862069	-0.896552	0.965517	0.862069	0.931034	-0.518319	-0.852941	-0.862069	-0.827586	-0.764368	-0.931034	-0.517241	0.655172	0.655172	-0.586207	0.409688	-0.344828	0.655172	0.689655	0.689655	0.571839	-0.612069	0.352586	-0.823892	-0.62069	0.52069	-0.777586	-0.737069	-0.763158	-0.758621	0.655172
BENPORATH_CYCLING_GENES	-0.9	-0.7	0.766667	0.933333	-0.533333	0.766667	0.566667	-0.533333	0.733333	-0.666667	-0.866667	0.7	0.566667	0.566667	0.6	-0.8	0.5	-0.8	0.8	1	-0.733333	-0.666667	-1	0.766667	0.833333	-0.966667	0.5	-0.966667	-0.533333	-0.7	0.9	0.933333	-0.666667	-1	0.933333	-0.833333	0.933333
PETRETTO_CARDIAC_HYPERTROPHY	0.933333	0.766667	-0.9	-0.866667	0.9	0.733333	0.833333	-0.866667	0.933333	0.933333	0.966667	0.666667	-1	-0.833333	-0.866667	-0.933333	-1	-0.533333	0.633333	0.633333	-0.7	-0.833333	-0.733333	0.7	0.766667	0.666667	0.666667	-0.866667	0.833333	0.533333	-0.766667	0.633333	-0.533333	-0.566667	0.633333	-0.733333	0.633333
AMIT_EGF_RESPONSE_480_HELA	0.733333	0.666667	-0.866667	-0.8	0.966667	0.7	0.933333	-1	0.966667	0.833333	0.9	-0.866667	-0.6	-0.966667	-0.8	0.566667	-0.9	0.5	0.9	0.866667	-0.566667	0.866667	0.666667	0.633333	0.666667	0.933333	-0.533333	0.6	-0.833333	-0.933333	-0.6	-0.533333	-0.833333	-0.866667	-1	-0.9	0.666667
AMIT_EGF_RESPONSE_480_MCF10A	0.633333	0.8	-0.766667	-0.766667	0.833333	0.966667	1	-0.666667	0.833333	0.866667	0.766667	-0.6	-0.9	-0.9	-0.966667	-0.866667	-0.933333	0.766667	0.6	-0.633333	0.566667	-0.9	0.833333	1	0.8	0.766667	0.833333	0.666667	-0.8	-0.6	0.7	-0.933333	-0.9	-0.7	0.733333	0.533333	-0.666667
AMIT_SERUM_RESPONSE_120_MCF10A	0.866667	-0.8	-0.6	0.533333	0.8	-0.633333	-0.833333	-0.966667	0.9	-0.566667	0.866667	0.733333	0.9	-0.866667	-0.9	-0.966667	1	-0.666667	-0.533333	-0.7	0.833333	0.9	0.6	-0.566667	0.633333	0.8	-0.8	0.8	0.5	-0.566667	-0.866667	-0.6	0.6	-0.666667	-0.8	-0.6	0.833333
AMIT_SERUM_RESPONSE_240_MCF10A	0.758621	-0.400246	-0.669761	-0.643103	0.827586	0.37931	0.517991	-1	0.931034	0.702586	0.896552	-0.445402	0.729885	-0.896552	-0.827586	-0.809267	0.574074	-0.555172	0.85809	0.53854	0.702586	0.896552	0.62069	0.448276	0.655172	0.827586	-0.737548	0.62069	-0.777586	-0.823892	-0.669761	-0.551724	-0.558355	-0.689655	-0.827586	-0.71798	0.689655
AMIT_SERUM_RESPONSE_480_MCF10A	0.633333	0.8	-0.766667	-0.766667	0.833333	0.966667	1	-0.666667	0.833333	0.866667	0.766667	-0.6	-0.9	-0.9	-0.966667	-0.866667	-0.933333	0.766667	0.6	-0.633333	0.566667	-0.9	0.833333	1	0.8	0.766667	0.833333	0.666667	-0.8	-0.6	0.7	-0.933333	-0.9	-0.7	0.733333	0.533333	-0.666667
GEORGES_TARGETS_OF_MIR192_AND_MIR215	0.774784	-0.526273	-0.931034	0.596154	0.631846	-0.275862	0.577586	-0.518319	0.689655	0.606034	0.655993	0.571839	-0.557692	-0.327586	-0.518319	-0.793103	-0.517857	0.89532	0.655172	-0.37931	-0.724138	-0.619253	-0.652709	0.724138	0.724138	-0.344828	-0.344828	0.545517	0.655172	-0.482759	0.573892	0.586207	-0.517241	0.831034	-0.506158	-0.724138	0.655172
SHEN_SMARCA2_TARGETS_DN	-0.933333	-0.766667	0.9	0.733333	-0.7	-0.666667	0.633333	-0.633333	-0.733333	0.7	-0.533333	0.533333	0.533333	0.733333	0.866667	0.5	0.7	-1	0.533333	0.9	0.733333	-0.733333	0.933333	0.833333	0.933333	-0.633333	0.966667	-0.6	0.6	-0.666667	-0.666667	-0.9	0.766667	-0.733333	-0.866667	0.8	-0.866667
SHIN_B_CELL_LYMPHOMA_CLUSTER_3	-0.633333	0.533333	-0.533333	0.7	-0.866667	1	-0.933333	-0.766667	-0.633333	1	-1	-0.633333	-0.7	-0.733333	0.533333	0.533333	-0.7	-0.866667	-0.566667	0.666667	0.8	0.733333	-0.633333	0.733333	0.566667	-0.766667	0.733333	-0.9	-0.666667	0.833333	0.666667	-0.8	-0.933333	0.633333	0.666667	0.933333	0.966667
ZHANG_RESPONSE_TO_IKK_INHIBITOR_AND_TNF_UP	-0.733333	0.5	-0.633333	0.8	0.866667	0.666667	-0.533333	-0.7	0.866667	0.966667	0.666667	-0.766667	-0.966667	-0.766667	-0.733333	-1	-0.633333	0.633333	-0.633333	0.566667	-0.966667	0.533333	0.8	0.566667	0.533333	-0.566667	-0.9	0.7	0.933333	0.866667	-0.8	0.866667	0.966667	-0.533333	-0.633333	-0.566667	-0.9
MORI_PRE_BI_LYMPHOCYTE_UP	-0.8	1	0.533333	-0.6	0.633333	-0.766667	0.5	-0.566667	0.7	-0.533333	-0.666667	-0.666667	-0.533333	-0.6	0.733333	-0.566667	-0.566667	-0.7	-0.933333	0.8	-1	-0.6	0.966667	0.9	0.866667	0.566667	-1	1	1	-0.966667	1	0.7	-1	0.766667	-0.533333	-0.533333	-0.966667
MORI_LARGE_PRE_BII_LYMPHOCYTE_DN	-0.733333	0.5	-0.633333	0.8	0.866667	0.666667	-0.533333	-0.7	0.866667	0.966667	0.666667	-0.766667	-0.966667	-0.766667	-0.733333	-1	-0.633333	0.633333	-0.633333	0.566667	-0.966667	0.533333	0.8	0.566667	0.533333	-0.566667	-0.9	0.7	0.933333	0.866667	-0.8	0.866667	0.966667	-0.533333	-0.633333	-0.566667	-0.9
COLLIS_PRKDC_REGULATORS	0.7	0.733333	-0.966667	0.633333	0.933333	0.866667	0.966667	-0.9	0.633333	0.5	0.933333	0.9	-0.8	-0.933333	-1	0.666667	-0.8	0.566667	0.766667	0.5	0.5	-0.533333	-0.833333	0.6	-0.566667	0.5	-0.566667	-0.633333	0.7	-0.633333	0.566667	-0.866667	-0.6	-0.8	0.833333	0.9	-0.533333
KAUFFMANN_DNA_REPAIR_GENES	0.7	0.733333	-0.966667	0.633333	0.933333	0.866667	0.966667	-0.9	0.633333	0.5	0.933333	0.9	-0.8	-0.933333	-1	0.666667	-0.8	0.566667	0.766667	0.5	0.5	-0.533333	-0.833333	0.6	-0.566667	0.5	-0.566667	-0.633333	0.7	-0.633333	0.566667	-0.866667	-0.6	-0.8	0.833333	0.9	-0.533333
NIKOLSKY_BREAST_CANCER_8Q23_Q24_AMPLICON	0.533333	0.633333	-0.566667	-0.666667	-0.6	-0.566667	-0.566667	0.566667	-0.7	-0.7	-0.7	0.833333	0.833333	0.966667	-0.566667	0.733333	-0.6	0.966667	-0.766667	-1	-0.6	0.633333	0.733333	-1	-0.666667	0.633333	0.533333	0.9	-0.6	0.933333	-1	1	1	0.733333	0.566667	-1	-1
NIKOLSKY_BREAST_CANCER_17Q11_Q21_AMPLICON	-0.866667	-0.533333	0.733333	0.9	-0.8	-0.7	-1	0.9	-0.833333	-0.833333	0.533333	0.8	0.5	0.866667	0.5	0.7	0.533333	-0.966667	-0.666667	-0.533333	0.7	0.933333	-0.766667	-0.533333	-0.533333	-1	0.566667	0.5	-0.766667	0.9	0.966667	-0.733333	-0.766667	-0.833333	0.7	0.766667	0.8
NIKOLSKY_BREAST_CANCER_20Q12_Q13_AMPLICON	0.666667	-0.966667	-1	0.966667	-0.933333	-0.833333	-0.966667	0.766667	0.6	-0.633333	-0.766667	-0.566667	0.8	0.666667	0.933333	0.633333	0.833333	0.533333	0.566667	-0.6	-0.8	0.966667	-0.666667	0.866667	0.9	0.533333	-0.666667	0.833333	0.733333	0.8	-0.833333	-0.566667	-0.866667	1	-0.6	0.5	-0.833333
NIKOLSKY_MUTATED_AND_AMPLIFIED_IN_BREAST_CANCER	-0.866667	-0.533333	0.733333	0.9	-0.8	-0.7	-1	0.9	-0.833333	-0.833333	0.533333	0.8	0.5	0.866667	0.5	0.7	0.533333	-0.966667	-0.666667	-0.533333	0.7	0.933333	-0.766667	-0.533333	-0.533333	-1	0.566667	0.5	-0.766667	0.9	0.966667	-0.733333	-0.766667	-0.833333	0.7	0.766667	0.8
ONDER_CDH1_TARGETS_2_UP	-0.566667	0.833333	0.8	-0.9	-1	-0.866667	0.6	-0.733333	0.533333	0.733333	-0.8	0.566667	0.933333	0.833333	0.9	-0.533333	0.666667	0.7	0.733333	-0.8	0.766667	0.766667	-0.966667	-0.833333	-0.966667	-0.866667	-0.966667	-0.533333	0.533333	0.566667	0.533333	-0.666667	-0.633333	0.9	0.9	0.833333	-0.566667
ONDER_CDH1_TARGETS_2_DN	-0.486828	0.384615	0.526591	0.297941	0.370597	0.492674	-0.431881	-0.362953	0.61701	0.627735	-0.692308	-0.765694	-0.423077	-0.324786	0.424658	-0.446154	-0.307692	-0.561538	-0.321538	0.665834	0.313187	0.575214	0.423077	0.384615	0.413333	0.432511	-0.550053	-0.372405	0.299351	0.309312	-0.384615	0.348941	-0.299762	0.394374	-0.727273	0.459328	0.516484
ONDER_CDH1_TARGETS_1_DN	0.542963	-0.351852	0.31164	-0.457912	0.777778	0.62963	0.759921	-0.777778	0.675926	0.862963	0.638298	-0.366013	-0.925926	-0.76936	-0.740741	-0.482194	-0.381579	0.643939	0.645833	0.37037	-0.532051	-0.598485	0.398148	0.407407	0.62963	0.810811	-0.285441	-0.494152	0.628472	0.555556	-0.851852	0.277778	0.5	-0.66122	-0.49359	0.296296	-0.463889
ONDER_CDH1_TARGETS_3_DN	-0.733333	0.5	-0.633333	0.8	0.866667	0.666667	-0.533333	-0.7	0.866667	0.966667	0.666667	-0.766667	-0.966667	-0.766667	-0.733333	-1	-0.633333	0.633333	-0.633333	0.566667	-0.966667	0.533333	0.8	0.566667	0.533333	-0.566667	-0.9	0.7	0.933333	0.866667	-0.8	0.866667	0.966667	-0.533333	-0.633333	-0.566667	-0.9
ZEILSTRA_CD44_TARGETS_UP	0.733333	0.666667	-0.866667	-0.8	0.966667	0.7	0.933333	-1	0.966667	0.833333	0.9	-0.866667	-0.6	-0.966667	-0.8	0.566667	-0.9	0.5	0.9	0.866667	-0.566667	0.866667	0.666667	0.633333	0.666667	0.933333	-0.533333	0.6	-0.833333	-0.933333	-0.6	-0.533333	-0.833333	-0.866667	-1	-0.9	0.666667
ZEILSTRA_CD44_TARGETS_DN	-0.966667	-0.666667	0.966667	0.666667	0.6	0.9	-0.8	-0.6	-0.566667	-0.866667	-0.933333	-0.8	0.733333	0.766667	0.633333	0.6	0.733333	0.666667	-0.966667	0.833333	0.933333	0.5	-0.566667	0.5	1	0.6	-0.866667	-0.766667	-0.7	-0.8	-0.533333	0.766667	0.633333	0.6	-0.966667	0.666667	0.533333
CERVERA_SDHB_TARGETS_1_UP	-0.62069	-0.823892	-0.892573	0.724138	-0.689655	0.704545	-0.712284	-0.344828	0.37931	0.704545	-0.758621	-0.551724	0.53854	0.386853	0.551724	-0.591954	0.641561	0.493534	0.502155	-0.344828	-0.499216	0.586207	-0.551724	0.758621	0.586207	-0.689655	0.310345	0.52321	-0.37931	0.782132	0.689655	-0.565831	-0.892573	0.681034	-0.46092	0.641561	0.758621
SHEPARD_CRUSH_AND_BURN_MUTANT_UP	-1	-0.566667	0.933333	-0.633333	0.7	0.633333	0.733333	-0.8	-0.966667	0.633333	-0.9	0.766667	-0.866667	0.533333	-0.666667	0.933333	0.9	0.8	1	0.7	0.6	-0.633333	-0.8	-0.633333	0.733333	1	-0.633333	0.766667	-0.933333	0.6	-0.9	0.533333	-0.733333	-0.933333	-0.933333	0.6	0.5
GRANDVAUX_IFN_RESPONSE_NOT_VIA_IRF3	0.833333	-0.833333	-0.666667	0.5	-0.566667	0.533333	-0.666667	-0.933333	-0.533333	-0.933333	0.833333	0.966667	0.966667	-0.7	-0.833333	0.966667	0.8	-0.733333	-0.7	-0.766667	-0.533333	0.8	0.633333	-0.866667	-0.6	-0.7	-0.833333	0.866667	0.9	0.666667	0.633333	0.8	0.933333	-0.6	0.5	-0.966667	-0.6
GOLUB_ALL_VS_AML_UP	-0.766667	0.7	0.7	0.866667	0.733333	0.6	0.9	0.6	0.5	-0.766667	0.7	0.5	-0.766667	0.6	-0.7	-0.6	-0.866667	-0.6	0.866667	0.933333	-0.666667	-0.8	-0.933333	0.8	-0.766667	-0.6	-0.766667	-0.566667	-0.566667	-0.766667	-0.633333	-1	-0.966667	0.8	0.766667	1	1
BASSO_B_LYMPHOCYTE_NETWORK	-0.533333	-0.9	0.6	0.766667	1	0.833333	0.666667	0.7	0.8	0.8	0.733333	0.633333	-0.933333	-0.8	-0.766667	-0.633333	-0.833333	-0.633333	-0.866667	-0.566667	-0.9	-0.7	0.5	-0.733333	-0.633333	-0.9	0.633333	0.533333	0.966667	0.733333	0.5	0.9	0.833333	0.5	0.533333	0.633333	-0.766667
GOLDRATH_HOMEOSTATIC_PROLIFERATION	1	-0.866667	-0.733333	-0.833333	0.766667	0.566667	0.8	-0.833333	1	0.9	1	-0.933333	-0.833333	-1	-0.933333	0.866667	-0.766667	0.733333	0.5	-0.666667	-0.633333	-0.766667	0.866667	0.533333	0.5	0.966667	0.766667	-0.933333	0.866667	0.5	-0.933333	-0.833333	0.666667	0.566667	-0.7	0.733333	-0.633333
DER_IFN_ALPHA_RESPONSE_UP	-0.442431	-0.321429	0.603175	0.554113	0.75	0.392857	0.427966	-0.684174	-0.47372	-0.392857	0.324455	0.719697	-0.375878	-0.534562	-0.714286	-0.421913	0.655844	0.361472	0.874675	0.498599	0.388996	0.403061	-0.678571	0.440887	-0.285714	0.730519	-0.678571	0.708791	-0.79064	-0.428571	-0.755602	-0.783784	-0.601064	-0.40027	-0.533293	0.72093	0.838275
TARTE_PLASMA_CELL_VS_PLASMABLAST_UP	-0.8	1	0.533333	-0.6	0.633333	-0.766667	0.5	-0.566667	0.7	-0.533333	-0.666667	-0.666667	-0.533333	-0.6	0.733333	-0.566667	-0.566667	-0.7	-0.933333	0.8	-1	-0.6	0.966667	0.9	0.866667	0.566667	-1	1	1	-0.966667	1	0.7	-1	0.766667	-0.533333	-0.533333	-0.966667
KENNY_CTNNB1_TARGETS_DN	0.833333	-0.833333	-0.666667	0.5	-0.566667	0.533333	-0.666667	-0.933333	-0.533333	-0.933333	0.833333	0.966667	0.966667	-0.7	-0.833333	0.966667	0.8	-0.733333	-0.7	-0.766667	-0.533333	0.8	0.633333	-0.866667	-0.6	-0.7	-0.833333	0.866667	0.9	0.666667	0.633333	0.8	0.933333	-0.6	0.5	-0.966667	-0.6
BECKER_TAMOXIFEN_RESISTANCE_UP	-0.766667	0.7	0.7	0.866667	0.733333	0.6	0.9	0.6	0.5	-0.766667	0.7	0.5	-0.766667	0.6	-0.7	-0.6	-0.866667	-0.6	0.866667	0.933333	-0.666667	-0.8	-0.933333	0.8	-0.766667	-0.6	-0.766667	-0.566667	-0.566667	-0.766667	-0.633333	-1	-0.966667	0.8	0.766667	1	1
TARTE_PLASMA_CELL_VS_B_LYMPHOCYTE_DN	-0.733333	0.5	-0.633333	0.8	0.866667	0.666667	-0.533333	-0.7	0.866667	0.966667	0.666667	-0.766667	-0.966667	-0.766667	-0.733333	-1	-0.633333	0.633333	-0.633333	0.566667	-0.966667	0.533333	0.8	0.566667	0.533333	-0.566667	-0.9	0.7	0.933333	0.866667	-0.8	0.866667	0.966667	-0.533333	-0.633333	-0.566667	-0.9
FLECHNER_BIOPSY_KIDNEY_TRANSPLANT_REJECTED_VS_OK_UP	0.380218	0.62	-0.482759	-0.517241	0.448276	-0.591954	-0.555172	-0.823892	0.618227	-0.892573	0.527586	0.728675	0.932184	-0.62069	-0.38641	0.871767	0.65674	-0.724138	-0.724138	0.351927	-0.966667	0.58477	0.728675	0.44003	0.683498	-0.448276	-0.862069	0.896552	0.931034	-0.676044	0.775	0.724138	-0.517857	0.531348	-0.517241	-0.929803	-0.809267
WIELAND_UP_BY_HBV_INFECTION	0.578454	0.462687	-0.5	-0.5	0.546083	-0.522857	-0.644089	-0.90974	0.688645	-0.79064	0.687332	0.580189	0.91039	-0.642857	-0.593985	0.455811	0.764825	-0.714286	-0.687259	-0.292063	-0.568627	0.719388	0.642857	0.403061	0.507722	0.328571	-0.857143	0.857143	0.911028	-0.622822	0.508197	0.579151	-0.460317	0.357143	-0.680451	-0.782468	-0.47372
SHEPARD_BMYB_MORPHOLINO_UP	-1	-0.566667	0.933333	-0.633333	0.7	0.633333	0.733333	-0.8	-0.966667	0.633333	-0.9	0.766667	-0.866667	0.533333	-0.666667	0.933333	0.9	0.8	1	0.7	0.6	-0.633333	-0.8	-0.633333	0.733333	1	-0.633333	0.766667	-0.933333	0.6	-0.9	0.533333	-0.733333	-0.933333	-0.933333	0.6	0.5
DISTECHE_ESCAPED_FROM_X_INACTIVATION	0.933333	0.766667	-0.9	-0.866667	0.9	0.733333	0.833333	-0.866667	0.933333	0.933333	0.966667	0.666667	-1	-0.833333	-0.866667	-0.933333	-1	-0.533333	0.633333	0.633333	-0.7	-0.833333	-0.733333	0.7	0.766667	0.666667	0.666667	-0.866667	0.833333	0.533333	-0.766667	0.633333	-0.533333	-0.566667	0.633333	-0.733333	0.633333
DER_IFN_BETA_RESPONSE_UP	-0.442431	-0.321429	0.603175	0.554113	0.75	0.392857	0.427966	-0.684174	-0.47372	-0.392857	0.324455	0.719697	-0.375878	-0.534562	-0.714286	-0.421913	0.655844	0.361472	0.874675	0.498599	0.388996	0.403061	-0.678571	0.440887	-0.285714	0.730519	-0.678571	0.708791	-0.79064	-0.428571	-0.755602	-0.783784	-0.601064	-0.40027	-0.533293	0.72093	0.838275
TARTE_PLASMA_CELL_VS_PLASMABLAST_DN	-0.47372	-0.678571	0.707875	0.464286	-0.634793	0.621905	-0.617512	0.428571	-0.634793	-0.706416	-0.438776	-0.418831	0.75	0.392857	0.60582	0.474252	0.607143	-0.367168	0.397122	0.542074	0.660966	0.554511	-0.607143	-0.687259	0.632653	-0.383117	0.364555	-0.75	-0.678571	-0.401139	0.722973	0.653639	-0.392857	-0.453833	-0.592193	-0.32381	-0.418768
ROSS_AML_WITH_MLL_FUSIONS	-0.666667	-0.6	0.666667	0.833333	0.666667	0.8	-0.866667	0.833333	-1	-0.8	-0.833333	0.866667	0.666667	0.5	-0.6	1	-0.733333	-0.833333	-0.833333	0.533333	-0.866667	0.833333	0.9	-0.966667	-0.866667	0.7	-0.933333	0.633333	0.566667	0.766667	-0.733333	0.666667	0.9	0.7	0.8	-0.666667	-0.7
GRANDVAUX_IRF3_TARGETS_UP	0.866667	-0.8	-0.6	0.533333	0.8	-0.633333	-0.833333	-0.966667	0.9	-0.566667	0.866667	0.733333	0.9	-0.866667	-0.9	-0.966667	1	-0.666667	-0.533333	-0.7	0.833333	0.9	0.6	-0.566667	0.633333	0.8	-0.8	0.8	0.5	-0.566667	-0.866667	-0.6	0.6	-0.666667	-0.8	-0.6	0.833333
LE_EGR2_TARGETS_UP	0.733333	0.666667	-0.866667	-0.8	0.966667	0.7	0.933333	-1	0.966667	0.833333	0.9	-0.866667	-0.6	-0.966667	-0.8	0.566667	-0.9	0.5	0.9	0.866667	-0.566667	0.866667	0.666667	0.633333	0.666667	0.933333	-0.533333	0.6	-0.833333	-0.933333	-0.6	-0.533333	-0.833333	-0.866667	-1	-0.9	0.666667
FERNANDEZ_BOUND_BY_MYC	-0.793103	0.502155	0.724138	0.628736	0.724138	0.62069	0.758621	-0.501437	-0.929803	-0.383621	-0.535441	0.703065	-0.793103	0.551724	-0.689655	0.774784	0.44003	0.58477	0.896552	0.724138	-0.413793	-0.655172	-0.827586	0.523873	-0.275862	0.861111	-0.655172	0.608621	-0.823892	-0.440439	-0.663218	-0.90625	-0.758621	-0.499216	-0.526273	0.815789	0.96875
FLECHNER_PBL_KIDNEY_TRANSPLANT_OK_VS_DONOR_UP	1	-0.866667	-0.733333	-0.833333	0.766667	0.566667	0.8	-0.833333	1	0.9	1	-0.933333	-0.833333	-1	-0.933333	0.866667	-0.766667	0.733333	0.5	-0.666667	-0.633333	-0.766667	0.866667	0.533333	0.5	0.966667	0.766667	-0.933333	0.866667	0.5	-0.933333	-0.833333	0.666667	0.566667	-0.7	0.733333	-0.633333
SANA_RESPONSE_TO_IFNG_UP	-0.505517	-0.689655	0.818458	0.551724	0.62069	0.677802	-0.827586	-0.809267	0.789409	-0.737069	-0.451868	-0.324353	0.758621	-0.414701	-0.615302	-0.759635	0.758621	-0.344828	-0.929803	0.483836	0.862069	0.85809	0.448276	-0.517241	0.775	0.62069	-0.827586	0.351927	-0.606322	-0.643103	-0.816614	0.531348	0.62069	-0.413793	-0.827586	0.413793	0.702586
SANA_TNF_SIGNALING_UP	-0.505517	-0.689655	0.818458	0.551724	0.62069	0.677802	-0.827586	-0.809267	0.789409	-0.737069	-0.451868	-0.324353	0.758621	-0.414701	-0.615302	-0.759635	0.758621	-0.344828	-0.929803	0.483836	0.862069	0.85809	0.448276	-0.517241	0.775	0.62069	-0.827586	0.351927	-0.606322	-0.643103	-0.816614	0.531348	0.62069	-0.413793	-0.827586	0.413793	0.702586
SWEET_KRAS_TARGETS_UP	-0.566667	0.833333	0.8	-0.9	-1	-0.866667	0.6	-0.733333	0.533333	0.733333	-0.8	0.566667	0.933333	0.833333	0.9	-0.533333	0.666667	0.7	0.733333	-0.8	0.766667	0.766667	-0.966667	-0.833333	-0.966667	-0.866667	-0.966667	-0.533333	0.533333	0.566667	0.533333	-0.666667	-0.633333	0.9	0.9	0.833333	-0.566667
BYSTRYKH_HEMATOPOIESIS_STEM_CELL_QTL_TRANS	0.645833	0.596154	-0.536638	-0.62069	0.655172	-0.508621	0.743103	-0.691223	0.724138	0.85809	0.775	-0.689655	-0.777586	-0.852941	-0.556034	0.746684	-0.591954	0.310345	-0.892573	0.471675	-0.805556	-0.62069	0.896552	0.789409	0.820402	0.818458	-0.630435	0.553571	0.896552	-0.929803	0.553571	-0.421336	-0.725	0.586207	-0.606322	0.661638	-0.759635
VANTVEER_BREAST_CANCER_METASTASIS_UP	0.533333	0.633333	-0.566667	-0.666667	-0.6	-0.566667	-0.566667	0.566667	-0.7	-0.7	-0.7	0.833333	0.833333	0.966667	-0.566667	0.733333	-0.6	0.966667	-0.766667	-1	-0.6	0.633333	0.733333	-1	-0.666667	0.633333	0.533333	0.9	-0.6	0.933333	-1	1	1	0.733333	0.566667	-1	-1
REN_BOUND_BY_E2F	0.7	0.733333	-0.966667	0.633333	0.933333	0.866667	0.966667	-0.9	0.633333	0.5	0.933333	0.9	-0.8	-0.933333	-1	0.666667	-0.8	0.566667	0.766667	0.5	0.5	-0.533333	-0.833333	0.6	-0.566667	0.5	-0.566667	-0.633333	0.7	-0.633333	0.566667	-0.866667	-0.6	-0.8	0.833333	0.9	-0.533333
FLECHNER_BIOPSY_KIDNEY_TRANSPLANT_REJECTED_VS_OK_DN	0.933333	0.766667	-0.9	-0.866667	0.9	0.733333	0.833333	-0.866667	0.933333	0.933333	0.966667	0.666667	-1	-0.833333	-0.866667	-0.933333	-1	-0.533333	0.633333	0.633333	-0.7	-0.833333	-0.733333	0.7	0.766667	0.666667	0.666667	-0.866667	0.833333	0.533333	-0.766667	0.633333	-0.533333	-0.566667	0.633333	-0.733333	0.633333
KLEIN_PRIMARY_EFFUSION_LYMPHOMA_UP	-0.8	1	0.533333	-0.6	0.633333	-0.766667	0.5	-0.566667	0.7	-0.533333	-0.666667	-0.666667	-0.533333	-0.6	0.733333	-0.566667	-0.566667	-0.7	-0.933333	0.8	-1	-0.6	0.966667	0.9	0.866667	0.566667	-1	1	1	-0.966667	1	0.7	-1	0.766667	-0.533333	-0.533333	-0.966667
SASAKI_ADULT_T_CELL_LEUKEMIA	0.966667	0.566667	0.566667	-0.966667	-0.766667	-0.966667	-0.766667	0.733333	0.566667	0.533333	-0.633333	-0.9	0.6	0.9	0.833333	-0.666667	0.966667	0.9	-1	-0.833333	0.966667	-1	0.766667	-0.6	-1	0.733333	0.7	-0.8	-0.733333	-0.733333	-0.566667	0.6	0.8	0.866667	0.866667	0.566667	-0.8
FLECHNER_BIOPSY_KIDNEY_TRANSPLANT_OK_VS_DONOR_UP	0.913731	-0.633903	-0.490741	-0.518519	0.851852	0.490741	0.432275	-0.726389	0.888889	0.811311	0.814815	-0.342593	-0.633787	-0.888889	-0.851852	-0.597109	-0.485028	0.37037	-0.508102	-0.407407	-0.327957	-0.383598	0.374579	-0.333333	0.407407	0.423216	0.351852	-0.565359	0.875375	0.481481	-0.798686	0.319923	0.60463	-0.481481	-0.407407	0.296296	0.259259
LEE_LIVER_CANCER_E2F1_UP	-0.533333	-0.9	0.6	0.766667	1	0.833333	0.666667	0.7	0.8	0.8	0.733333	0.633333	-0.933333	-0.8	-0.766667	-0.633333	-0.833333	-0.633333	-0.866667	-0.566667	-0.9	-0.7	0.5	-0.733333	-0.633333	-0.9	0.633333	0.533333	0.966667	0.733333	0.5	0.9	0.833333	0.5	0.533333	0.633333	-0.766667
DER_IFN_GAMMA_RESPONSE_UP	-0.557692	-0.643103	0.774784	-0.482759	0.724138	-0.37931	-0.38641	-0.827586	-0.484748	0.448276	-0.396552	0.758621	0.44003	-0.737069	-0.689655	-0.465517	0.931034	0.471675	0.96875	-0.310345	0.62069	0.677802	-0.501437	-0.586207	0.655172	0.827586	-0.655172	0.793103	-0.892573	0.448276	-0.896552	-0.482759	-0.413793	-0.689655	-0.827586	-0.413793	0.782132
BROWN_MYELOID_CELL_DEVELOPMENT_UP	-0.7	0.6	0.866667	-0.7	-0.966667	-0.933333	-0.733333	0.933333	-0.666667	0.6	-0.966667	-0.966667	-0.633333	0.933333	1	0.833333	0.633333	-0.9	-0.733333	0.766667	-0.766667	-0.566667	0.533333	-0.666667	-0.933333	-0.533333	-0.733333	0.566667	0.766667	0.633333	0.6	-0.7	0.733333	0.966667	-0.566667	0.866667	0.9
SANSOM_APC_TARGETS_DN	0.309388	-0.333061	0.517692	0.48	-0.5675	0.629355	-0.659394	-0.44	-0.36	-0.54931	-0.46	0.491803	0.64	-0.336429	0.280625	0.612308	0.366667	-0.446275	-0.450566	0.424746	0.431667	0.536552	0.413125	-0.349388	0.538537	-0.313023	-0.474828	0.322623	0.458462	-0.363438	0.708636	0.524706	-0.473929	-0.28	-0.442143	-0.36	-0.424286
ADDYA_ERYTHROID_DIFFERENTIATION_BY_HEMIN	0.911765	-0.362069	0.386853	-0.862069	-0.630435	-0.669761	0.62069	-0.758621	0.911765	0.758621	0.645833	-0.764368	0.517991	-0.58	-0.431034	0.820402	-0.344828	0.724138	0.661638	-0.689655	0.466954	0.289871	-0.505517	-0.691223	-0.929803	0.545517	-0.579154	-0.892573	0.746684	0.517241	-0.823892	-0.689655	0.37931	0.729885	0.590996	0.758621	-0.586207
MA_MYELOID_DIFFERENTIATION_DN	-0.8	1	0.533333	-0.6	0.633333	-0.766667	0.5	-0.566667	0.7	-0.533333	-0.666667	-0.666667	-0.533333	-0.6	0.733333	-0.566667	-0.566667	-0.7	-0.933333	0.8	-1	-0.6	0.966667	0.9	0.866667	0.566667	-1	1	1	-0.966667	1	0.7	-1	0.766667	-0.533333	-0.533333	-0.966667
ALCALAY_AML_BY_NPM1_LOCALIZATION_UP	0.566667	0.933333	1	-1	0.533333	-0.8	-0.6	0.8	-0.766667	-0.6	0.633333	-0.7	-0.733333	0.7	0.966667	-0.9	0.766667	1	0.933333	0.6	0.633333	0.7	0.566667	0.966667	-0.733333	-0.833333	0.866667	-1	-0.9	-0.833333	-0.7	0.733333	0.7	-0.633333	-0.733333	-0.8	0.7
MATSUDA_NATURAL_KILLER_DIFFERENTIATION	0.554446	-0.966667	-0.517241	0.65674	0.820402	-0.573022	-0.482759	-0.37931	0.683498	0.690517	0.413793	-0.793103	0.534483	-0.591954	0.325287	-0.725	-0.413793	0.655172	0.771073	0.818458	-0.862069	0.551724	0.58477	-0.764368	-0.482759	0.746684	0.417385	-0.421336	0.493534	-0.396552	0.380218	0.896552	0.818458	0.571839	-0.655172	-0.737069	-0.931034
HOFMANN_CELL_LYMPHOMA_UP	-0.633333	0.533333	-0.533333	0.7	-0.866667	1	-0.933333	-0.766667	-0.633333	1	-1	-0.633333	-0.7	-0.733333	0.533333	0.533333	-0.7	-0.866667	-0.566667	0.666667	0.8	0.733333	-0.633333	0.733333	0.566667	-0.766667	0.733333	-0.9	-0.666667	0.833333	0.666667	-0.8	-0.933333	0.633333	0.666667	0.933333	0.966667
GILDEA_METASTASIS	0.866667	-0.8	-0.6	0.533333	0.8	-0.633333	-0.833333	-0.966667	0.9	-0.566667	0.866667	0.733333	0.9	-0.866667	-0.9	-0.966667	1	-0.666667	-0.533333	-0.7	0.833333	0.9	0.6	-0.566667	0.633333	0.8	-0.8	0.8	0.5	-0.566667	-0.866667	-0.6	0.6	-0.666667	-0.8	-0.6	0.833333
HASLINGER_B_CLL_WITH_11Q23_DELETION	-0.966667	-0.666667	0.966667	0.666667	0.6	0.9	-0.8	-0.6	-0.566667	-0.866667	-0.933333	-0.8	0.733333	0.766667	0.633333	0.6	0.733333	0.666667	-0.966667	0.833333	0.933333	0.5	-0.566667	0.5	1	0.6	-0.866667	-0.766667	-0.7	-0.8	-0.533333	0.766667	0.633333	0.6	-0.966667	0.666667	0.533333
HESS_TARGETS_OF_HOXA9_AND_MEIS1_DN	-0.633333	0.533333	-0.533333	0.7	-0.866667	1	-0.933333	-0.766667	-0.633333	1	-1	-0.633333	-0.7	-0.733333	0.533333	0.533333	-0.7	-0.866667	-0.566667	0.666667	0.8	0.733333	-0.633333	0.733333	0.566667	-0.766667	0.733333	-0.9	-0.666667	0.833333	0.666667	-0.8	-0.933333	0.633333	0.666667	0.933333	0.966667
WANG_IMMORTALIZED_BY_HOXA9_AND_MEIS1_UP	0.566667	0.933333	1	-1	0.533333	-0.8	-0.6	0.8	-0.766667	-0.6	0.633333	-0.7	-0.733333	0.7	0.966667	-0.9	0.766667	1	0.933333	0.6	0.633333	0.7	0.566667	0.966667	-0.733333	-0.833333	0.866667	-1	-0.9	-0.833333	-0.7	0.733333	0.7	-0.633333	-0.733333	-0.8	0.7
ZHAN_MULTIPLE_MYELOMA_UP	-0.966667	-0.666667	0.966667	0.666667	0.6	0.9	-0.8	-0.6	-0.566667	-0.866667	-0.933333	-0.8	0.733333	0.766667	0.633333	0.6	0.733333	0.666667	-0.966667	0.833333	0.933333	0.5	-0.566667	0.5	1	0.6	-0.866667	-0.766667	-0.7	-0.8	-0.533333	0.766667	0.633333	0.6	-0.966667	0.666667	0.533333
TAVOR_CEBPA_TARGETS_DN	-0.733333	0.5	-0.633333	0.8	0.866667	0.666667	-0.533333	-0.7	0.866667	0.966667	0.666667	-0.766667	-0.966667	-0.766667	-0.733333	-1	-0.633333	0.633333	-0.633333	0.566667	-0.966667	0.533333	0.8	0.566667	0.533333	-0.566667	-0.9	0.7	0.933333	0.866667	-0.8	0.866667	0.966667	-0.533333	-0.633333	-0.566667	-0.9
HADDAD_B_LYMPHOCYTE_PROGENITOR	-0.793103	0.618227	0.724138	0.896552	-0.324353	-0.413793	-0.537037	0.677802	-0.777586	-0.793103	0.551724	0.743103	-0.696121	0.628736	-0.606322	0.413793	-0.737069	-0.809267	0.580819	0.89532	0.344828	0.544671	-0.793103	0.743103	-0.696121	-0.852941	-0.508621	-0.517241	-0.591954	0.521552	0.771073	-0.758621	-0.793103	-0.327586	0.724138	0.793103	0.827586
GREENBAUM_E2A_TARGETS_DN	0.833333	-0.833333	-0.666667	0.5	-0.566667	0.533333	-0.666667	-0.933333	-0.533333	-0.933333	0.833333	0.966667	0.966667	-0.7	-0.833333	0.966667	0.8	-0.733333	-0.7	-0.766667	-0.533333	0.8	0.633333	-0.866667	-0.6	-0.7	-0.833333	0.866667	0.9	0.666667	0.633333	0.8	0.933333	-0.6	0.5	-0.966667	-0.6
VERHAAK_AML_WITH_NPM1_MUTATED_UP	0.439696	0.587108	0.923077	-0.835821	-0.428571	-0.45911	-0.650579	0.621795	-0.464286	-0.581281	-0.538328	-0.75	0.285714	0.75	0.7046	-0.499084	0.785714	0.764392	-0.674699	0.268237	0.825824	-0.674419	0.464286	0.792857	0.424658	-0.285714	0.345865	-0.821429	-0.75	-0.785714	-0.571429	0.642857	0.678571	0.478764	-0.392857	-0.357143	-0.321429
KANG_IMMORTALIZED_BY_TERT_UP	1	-0.866667	-0.733333	-0.833333	0.766667	0.566667	0.8	-0.833333	1	0.9	1	-0.933333	-0.833333	-1	-0.933333	0.866667	-0.766667	0.733333	0.5	-0.666667	-0.633333	-0.766667	0.866667	0.533333	0.5	0.966667	0.766667	-0.933333	0.866667	0.5	-0.933333	-0.833333	0.666667	0.566667	-0.7	0.733333	-0.633333
ZHAN_MULTIPLE_MYELOMA_MF_UP	0.566667	0.933333	1	-1	0.533333	-0.8	-0.6	0.8	-0.766667	-0.6	0.633333	-0.7	-0.733333	0.7	0.966667	-0.9	0.766667	1	0.933333	0.6	0.633333	0.7	0.566667	0.966667	-0.733333	-0.833333	0.866667	-1	-0.9	-0.833333	-0.7	0.733333	0.7	-0.633333	-0.733333	-0.8	0.7
PETROVA_ENDOTHELIUM_LYMPHATIC_VS_BLOOD_DN	0.758621	-0.46092	-0.689655	-0.737548	0.871767	0.551724	0.681034	-0.965517	0.932184	-0.474513	0.862069	0.545517	0.818458	-0.724138	-0.827586	0.818458	-0.444171	-0.652709	0.590996	0.467332	-0.551724	0.827586	0.655172	-0.562069	0.413793	0.641561	-0.777586	0.628736	0.464734	-0.625479	0.413793	0.743103	0.517991	-0.669761	-0.966667	-0.931034	0.413793
AFFAR_YY1_TARGETS_UP	0.833333	-0.833333	-0.666667	0.5	-0.566667	0.533333	-0.666667	-0.933333	-0.533333	-0.933333	0.833333	0.966667	0.966667	-0.7	-0.833333	0.966667	0.8	-0.733333	-0.7	-0.766667	-0.533333	0.8	0.633333	-0.866667	-0.6	-0.7	-0.833333	0.866667	0.9	0.666667	0.633333	0.8	0.933333	-0.6	0.5	-0.966667	-0.6
THEILGAARD_NEUTROPHIL_AT_SKIN_WOUND_DN	0.516667	-0.737069	0.606034	-0.655172	0.724138	0.586207	0.758621	-0.827586	0.534483	0.655172	0.574074	-0.526273	-0.862069	-0.90625	-0.689655	0.896552	0.521552	0.758621	0.96875	0.344828	-0.413793	-0.655172	0.437069	-0.482759	0.661638	1	0.466954	-0.526273	-0.451868	0.517241	-0.931034	-0.691223	-0.344828	-0.764368	-0.724138	0.62069	-0.517241
AFFAR_YY1_TARGETS_DN	0.49179	0.516667	0.517241	-0.586207	0.52069	-0.793103	0.517241	0.448276	0.413793	0.571839	-0.62069	-0.763158	0.96875	-0.586207	0.758621	-0.586207	0.448276	0.483836	0.502554	0.827586	-0.862069	-0.413793	0.818458	-0.431034	0.53854	0.683498	-0.537037	0.62	0.596154	-0.931034	0.862069	0.724138	-0.852941	0.689655	-0.555172	-0.816614	-0.965517
KANG_IMMORTALIZED_BY_TERT_DN	-0.966667	-0.666667	0.966667	0.666667	0.6	0.9	-0.8	-0.6	-0.566667	-0.866667	-0.933333	-0.8	0.733333	0.766667	0.633333	0.6	0.733333	0.666667	-0.966667	0.833333	0.933333	0.5	-0.566667	0.5	1	0.6	-0.866667	-0.766667	-0.7	-0.8	-0.533333	0.766667	0.633333	0.6	-0.966667	0.666667	0.533333
MOREAUX_MULTIPLE_MYELOMA_BY_TACI_UP	0.9	-1	0.5	-0.566667	0.5	-0.9	0.533333	0.633333	-0.6	0.666667	-0.6	-1	1	-0.566667	0.766667	-0.7	0.6	0.833333	0.966667	0.966667	-0.833333	0.6	-0.6	-0.933333	-0.7	0.866667	0.9	-0.833333	-0.866667	-0.9	0.833333	0.966667	0.566667	0.666667	-0.666667	-0.866667	-0.933333
CHIARETTI_ACUTE_LYMPHOBLASTIC_LEUKEMIA_ZAP70	-1	-0.566667	0.933333	-0.633333	0.7	0.633333	0.733333	-0.8	-0.966667	0.633333	-0.9	0.766667	-0.866667	0.533333	-0.666667	0.933333	0.9	0.8	1	0.7	0.6	-0.633333	-0.8	-0.633333	0.733333	1	-0.633333	0.766667	-0.933333	0.6	-0.9	0.533333	-0.733333	-0.933333	-0.933333	0.6	0.5
PETROVA_PROX1_TARGETS_DN	0.758621	-0.46092	-0.689655	-0.737548	0.871767	0.551724	0.681034	-0.965517	0.932184	-0.474513	0.862069	0.545517	0.818458	-0.724138	-0.827586	0.818458	-0.444171	-0.652709	0.590996	0.467332	-0.551724	0.827586	0.655172	-0.562069	0.413793	0.641561	-0.777586	0.628736	0.464734	-0.625479	0.413793	0.743103	0.517991	-0.669761	-0.966667	-0.931034	0.413793
MA_MYELOID_DIFFERENTIATION_UP	0.9	-1	0.5	-0.566667	0.5	-0.9	0.533333	0.633333	-0.6	0.666667	-0.6	-1	1	-0.566667	0.766667	-0.7	0.6	0.833333	0.966667	0.966667	-0.833333	0.6	-0.6	-0.933333	-0.7	0.866667	0.9	-0.833333	-0.866667	-0.9	0.833333	0.966667	0.566667	0.666667	-0.666667	-0.866667	-0.933333
TAVOR_CEBPA_TARGETS_UP	0.866667	-0.8	-0.6	0.533333	0.8	-0.633333	-0.833333	-0.966667	0.9	-0.566667	0.866667	0.733333	0.9	-0.866667	-0.9	-0.966667	1	-0.666667	-0.533333	-0.7	0.833333	0.9	0.6	-0.566667	0.633333	0.8	-0.8	0.8	0.5	-0.566667	-0.866667	-0.6	0.6	-0.666667	-0.8	-0.6	0.833333
VERHAAK_AML_WITH_NPM1_MUTATED_DN	0.733333	0.666667	-0.866667	-0.8	0.966667	0.7	0.933333	-1	0.966667	0.833333	0.9	-0.866667	-0.6	-0.966667	-0.8	0.566667	-0.9	0.5	0.9	0.866667	-0.566667	0.866667	0.666667	0.633333	0.666667	0.933333	-0.533333	0.6	-0.833333	-0.933333	-0.6	-0.533333	-0.833333	-0.866667	-1	-0.9	0.666667
YAGI_AML_FAB_MARKERS	-0.965517	-0.689655	0.931034	0.689655	-0.413793	0.631846	-0.44695	-0.62069	-0.586207	-0.479716	-0.892573	-0.643103	0.557471	0.758621	0.655172	0.517241	0.724138	-0.725	-0.865517	0.862069	0.758621	-0.652709	0.831034	0.782132	0.965517	-0.413793	0.545517	-0.62069	-0.413793	-0.689655	-0.555172	-0.471552	0.655172	-0.413793	-0.896552	0.689655	-0.737069
BRUNO_HEMATOPOIESIS	0.9	-1	0.5	-0.566667	0.5	-0.9	0.533333	0.633333	-0.6	0.666667	-0.6	-1	1	-0.566667	0.766667	-0.7	0.6	0.833333	0.966667	0.966667	-0.833333	0.6	-0.6	-0.933333	-0.7	0.866667	0.9	-0.833333	-0.866667	-0.9	0.833333	0.966667	0.566667	0.666667	-0.666667	-0.866667	-0.933333
KUMAR_TARGETS_OF_MLL_AF9_FUSION	-0.8	1	0.533333	-0.6	0.633333	-0.766667	0.5	-0.566667	0.7	-0.533333	-0.666667	-0.666667	-0.533333	-0.6	0.733333	-0.566667	-0.566667	-0.7	-0.933333	0.8	-1	-0.6	0.966667	0.9	0.866667	0.566667	-1	1	1	-0.966667	1	0.7	-1	0.766667	-0.533333	-0.533333	-0.966667
IVANOVA_HEMATOPOIESIS_EARLY_PROGENITOR	1	-0.866667	-0.733333	-0.833333	0.766667	0.566667	0.8	-0.833333	1	0.9	1	-0.933333	-0.833333	-1	-0.933333	0.866667	-0.766667	0.733333	0.5	-0.666667	-0.633333	-0.766667	0.866667	0.533333	0.5	0.966667	0.766667	-0.933333	0.866667	0.5	-0.933333	-0.833333	0.666667	0.566667	-0.7	0.733333	-0.633333
REN_ALVEOLAR_RHABDOMYOSARCOMA_DN	-0.533333	-0.9	0.6	0.766667	1	0.833333	0.666667	0.7	0.8	0.8	0.733333	0.633333	-0.933333	-0.8	-0.766667	-0.633333	-0.833333	-0.633333	-0.866667	-0.566667	-0.9	-0.7	0.5	-0.733333	-0.633333	-0.9	0.633333	0.533333	0.966667	0.733333	0.5	0.9	0.833333	0.5	0.533333	0.633333	-0.766667
NATSUME_RESPONSE_TO_INTERFERON_BETA_UP	-0.633333	0.533333	-0.533333	0.7	-0.866667	1	-0.933333	-0.766667	-0.633333	1	-1	-0.633333	-0.7	-0.733333	0.533333	0.533333	-0.7	-0.866667	-0.566667	0.666667	0.8	0.733333	-0.633333	0.733333	0.566667	-0.766667	0.733333	-0.9	-0.666667	0.833333	0.666667	-0.8	-0.933333	0.633333	0.666667	0.933333	0.966667
BLALOCK_ALZHEIMERS_DISEASE_INCIPIENT_UP	0.599078	-0.531746	0.428571	0.571429	-0.59127	0.856593	-0.75	-0.719048	0.347403	0.508197	0.412978	0.617925	0.489796	-0.678571	-0.744709	-0.455195	0.659574	-0.729221	0.464286	-0.469841	0.857143	0.714286	-0.428571	0.321429	0.607143	-0.46368	-0.285714	-0.355795	-0.584034	0.800539	-0.303951	-0.642857	-0.678571	-0.459059	-0.357143	0.603175	0.892857
JIANG_AGING_CEREBRAL_CORTEX_UP	0.5	-0.633333	0.633333	0.566667	-0.9	0.933333	-0.7	0.533333	-0.9	-0.966667	0.8	1	0.7	-0.633333	-0.533333	0.9	0.566667	-0.933333	0.666667	-0.9	0.9	0.666667	-0.7	-0.7	0.6	-0.933333	0.6	-0.7	-0.633333	0.966667	0.733333	-0.633333	-0.8	-0.9	0.6	0.7	0.866667
DEBIASI_APOPTOSIS_BY_REOVIRUS_INFECTION_UP	0.896552	-0.827586	-0.62069	-0.691223	0.793103	-0.448276	-0.327586	-0.862069	0.931034	0.789409	0.896552	-0.556034	0.464734	-0.896552	-0.931034	-0.505517	0.673913	0.349138	-0.517241	-0.689655	0.577586	0.521552	0.628736	-0.482759	0.52069	0.827586	-0.293103	-0.499216	0.820402	-0.517241	-0.896552	-0.62069	0.62069	-0.448276	-0.724138	0.474138	0.577586
IVANOVA_HEMATOPOIESIS_LATE_PROGENITOR	-0.966667	-0.666667	0.966667	0.666667	0.6	0.9	-0.8	-0.6	-0.566667	-0.866667	-0.933333	-0.8	0.733333	0.766667	0.633333	0.6	0.733333	0.666667	-0.966667	0.833333	0.933333	0.5	-0.566667	0.5	1	0.6	-0.866667	-0.766667	-0.7	-0.8	-0.533333	0.766667	0.633333	0.6	-0.966667	0.666667	0.533333
LU_AGING_BRAIN_DN	0.758621	0.689655	-0.896552	-0.827586	0.931034	0.724138	0.862069	-0.896552	0.965517	0.862069	0.931034	-0.518319	-0.852941	-0.862069	-0.827586	-0.764368	-0.931034	-0.517241	0.655172	0.655172	-0.586207	0.409688	-0.344828	0.655172	0.689655	0.689655	0.571839	-0.612069	0.352586	-0.823892	-0.62069	0.52069	-0.777586	-0.737069	-0.763158	-0.758621	0.655172
RUAN_RESPONSE_TO_TNF_UP	0.833333	-0.833333	-0.666667	0.5	-0.566667	0.533333	-0.666667	-0.933333	-0.533333	-0.933333	0.833333	0.966667	0.966667	-0.7	-0.833333	0.966667	0.8	-0.733333	-0.7	-0.766667	-0.533333	0.8	0.633333	-0.866667	-0.6	-0.7	-0.833333	0.866667	0.9	0.666667	0.633333	0.8	0.933333	-0.6	0.5	-0.966667	-0.6
JOSEPH_RESPONSE_TO_SODIUM_BUTYRATE_DN	-0.310345	0.724138	-0.640517	0.655172	0.758621	0.628736	0.931034	-0.663218	0.52069	-0.696121	0.724138	0.85809	-0.793103	-0.712284	-0.725	0.413793	-0.827586	-0.448276	0.793103	0.89532	-0.555172	-0.737548	-0.862069	0.62069	-0.591954	-0.517241	-0.591954	-0.586207	0.502155	-0.655172	-0.448276	-0.896552	-0.809267	0.320881	0.793103	0.931034	0.96875
WEIGEL_OXIDATIVE_STRESS_BY_HNE_AND_H2O2	-0.633333	0.533333	-0.533333	0.7	-0.866667	1	-0.933333	-0.766667	-0.633333	1	-1	-0.633333	-0.7	-0.733333	0.533333	0.533333	-0.7	-0.866667	-0.566667	0.666667	0.8	0.733333	-0.633333	0.733333	0.566667	-0.766667	0.733333	-0.9	-0.666667	0.833333	0.666667	-0.8	-0.933333	0.633333	0.666667	0.933333	0.966667
BLALOCK_ALZHEIMERS_DISEASE_DN	0.733333	0.666667	-0.866667	-0.8	0.966667	0.7	0.933333	-1	0.966667	0.833333	0.9	-0.866667	-0.6	-0.966667	-0.8	0.566667	-0.9	0.5	0.9	0.866667	-0.566667	0.866667	0.666667	0.633333	0.666667	0.933333	-0.533333	0.6	-0.833333	-0.933333	-0.6	-0.533333	-0.833333	-0.866667	-1	-0.9	0.666667
GENTILE_UV_RESPONSE_CLUSTER_D4	0.933333	0.766667	-0.9	-0.866667	0.9	0.733333	0.833333	-0.866667	0.933333	0.933333	0.966667	0.666667	-1	-0.833333	-0.866667	-0.933333	-1	-0.533333	0.633333	0.633333	-0.7	-0.833333	-0.733333	0.7	0.766667	0.666667	0.666667	-0.866667	0.833333	0.533333	-0.766667	0.633333	-0.533333	-0.566667	0.633333	-0.733333	0.633333
LIAN_LIPA_TARGETS_6M	-0.7	0.6	0.866667	-0.7	-0.966667	-0.933333	-0.733333	0.933333	-0.666667	0.6	-0.966667	-0.966667	-0.633333	0.933333	1	0.833333	0.633333	-0.9	-0.733333	0.766667	-0.766667	-0.566667	0.533333	-0.666667	-0.933333	-0.533333	-0.733333	0.566667	0.766667	0.633333	0.6	-0.7	0.733333	0.966667	-0.566667	0.866667	0.9
WANG_SMARCE1_TARGETS_DN	0.655172	0.689655	-0.793103	-0.793103	0.862069	0.724138	0.965517	-0.763158	0.862069	0.862069	0.793103	-0.669761	-0.71798	-0.931034	-0.827586	-0.669761	-0.931034	0.703065	0.677802	0.628736	-0.448276	-0.396552	0.689655	0.775	0.689655	0.793103	0.782132	0.62069	-0.827586	-0.764368	0.413793	-0.892573	-0.862069	-0.724138	-0.659091	-0.781167	-0.344828
HU_GENOTOXIC_DAMAGE_24HR	-0.484748	-0.763158	0.932184	0.448276	0.517241	0.417385	-0.643103	0.413793	-0.586207	-0.518319	-0.764368	-0.827586	0.758621	0.608621	0.655172	-0.413793	0.62069	0.689655	0.483374	0.862069	0.517991	0.517241	-0.586207	-0.892573	0.738095	0.628736	0.44003	-0.793103	-0.724138	-0.827586	0.782132	0.793103	0.586207	0.62069	-0.715517	-0.518319	-0.823892
CUI_TCF21_TARGETS_2_DN	0.566667	0.933333	1	-1	0.533333	-0.8	-0.6	0.8	-0.766667	-0.6	0.633333	-0.7	-0.733333	0.7	0.966667	-0.9	0.766667	1	0.933333	0.6	0.633333	0.7	0.566667	0.966667	-0.733333	-0.833333	0.866667	-1	-0.9	-0.833333	-0.7	0.733333	0.7	-0.633333	-0.733333	-0.8	0.7
CHANG_IMMORTALIZED_BY_HPV31_DN	0.866667	-0.8	-0.6	0.533333	0.8	-0.633333	-0.833333	-0.966667	0.9	-0.566667	0.866667	0.733333	0.9	-0.866667	-0.9	-0.966667	1	-0.666667	-0.533333	-0.7	0.833333	0.9	0.6	-0.566667	0.633333	0.8	-0.8	0.8	0.5	-0.566667	-0.866667	-0.6	0.6	-0.666667	-0.8	-0.6	0.833333
KAYO_AGING_MUSCLE_UP	-0.655172	0.911765	-0.482759	0.413793	-0.562069	0.673913	-0.892573	-0.591954	0.37931	0.96875	-0.763158	-0.655172	-0.606322	-0.62069	0.557471	-0.482759	-0.586207	-0.724138	-0.823892	0.689655	-0.604167	0.474138	0.771073	0.758621	0.683498	-0.508621	-0.659091	0.574074	0.775	-0.528017	0.738095	-0.35977	-0.965517	0.655172	0.571839	0.89532	0.483374
BROWNE_HCMV_INFECTION_14HR_DN	-0.719048	0.504983	0.75	-0.296366	-0.568627	0.364555	0.403061	-0.428571	-0.5	-0.491597	-0.585065	-0.524845	0.486842	0.642857	0.448413	0.428571	-0.303951	0.506158	-0.37967	0.595604	0.615903	-0.271429	-0.90974	-0.308608	0.424658	-0.493506	-0.821429	-0.571429	-0.5	-0.650579	-0.5	-0.527273	-0.592193	0.684174	0.39441	0.714286	0.837838
DELASERNA_MYOD_TARGETS_DN	0.833333	-0.833333	-0.666667	0.5	-0.566667	0.533333	-0.666667	-0.933333	-0.533333	-0.933333	0.833333	0.966667	0.966667	-0.7	-0.833333	0.966667	0.8	-0.733333	-0.7	-0.766667	-0.533333	0.8	0.633333	-0.866667	-0.6	-0.7	-0.833333	0.866667	0.9	0.666667	0.633333	0.8	0.933333	-0.6	0.5	-0.966667	-0.6
BROWNE_INTERFERON_RESPONSIVE_GENES	0.476861	-0.714286	0.638704	0.535714	0.503695	0.607143	-0.714286	-0.876566	0.754926	-0.831633	0.494824	0.471311	0.785714	-0.367347	-0.680672	0.424603	0.785714	-0.357143	-0.688645	0.268237	0.836735	0.799206	0.464286	-0.697143	0.688889	0.321429	-0.857143	0.558271	0.568533	-0.357143	-0.534562	0.663763	0.642857	-0.428571	-0.799206	-0.592193	0.545567
CUI_TCF21_TARGETS_DN	0.566667	0.933333	1	-1	0.533333	-0.8	-0.6	0.8	-0.766667	-0.6	0.633333	-0.7	-0.733333	0.7	0.966667	-0.9	0.766667	1	0.933333	0.6	0.633333	0.7	0.566667	0.966667	-0.733333	-0.833333	0.866667	-1	-0.9	-0.833333	-0.7	0.733333	0.7	-0.633333	-0.733333	-0.8	0.7
BROWNE_HCMV_INFECTION_8HR_UP	0.933333	0.766667	-0.9	-0.866667	0.9	0.733333	0.833333	-0.866667	0.933333	0.933333	0.966667	0.666667	-1	-0.833333	-0.866667	-0.933333	-1	-0.533333	0.633333	0.633333	-0.7	-0.833333	-0.733333	0.7	0.766667	0.666667	0.666667	-0.866667	0.833333	0.533333	-0.766667	0.633333	-0.533333	-0.566667	0.633333	-0.733333	0.633333
JI_RESPONSE_TO_FSH_DN	0.933333	0.766667	-0.9	-0.866667	0.9	0.733333	0.833333	-0.866667	0.933333	0.933333	0.966667	0.666667	-1	-0.833333	-0.866667	-0.933333	-1	-0.533333	0.633333	0.633333	-0.7	-0.833333	-0.733333	0.7	0.766667	0.666667	0.666667	-0.866667	0.833333	0.533333	-0.766667	0.633333	-0.533333	-0.566667	0.633333	-0.733333	0.633333
WU_HBX_TARGETS_3_UP	-0.533333	-0.9	0.6	0.766667	1	0.833333	0.666667	0.7	0.8	0.8	0.733333	0.633333	-0.933333	-0.8	-0.766667	-0.633333	-0.833333	-0.633333	-0.866667	-0.566667	-0.9	-0.7	0.5	-0.733333	-0.633333	-0.9	0.633333	0.533333	0.966667	0.733333	0.5	0.9	0.833333	0.5	0.533333	0.633333	-0.766667
WANG_CISPLATIN_RESPONSE_AND_XPC_DN	-0.533333	-0.9	0.6	0.766667	1	0.833333	0.666667	0.7	0.8	0.8	0.733333	0.633333	-0.933333	-0.8	-0.766667	-0.633333	-0.833333	-0.633333	-0.866667	-0.566667	-0.9	-0.7	0.5	-0.733333	-0.633333	-0.9	0.633333	0.533333	0.966667	0.733333	0.5	0.9	0.833333	0.5	0.533333	0.633333	-0.766667
MURAKAMI_UV_RESPONSE_6HR_UP	-0.517241	-0.663218	0.62069	0.586207	0.574074	0.862069	-0.344828	0.551724	-0.444171	-0.552474	0.758621	0.775	-0.588929	-0.655172	-0.696121	0.677802	-0.619253	-0.712284	-0.518319	-0.781167	0.417385	-0.344828	-0.606322	-0.724138	-0.413793	-0.931034	0.62069	-0.482759	0.771073	0.758621	0.661638	0.677802	0.380218	-0.854885	0.551724	0.655172	0.467332
BLALOCK_ALZHEIMERS_DISEASE_UP	0.671429	-0.481304	-0.44	-0.310625	0.281818	0.757778	-0.373061	-0.41614	-0.338333	-0.545937	0.522222	0.545455	0.429434	-0.705714	-0.57027	0.503636	0.331915	-0.681538	-0.4	-0.593333	0.68	0.380377	-0.44	-0.328108	-0.44	-0.620755	0.316327	0.277273	0.651111	0.423704	0.382703	0.394595	0.284444	-0.218235	0.386471	-0.450566	0.61
KAYO_AGING_MUSCLE_DN	-0.533333	-0.9	0.6	0.766667	1	0.833333	0.666667	0.7	0.8	0.8	0.733333	0.633333	-0.933333	-0.8	-0.766667	-0.633333	-0.833333	-0.633333	-0.866667	-0.566667	-0.9	-0.7	0.5	-0.733333	-0.633333	-0.9	0.633333	0.533333	0.966667	0.733333	0.5	0.9	0.833333	0.5	0.533333	0.633333	-0.766667
DAZARD_RESPONSE_TO_UV_SCC_DN	-1	-0.566667	0.933333	-0.633333	0.7	0.633333	0.733333	-0.8	-0.966667	0.633333	-0.9	0.766667	-0.866667	0.533333	-0.666667	0.933333	0.9	0.8	1	0.7	0.6	-0.633333	-0.8	-0.633333	0.733333	1	-0.633333	0.766667	-0.933333	0.6	-0.9	0.533333	-0.733333	-0.933333	-0.933333	0.6	0.5
BROWNE_HCMV_INFECTION_48HR_UP	1	-0.866667	-0.733333	-0.833333	0.766667	0.566667	0.8	-0.833333	1	0.9	1	-0.933333	-0.833333	-1	-0.933333	0.866667	-0.766667	0.733333	0.5	-0.666667	-0.633333	-0.766667	0.866667	0.533333	0.5	0.966667	0.766667	-0.933333	0.866667	0.5	-0.933333	-0.833333	0.666667	0.566667	-0.7	0.733333	-0.633333
APRELIKOVA_BRCA1_TARGETS	0.933333	0.766667	-0.9	-0.866667	0.9	0.733333	0.833333	-0.866667	0.933333	0.933333	0.966667	0.666667	-1	-0.833333	-0.866667	-0.933333	-1	-0.533333	0.633333	0.633333	-0.7	-0.833333	-0.733333	0.7	0.766667	0.666667	0.666667	-0.866667	0.833333	0.533333	-0.766667	0.633333	-0.533333	-0.566667	0.633333	-0.733333	0.633333
BROWNE_HCMV_INFECTION_14HR_UP	0.933333	0.766667	-0.9	-0.866667	0.9	0.733333	0.833333	-0.866667	0.933333	0.933333	0.966667	0.666667	-1	-0.833333	-0.866667	-0.933333	-1	-0.533333	0.633333	0.633333	-0.7	-0.833333	-0.733333	0.7	0.766667	0.666667	0.666667	-0.866667	0.833333	0.533333	-0.766667	0.633333	-0.533333	-0.566667	0.633333	-0.733333	0.633333
ZHANG_PROLIFERATING_VS_QUIESCENT	-0.533333	-0.9	0.6	0.766667	1	0.833333	0.666667	0.7	0.8	0.8	0.733333	0.633333	-0.933333	-0.8	-0.766667	-0.633333	-0.833333	-0.633333	-0.866667	-0.566667	-0.9	-0.7	0.5	-0.733333	-0.633333	-0.9	0.633333	0.533333	0.966667	0.733333	0.5	0.9	0.833333	0.5	0.533333	0.633333	-0.766667
GAJATE_RESPONSE_TO_TRABECTEDIN_UP	-0.551724	-0.781167	0.482759	0.724138	0.596154	0.862069	-0.625479	-0.310345	0.523873	0.827586	-0.659091	-0.37931	-0.724138	-0.758621	-0.591954	-0.482759	-0.724138	-0.655172	-0.737069	0.448276	-0.444171	0.310345	-0.517241	-0.275862	-0.448276	-0.793103	0.655172	-0.781167	0.728675	0.758621	0.571839	0.49179	-0.474513	0.52069	0.551724	0.681034	0.624608
GERHOLD_ADIPOGENESIS_DN	-1	-0.566667	0.933333	-0.633333	0.7	0.633333	0.733333	-0.8	-0.966667	0.633333	-0.9	0.766667	-0.866667	0.533333	-0.666667	0.933333	0.9	0.8	1	0.7	0.6	-0.633333	-0.8	-0.633333	0.733333	1	-0.633333	0.766667	-0.933333	0.6	-0.9	0.533333	-0.733333	-0.933333	-0.933333	0.6	0.5
LIAN_LIPA_TARGETS_3M	-0.7	0.6	0.866667	-0.7	-0.966667	-0.933333	-0.733333	0.933333	-0.666667	0.6	-0.966667	-0.966667	-0.633333	0.933333	1	0.833333	0.633333	-0.9	-0.733333	0.766667	-0.766667	-0.566667	0.533333	-0.666667	-0.933333	-0.533333	-0.733333	0.566667	0.766667	0.633333	0.6	-0.7	0.733333	0.966667	-0.566667	0.866667	0.9
ZHU_CMV_ALL_UP	0.467332	-0.35977	0.413793	0.746684	0.758621	-0.413793	0.464734	-0.759635	0.85809	-0.591954	0.724138	0.661638	0.521552	-0.612069	-0.724138	-0.809267	0.596154	-0.62069	0.820402	0.641561	0.527586	0.49179	-0.712284	0.65674	-0.383621	0.58477	-0.793103	0.65674	-0.517241	-0.591954	-0.655172	-0.852941	-0.759635	0.471675	-0.293103	0.861111	0.862069
RUAN_RESPONSE_TO_TNF_TROGLITAZONE_UP	0.833333	-0.833333	-0.666667	0.5	-0.566667	0.533333	-0.666667	-0.933333	-0.533333	-0.933333	0.833333	0.966667	0.966667	-0.7	-0.833333	0.966667	0.8	-0.733333	-0.7	-0.766667	-0.533333	0.8	0.633333	-0.866667	-0.6	-0.7	-0.833333	0.866667	0.9	0.666667	0.633333	0.8	0.933333	-0.6	0.5	-0.966667	-0.6
PAL_PRMT5_TARGETS_DN	-0.8	1	0.533333	-0.6	0.633333	-0.766667	0.5	-0.566667	0.7	-0.533333	-0.666667	-0.666667	-0.533333	-0.6	0.733333	-0.566667	-0.566667	-0.7	-0.933333	0.8	-1	-0.6	0.966667	0.9	0.866667	0.566667	-1	1	1	-0.966667	1	0.7	-1	0.766667	-0.533333	-0.533333	-0.966667
SATO_SILENCED_EPIGENETICALLY_IN_PANCREATIC_CANCER	-0.9	-0.7	0.766667	0.933333	-0.533333	0.766667	0.566667	-0.533333	0.733333	-0.666667	-0.866667	0.7	0.566667	0.566667	0.6	-0.8	0.5	-0.8	0.8	1	-0.733333	-0.666667	-1	0.766667	0.833333	-0.966667	0.5	-0.966667	-0.533333	-0.7	0.9	0.933333	-0.666667	-1	0.933333	-0.833333	0.933333
MARIADASON_RESPONSE_TO_BUTYRATE_SULINDAC_4	0.7	0.733333	-0.966667	0.633333	0.933333	0.866667	0.966667	-0.9	0.633333	0.5	0.933333	0.9	-0.8	-0.933333	-1	0.666667	-0.8	0.566667	0.766667	0.5	0.5	-0.533333	-0.833333	0.6	-0.566667	0.5	-0.566667	-0.633333	0.7	-0.633333	0.566667	-0.866667	-0.6	-0.8	0.833333	0.9	-0.533333
GENTILE_UV_RESPONSE_CLUSTER_D7	-1	-0.566667	0.933333	-0.633333	0.7	0.633333	0.733333	-0.8	-0.966667	0.633333	-0.9	0.766667	-0.866667	0.533333	-0.666667	0.933333	0.9	0.8	1	0.7	0.6	-0.633333	-0.8	-0.633333	0.733333	1	-0.633333	0.766667	-0.933333	0.6	-0.9	0.533333	-0.733333	-0.933333	-0.933333	0.6	0.5
BROWNE_HCMV_INFECTION_18HR_UP	0.5	-0.633333	0.633333	0.566667	-0.9	0.933333	-0.7	0.533333	-0.9	-0.966667	0.8	1	0.7	-0.633333	-0.533333	0.9	0.566667	-0.933333	0.666667	-0.9	0.9	0.666667	-0.7	-0.7	0.6	-0.933333	0.6	-0.7	-0.633333	0.966667	0.733333	-0.633333	-0.8	-0.9	0.6	0.7	0.866667
GENTILE_UV_HIGH_DOSE_DN	-0.517857	0.608621	0.471034	-0.655172	0.724138	0.655172	0.758621	-0.827586	-0.465517	0.681034	0.52321	0.689655	-0.896552	-0.691223	-0.689655	0.450265	-0.537037	0.743103	0.775	0.655172	-0.413793	-0.655172	-0.758621	0.37931	0.758621	0.738095	0.37931	-0.414701	-0.474513	0.551724	-0.793103	0.551724	-0.652709	-0.823892	-0.666329	-0.413793	0.52069
HENDRICKS_SMARCA4_TARGETS_DN	-0.7	0.6	0.866667	-0.7	-0.966667	-0.933333	-0.733333	0.933333	-0.666667	0.6	-0.966667	-0.966667	-0.633333	0.933333	1	0.833333	0.633333	-0.9	-0.733333	0.766667	-0.766667	-0.566667	0.533333	-0.666667	-0.933333	-0.533333	-0.733333	0.566667	0.766667	0.633333	0.6	-0.7	0.733333	0.966667	-0.566667	0.866667	0.9
RODWELL_AGING_KIDNEY_UP	-0.827586	0.775	0.871767	0.413793	0.62069	0.521552	-0.737548	-0.586207	0.502155	-0.816614	-0.689655	-0.689655	0.661638	0.531348	0.655172	0.448276	0.557471	-0.344828	-0.965517	0.827586	-0.517857	-0.517241	0.871767	0.85809	0.896552	0.586207	-0.896552	0.673913	0.738095	-0.827586	0.96875	0.724138	-0.763158	0.62069	-0.929803	0.571839	-0.865517
WELCSH_BRCA1_TARGETS_UP	0.606034	0.703065	-0.663218	-0.387069	0.896552	0.689655	0.782132	-0.724138	0.896552	0.965517	0.690517	-0.344828	-1	-0.793103	-0.758621	-0.965517	-0.805556	0.52069	-0.37931	0.586207	-0.724138	-0.691223	0.386853	0.586207	0.608621	0.448276	-0.573022	-0.479716	0.862069	0.746684	-0.793103	0.655172	0.932184	-0.551724	-0.37931	-0.586207	-0.615302
IVANOVA_HEMATOPOIESIS_INTERMEDIATE_PROGENITOR	-0.37931	0.58477	-0.344828	0.41092	0.689655	0.827586	0.596154	0.527586	-0.58	0.437069	-0.355364	0.683498	-0.573022	-0.854885	-0.809267	0.596154	-0.758621	-0.355364	-0.558355	-0.482759	-0.669761	-0.419279	0.862069	0.534483	-0.387069	0.724138	-0.474513	0.655172	-0.565831	0.531348	-0.310345	-0.625479	0.417385	-0.310345	0.758621	-0.482759	-0.689655
WU_HBX_TARGETS_1_UP	-0.533333	-0.9	0.6	0.766667	1	0.833333	0.666667	0.7	0.8	0.8	0.733333	0.633333	-0.933333	-0.8	-0.766667	-0.633333	-0.833333	-0.633333	-0.866667	-0.566667	-0.9	-0.7	0.5	-0.733333	-0.633333	-0.9	0.633333	0.533333	0.966667	0.733333	0.5	0.9	0.833333	0.5	0.533333	0.633333	-0.766667
GEISS_RESPONSE_TO_DSRNA_UP	0.866667	-0.8	-0.6	0.533333	0.8	-0.633333	-0.833333	-0.966667	0.9	-0.566667	0.866667	0.733333	0.9	-0.866667	-0.9	-0.966667	1	-0.666667	-0.533333	-0.7	0.833333	0.9	0.6	-0.566667	0.633333	0.8	-0.8	0.8	0.5	-0.566667	-0.866667	-0.6	0.6	-0.666667	-0.8	-0.6	0.833333
BROWNE_HCMV_INFECTION_10HR_UP	0.862069	-0.827586	-0.62069	0.517241	0.65674	-0.482759	-0.689655	-0.965517	0.85809	-0.823892	0.862069	0.758621	0.931034	-0.724138	-0.862069	0.483374	0.827586	-0.689655	-0.606322	-0.724138	0.782132	0.827586	0.62069	-0.737069	0.413793	0.426437	-0.827586	0.827586	0.85809	0.448276	-0.562069	0.58477	0.725152	-0.62069	-0.737548	-0.809267	0.635279
DEBIASI_APOPTOSIS_BY_REOVIRUS_INFECTION_DN	1	-0.866667	-0.733333	-0.833333	0.766667	0.566667	0.8	-0.833333	1	0.9	1	-0.933333	-0.833333	-1	-0.933333	0.866667	-0.766667	0.733333	0.5	-0.666667	-0.633333	-0.766667	0.866667	0.533333	0.5	0.966667	0.766667	-0.933333	0.866667	0.5	-0.933333	-0.833333	0.666667	0.566667	-0.7	0.733333	-0.633333
DAZARD_RESPONSE_TO_UV_NHEK_DN	-1	-0.566667	0.933333	-0.633333	0.7	0.633333	0.733333	-0.8	-0.966667	0.633333	-0.9	0.766667	-0.866667	0.533333	-0.666667	0.933333	0.9	0.8	1	0.7	0.6	-0.633333	-0.8	-0.633333	0.733333	1	-0.633333	0.766667	-0.933333	0.6	-0.9	0.533333	-0.733333	-0.933333	-0.933333	0.6	0.5
ZHU_CMV_24_HR_UP	0.866667	-0.8	-0.6	0.533333	0.8	-0.633333	-0.833333	-0.966667	0.9	-0.566667	0.866667	0.733333	0.9	-0.866667	-0.9	-0.966667	1	-0.666667	-0.533333	-0.7	0.833333	0.9	0.6	-0.566667	0.633333	0.8	-0.8	0.8	0.5	-0.566667	-0.866667	-0.6	0.6	-0.666667	-0.8	-0.6	0.833333
IVANOVA_HEMATOPOIESIS_STEM_CELL_AND_PROGENITOR	-0.537037	-0.90625	0.89532	-0.586207	0.618227	-0.615302	0.557471	-0.44695	-0.809267	0.655172	-0.71798	-0.630435	0.596154	-0.482759	0.412467	0.641561	0.677802	0.827586	1	0.724138	-0.558355	-0.413793	-0.62069	-0.712284	0.310345	0.896552	0.677802	-0.355364	-0.896552	-0.663218	-0.419279	0.871767	-0.448276	-0.625479	-0.689655	-0.612069	-0.892573
TSENG_IRS1_TARGETS_UP	0.833333	-0.833333	-0.666667	0.5	-0.566667	0.533333	-0.666667	-0.933333	-0.533333	-0.933333	0.833333	0.966667	0.966667	-0.7	-0.833333	0.966667	0.8	-0.733333	-0.7	-0.766667	-0.533333	0.8	0.633333	-0.866667	-0.6	-0.7	-0.833333	0.866667	0.9	0.666667	0.633333	0.8	0.933333	-0.6	0.5	-0.966667	-0.6
BAELDE_DIABETIC_NEPHROPATHY_DN	-0.966667	-0.666667	0.966667	0.666667	0.6	0.9	-0.8	-0.6	-0.566667	-0.866667	-0.933333	-0.8	0.733333	0.766667	0.633333	0.6	0.733333	0.666667	-0.966667	0.833333	0.933333	0.5	-0.566667	0.5	1	0.6	-0.866667	-0.766667	-0.7	-0.8	-0.533333	0.766667	0.633333	0.6	-0.966667	0.666667	0.533333
DAZARD_UV_RESPONSE_CLUSTER_G6	-1	-0.566667	0.933333	-0.633333	0.7	0.633333	0.733333	-0.8	-0.966667	0.633333	-0.9	0.766667	-0.866667	0.533333	-0.666667	0.933333	0.9	0.8	1	0.7	0.6	-0.633333	-0.8	-0.633333	0.733333	1	-0.633333	0.766667	-0.933333	0.6	-0.9	0.533333	-0.733333	-0.933333	-0.933333	0.6	0.5
SESTO_RESPONSE_TO_UV_C7	0.7	0.733333	-0.966667	0.633333	0.933333	0.866667	0.966667	-0.9	0.633333	0.5	0.933333	0.9	-0.8	-0.933333	-1	0.666667	-0.8	0.566667	0.766667	0.5	0.5	-0.533333	-0.833333	0.6	-0.566667	0.5	-0.566667	-0.633333	0.7	-0.633333	0.566667	-0.866667	-0.6	-0.8	0.833333	0.9	-0.533333
KAAB_FAILED_HEART_VENTRICLE_DN	-0.733333	0.5	-0.633333	0.8	0.866667	0.666667	-0.533333	-0.7	0.866667	0.966667	0.666667	-0.766667	-0.966667	-0.766667	-0.733333	-1	-0.633333	0.633333	-0.633333	0.566667	-0.966667	0.533333	0.8	0.566667	0.533333	-0.566667	-0.9	0.7	0.933333	0.866667	-0.8	0.866667	0.966667	-0.533333	-0.633333	-0.566667	-0.9
WU_HBX_TARGETS_2_UP	-0.533333	-0.9	0.6	0.766667	1	0.833333	0.666667	0.7	0.8	0.8	0.733333	0.633333	-0.933333	-0.8	-0.766667	-0.633333	-0.833333	-0.633333	-0.866667	-0.566667	-0.9	-0.7	0.5	-0.733333	-0.633333	-0.9	0.633333	0.533333	0.966667	0.733333	0.5	0.9	0.833333	0.5	0.533333	0.633333	-0.766667
SATO_SILENCED_BY_METHYLATION_IN_PANCREATIC_CANCER_1	-0.689655	-0.62069	0.689655	0.862069	0.571839	0.793103	-0.669761	0.782132	-0.659091	-0.689655	-0.862069	0.724138	0.586207	0.517241	-0.413793	0.645833	-0.652709	-0.827586	-0.327586	0.911765	-0.758621	0.527586	-0.537037	-0.579154	-0.362069	-0.640517	-0.892573	-0.715517	0.482759	0.365764	0.554446	0.689655	0.631846	-0.690476	0.827586	-0.689655	0.641561
MCDOWELL_ACUTE_LUNG_INJURY_DN	0.666667	-0.966667	-1	0.966667	-0.933333	-0.833333	-0.966667	0.766667	0.6	-0.633333	-0.766667	-0.566667	0.8	0.666667	0.933333	0.633333	0.833333	0.533333	0.566667	-0.6	-0.8	0.966667	-0.666667	0.866667	0.9	0.533333	-0.666667	0.833333	0.733333	0.8	-0.833333	-0.566667	-0.866667	1	-0.6	0.5	-0.833333
MARIADASON_RESPONSE_TO_BUTYRATE_SULINDAC_6	1	-0.866667	-0.733333	-0.833333	0.766667	0.566667	0.8	-0.833333	1	0.9	1	-0.933333	-0.833333	-1	-0.933333	0.866667	-0.766667	0.733333	0.5	-0.666667	-0.633333	-0.766667	0.866667	0.533333	0.5	0.966667	0.766667	-0.933333	0.866667	0.5	-0.933333	-0.833333	0.666667	0.566667	-0.7	0.733333	-0.633333
JI_RESPONSE_TO_FSH_UP	-0.929803	-0.655172	0.728675	0.586207	-0.663218	0.931034	-0.724138	-0.482759	-0.781167	-0.896552	-0.499216	0.645833	0.724138	0.466954	0.52069	0.677802	0.586207	-0.625479	-0.676044	-0.419279	0.931034	0.571839	-0.586207	-0.606322	0.815789	-0.712284	-0.612069	-0.724138	-0.655172	0.595952	0.661638	0.466954	-0.44695	-0.663218	-0.759635	0.689655	0.746684
BROWNE_HCMV_INFECTION_6HR_DN	0.5	-0.633333	0.633333	0.566667	-0.9	0.933333	-0.7	0.533333	-0.9	-0.966667	0.8	1	0.7	-0.633333	-0.533333	0.9	0.566667	-0.933333	0.666667	-0.9	0.9	0.666667	-0.7	-0.7	0.6	-0.933333	0.6	-0.7	-0.633333	0.966667	0.733333	-0.633333	-0.8	-0.9	0.6	0.7	0.866667
SASSON_FSH_RESPONSE	0.9	-1	0.5	-0.566667	0.5	-0.9	0.533333	0.633333	-0.6	0.666667	-0.6	-1	1	-0.566667	0.766667	-0.7	0.6	0.833333	0.966667	0.966667	-0.833333	0.6	-0.6	-0.933333	-0.7	0.866667	0.9	-0.833333	-0.866667	-0.9	0.833333	0.966667	0.566667	0.666667	-0.666667	-0.866667	-0.933333
ZHU_CMV_8_HR_UP	0.467332	-0.35977	0.413793	0.746684	0.758621	-0.413793	0.464734	-0.759635	0.85809	-0.591954	0.724138	0.661638	0.521552	-0.612069	-0.724138	-0.809267	0.596154	-0.62069	0.820402	0.641561	0.527586	0.49179	-0.712284	0.65674	-0.383621	0.58477	-0.793103	0.65674	-0.517241	-0.591954	-0.655172	-0.852941	-0.759635	0.471675	-0.293103	0.861111	0.862069
JIANG_AGING_CEREBRAL_CORTEX_DN	0.933333	0.766667	-0.9	-0.866667	0.9	0.733333	0.833333	-0.866667	0.933333	0.933333	0.966667	0.666667	-1	-0.833333	-0.866667	-0.933333	-1	-0.533333	0.633333	0.633333	-0.7	-0.833333	-0.733333	0.7	0.766667	0.666667	0.666667	-0.866667	0.833333	0.533333	-0.766667	0.633333	-0.533333	-0.566667	0.633333	-0.733333	0.633333
BROWNE_HCMV_INFECTION_12HR_DN	-0.733333	0.5	-0.633333	0.8	0.866667	0.666667	-0.533333	-0.7	0.866667	0.966667	0.666667	-0.766667	-0.966667	-0.766667	-0.733333	-1	-0.633333	0.633333	-0.633333	0.566667	-0.966667	0.533333	0.8	0.566667	0.533333	-0.566667	-0.9	0.7	0.933333	0.866667	-0.8	0.866667	0.966667	-0.533333	-0.633333	-0.566667	-0.9
JIANG_AGING_HYPOTHALAMUS_UP	0.5	-0.633333	0.633333	0.566667	-0.9	0.933333	-0.7	0.533333	-0.9	-0.966667	0.8	1	0.7	-0.633333	-0.533333	0.9	0.566667	-0.933333	0.666667	-0.9	0.9	0.666667	-0.7	-0.7	0.6	-0.933333	0.6	-0.7	-0.633333	0.966667	0.733333	-0.633333	-0.8	-0.9	0.6	0.7	0.866667
MCLACHLAN_DENTAL_CARIES_UP	0.758621	-0.725	-0.816614	-0.643103	0.932184	-0.535441	0.831034	-0.763158	0.818458	0.689655	0.729885	-0.896552	0.861111	-0.865517	-0.293103	-0.448276	-0.663218	0.782132	0.931034	0.896552	-0.691223	0.628736	0.413793	-0.666329	-0.344828	0.896552	0.85809	-0.558355	-0.862069	-0.931034	0.635279	0.932184	-0.619253	-0.518319	-0.763158	-0.896552	-0.625479
BILD_MYC_ONCOGENIC_SIGNATURE	-0.586207	0.782132	0.523873	-0.444171	-0.557692	-0.518319	0.482759	-0.724138	0.746684	0.758621	-0.400246	-0.508621	-0.465517	0.41092	0.554446	-0.966667	0.37931	0.655172	0.405956	-0.565831	-0.579154	0.608621	-0.552474	-0.619253	-0.865517	-0.737069	-0.931034	0.618227	0.831034	0.683498	-0.643103	0.580819	0.771073	0.85809	0.677802	0.702586	-0.781167
BILD_HRAS_ONCOGENIC_SIGNATURE	-0.758621	-0.555172	0.771073	0.689655	0.628736	0.689655	-0.737548	-0.62069	0.746684	0.545517	-0.625479	-0.793103	-0.608374	0.289871	-0.37931	-0.805556	0.405956	0.655172	-0.759635	0.635279	-0.465517	0.517241	0.65674	0.517241	0.911765	0.448276	-0.896552	-0.310345	0.641561	0.437069	-0.737548	0.793103	0.728675	0.482759	-0.759635	0.448276	-0.781167
BILD_SRC_ONCOGENIC_SIGNATURE	-0.966667	-0.666667	0.966667	0.666667	0.6	0.9	-0.8	-0.6	-0.566667	-0.866667	-0.933333	-0.8	0.733333	0.766667	0.633333	0.6	0.733333	0.666667	-0.966667	0.833333	0.933333	0.5	-0.566667	0.5	1	0.6	-0.866667	-0.766667	-0.7	-0.8	-0.533333	0.766667	0.633333	0.6	-0.966667	0.666667	0.533333
DOUGLAS_BMI1_TARGETS_UP	1	-0.866667	-0.733333	-0.833333	0.766667	0.566667	0.8	-0.833333	1	0.9	1	-0.933333	-0.833333	-1	-0.933333	0.866667	-0.766667	0.733333	0.5	-0.666667	-0.633333	-0.766667	0.866667	0.533333	0.5	0.966667	0.766667	-0.933333	0.866667	0.5	-0.933333	-0.833333	0.666667	0.566667	-0.7	0.733333	-0.633333
DOUGLAS_BMI1_TARGETS_DN	-1	-0.566667	0.933333	-0.633333	0.7	0.633333	0.733333	-0.8	-0.966667	0.633333	-0.9	0.766667	-0.866667	0.533333	-0.666667	0.933333	0.9	0.8	1	0.7	0.6	-0.633333	-0.8	-0.633333	0.733333	1	-0.633333	0.766667	-0.933333	0.6	-0.9	0.533333	-0.733333	-0.933333	-0.933333	0.6	0.5
KRIGE_RESPONSE_TO_TOSEDOSTAT_6HR_UP	-0.678571	-0.5	0.7	0.534799	0.345865	0.678571	-0.538328	-0.75	-0.43797	0.869565	-0.753968	0.25	-0.75	-0.653226	-0.558571	-0.491525	0.474252	-0.285714	0.756098	0.607143	-0.47372	0.392857	0.227575	0.392857	0.571429	0.632653	-0.403968	-0.326819	0.371194	0.719888	-0.605742	0.392027	0.397122	-0.642857	-0.509967	0.658301	0.511456
KRIGE_RESPONSE_TO_TOSEDOSTAT_6HR_DN	0.7	0.733333	-0.966667	0.633333	0.933333	0.866667	0.966667	-0.9	0.633333	0.5	0.933333	0.9	-0.8	-0.933333	-1	0.666667	-0.8	0.566667	0.766667	0.5	0.5	-0.533333	-0.833333	0.6	-0.566667	0.5	-0.566667	-0.633333	0.7	-0.633333	0.566667	-0.866667	-0.6	-0.8	0.833333	0.9	-0.533333
KRIGE_RESPONSE_TO_TOSEDOSTAT_24HR_UP	-0.678571	-0.5	0.7	0.534799	0.345865	0.678571	-0.538328	-0.75	-0.43797	0.869565	-0.753968	0.25	-0.75	-0.653226	-0.558571	-0.491525	0.474252	-0.285714	0.756098	0.607143	-0.47372	0.392857	0.227575	0.392857	0.571429	0.632653	-0.403968	-0.326819	0.371194	0.719888	-0.605742	0.392027	0.397122	-0.642857	-0.509967	0.658301	0.511456
KRIGE_RESPONSE_TO_TOSEDOSTAT_24HR_DN	0.7	0.733333	-0.966667	0.633333	0.933333	0.866667	0.966667	-0.9	0.633333	0.5	0.933333	0.9	-0.8	-0.933333	-1	0.666667	-0.8	0.566667	0.766667	0.5	0.5	-0.533333	-0.833333	0.6	-0.566667	0.5	-0.566667	-0.633333	0.7	-0.633333	0.566667	-0.866667	-0.6	-0.8	0.833333	0.9	-0.533333
DURCHDEWALD_SKIN_CARCINOGENESIS_DN	0.933333	0.766667	-0.9	-0.866667	0.9	0.733333	0.833333	-0.866667	0.933333	0.933333	0.966667	0.666667	-1	-0.833333	-0.866667	-0.933333	-1	-0.533333	0.633333	0.633333	-0.7	-0.833333	-0.733333	0.7	0.766667	0.666667	0.666667	-0.866667	0.833333	0.533333	-0.766667	0.633333	-0.533333	-0.566667	0.633333	-0.733333	0.633333
MONNIER_POSTRADIATION_TUMOR_ESCAPE_UP	0.965517	-0.414701	-0.758621	-0.862069	0.793103	0.586207	0.827586	-0.862069	0.965517	0.931034	1	-0.625479	-0.862069	-0.862069	-0.896552	-0.451868	-0.793103	0.661638	0.52069	-0.37931	-0.655172	-0.793103	0.500958	0.551724	0.703065	0.690517	0.689655	-0.896552	0.862069	0.517241	-0.793103	-0.506158	0.571839	-0.448276	-0.37931	-0.275862	-0.37931
MONNIER_POSTRADIATION_TUMOR_ESCAPE_DN	-0.491525	-0.284843	0.457983	-0.599379	0.633205	0.671603	0.586364	-0.714286	-0.515306	-0.367168	0.408665	0.687675	-0.495597	-0.633205	-0.714286	0.691558	0.45911	0.520408	0.632653	-0.321429	0.5	-0.362245	0.281155	0.525424	0.621795	0.599274	0.268237	0.714286	-0.448294	0.428571	-0.403968	-0.460486	0.357143	-0.642857	-0.538328	-0.694015	-0.540476
CREIGHTON_ENDOCRINE_THERAPY_RESISTANCE_2	0.683498	-0.827586	-0.764368	0.911765	0.471675	-0.655172	-0.655172	-0.676044	0.689655	-0.586207	0.500958	0.661638	0.896552	-0.387069	-0.573022	-0.793103	0.965517	0.681034	0.618227	-0.724138	-0.474513	0.729885	0.482759	0.831034	0.655172	0.471675	-0.724138	0.827586	0.52069	-0.551724	0.493534	-0.448276	0.517241	0.681034	-0.827586	-0.62069	0.758621
CREIGHTON_ENDOCRINE_THERAPY_RESISTANCE_3	-0.733333	0.5	-0.633333	0.8	0.866667	0.666667	-0.533333	-0.7	0.866667	0.966667	0.666667	-0.766667	-0.966667	-0.766667	-0.733333	-1	-0.633333	0.633333	-0.633333	0.566667	-0.966667	0.533333	0.8	0.566667	0.533333	-0.566667	-0.9	0.7	0.933333	0.866667	-0.8	0.866667	0.966667	-0.533333	-0.633333	-0.566667	-0.9
LOPES_METHYLATED_IN_COLON_CANCER_UP	-0.666667	-0.6	0.666667	0.833333	0.666667	0.8	-0.866667	0.833333	-1	-0.8	-0.833333	0.866667	0.666667	0.5	-0.6	1	-0.733333	-0.833333	-0.833333	0.533333	-0.866667	0.833333	0.9	-0.966667	-0.866667	0.7	-0.933333	0.633333	0.566667	0.766667	-0.733333	0.666667	0.9	0.7	0.8	-0.666667	-0.7
HOWLIN_CITED1_TARGETS_2_UP	0.833333	-0.833333	-0.666667	0.5	-0.566667	0.533333	-0.666667	-0.933333	-0.533333	-0.933333	0.833333	0.966667	0.966667	-0.7	-0.833333	0.966667	0.8	-0.733333	-0.7	-0.766667	-0.533333	0.8	0.633333	-0.866667	-0.6	-0.7	-0.833333	0.866667	0.9	0.666667	0.633333	0.8	0.933333	-0.6	0.5	-0.966667	-0.6
LEIN_OLIGODENDROCYTE_MARKERS	-0.733333	0.5	-0.633333	0.8	0.866667	0.666667	-0.533333	-0.7	0.866667	0.966667	0.666667	-0.766667	-0.966667	-0.766667	-0.733333	-1	-0.633333	0.633333	-0.633333	0.566667	-0.966667	0.533333	0.8	0.566667	0.533333	-0.566667	-0.9	0.7	0.933333	0.866667	-0.8	0.866667	0.966667	-0.533333	-0.633333	-0.566667	-0.9
LEIN_MEDULLA_MARKERS	-0.733333	0.5	-0.633333	0.8	0.866667	0.666667	-0.533333	-0.7	0.866667	0.966667	0.666667	-0.766667	-0.966667	-0.766667	-0.733333	-1	-0.633333	0.633333	-0.633333	0.566667	-0.966667	0.533333	0.8	0.566667	0.533333	-0.566667	-0.9	0.7	0.933333	0.866667	-0.8	0.866667	0.966667	-0.533333	-0.633333	-0.566667	-0.9
GAVIN_FOXP3_TARGETS_CLUSTER_P2	-0.733333	0.5	-0.633333	0.8	0.866667	0.666667	-0.533333	-0.7	0.866667	0.966667	0.666667	-0.766667	-0.966667	-0.766667	-0.733333	-1	-0.633333	0.633333	-0.633333	0.566667	-0.966667	0.533333	0.8	0.566667	0.533333	-0.566667	-0.9	0.7	0.933333	0.866667	-0.8	0.866667	0.966667	-0.533333	-0.633333	-0.566667	-0.9
GAVIN_FOXP3_TARGETS_CLUSTER_P3	-0.633333	0.533333	-0.533333	0.7	-0.866667	1	-0.933333	-0.766667	-0.633333	1	-1	-0.633333	-0.7	-0.733333	0.533333	0.533333	-0.7	-0.866667	-0.566667	0.666667	0.8	0.733333	-0.633333	0.733333	0.566667	-0.766667	0.733333	-0.9	-0.666667	0.833333	0.666667	-0.8	-0.933333	0.633333	0.666667	0.933333	0.966667
GAVIN_FOXP3_TARGETS_CLUSTER_P6	0.9	-1	0.5	-0.566667	0.5	-0.9	0.533333	0.633333	-0.6	0.666667	-0.6	-1	1	-0.566667	0.766667	-0.7	0.6	0.833333	0.966667	0.966667	-0.833333	0.6	-0.6	-0.933333	-0.7	0.866667	0.9	-0.833333	-0.866667	-0.9	0.833333	0.966667	0.566667	0.666667	-0.666667	-0.866667	-0.933333
GAVIN_FOXP3_TARGETS_CLUSTER_P7	0.833333	-0.833333	-0.666667	0.5	-0.566667	0.533333	-0.666667	-0.933333	-0.533333	-0.933333	0.833333	0.966667	0.966667	-0.7	-0.833333	0.966667	0.8	-0.733333	-0.7	-0.766667	-0.533333	0.8	0.633333	-0.866667	-0.6	-0.7	-0.833333	0.866667	0.9	0.666667	0.633333	0.8	0.933333	-0.6	0.5	-0.966667	-0.6
GAVIN_PDE3B_TARGETS	0.677802	-0.90625	-0.517241	0.502155	-0.816614	0.574074	-0.823892	-0.383621	-0.62069	0.738095	-0.852941	-0.805556	0.738095	-0.586207	0.608621	-0.482759	-0.413793	-0.362069	0.871767	0.690517	-0.327586	0.62069	-0.62069	-0.556034	-0.448276	0.467332	0.758621	-0.862069	-0.689655	-0.419279	0.689655	0.595952	-0.764368	0.655172	-0.344828	0.493534	0.502554
ZHENG_BOUND_BY_FOXP3	0.624608	0.586207	0.586207	-0.505517	-0.275862	-0.759635	0.521552	0.62069	0.517241	-0.591954	0.37931	-0.854885	-0.440439	0.677802	0.483836	-0.62069	0.545517	0.729885	-0.557692	0.517991	0.728675	-0.827586	-0.526273	0.58477	-0.793103	0.474138	-0.310345	-0.643103	-0.586207	-0.758621	-0.586207	-0.805556	-0.552474	0.827586	0.793103	0.861111	0.645833
MARSON_BOUND_BY_FOXP3_STIMULATED	0.548701	-0.461111	-0.345238	0.599078	-0.334942	-0.74359	0.522796	-0.686147	0.644737	-0.487469	0.633205	0.638704	0.511456	-0.392857	-0.326531	0.511456	0.488095	-0.642857	0.657143	0.486842	-0.5	-0.519841	-0.729221	-0.488095	-0.669435	0.388996	0.371194	0.676829	-0.455195	0.54386	0.442857	-0.746667	-0.43797	-0.493697	0.765306	0.424658	0.691375
MARSON_BOUND_BY_FOXP3_UNSTIMULATED	0.833333	-0.833333	-0.666667	0.5	-0.566667	0.533333	-0.666667	-0.933333	-0.533333	-0.933333	0.833333	0.966667	0.966667	-0.7	-0.833333	0.966667	0.8	-0.733333	-0.7	-0.766667	-0.533333	0.8	0.633333	-0.866667	-0.6	-0.7	-0.833333	0.866667	0.9	0.666667	0.633333	0.8	0.933333	-0.6	0.5	-0.966667	-0.6
ZHENG_FOXP3_TARGETS_IN_THYMUS_UP	0.833333	-0.833333	-0.666667	0.5	-0.566667	0.533333	-0.666667	-0.933333	-0.533333	-0.933333	0.833333	0.966667	0.966667	-0.7	-0.833333	0.966667	0.8	-0.733333	-0.7	-0.766667	-0.533333	0.8	0.633333	-0.866667	-0.6	-0.7	-0.833333	0.866667	0.9	0.666667	0.633333	0.8	0.933333	-0.6	0.5	-0.966667	-0.6
WANG_LSD1_TARGETS_UP	-0.666667	-0.6	0.666667	0.833333	0.666667	0.8	-0.866667	0.833333	-1	-0.8	-0.833333	0.866667	0.666667	0.5	-0.6	1	-0.733333	-0.833333	-0.833333	0.533333	-0.866667	0.833333	0.9	-0.966667	-0.866667	0.7	-0.933333	0.633333	0.566667	0.766667	-0.733333	0.666667	0.9	0.7	0.8	-0.666667	-0.7
FOSTER_TOLERANT_MACROPHAGE_DN	0.532913	0.571429	0.518797	-0.392857	-0.491597	0.476923	-0.401099	-0.285714	-0.464286	0.632653	-0.591837	-0.634793	-0.502165	0.448413	0.421429	-0.5	0.439696	0.383053	-0.527273	0.402256	0.663534	-0.575527	-0.438776	0.621795	-0.683673	-0.285714	0.365449	-0.751661	-0.607143	-0.321429	0.392857	-0.689353	-0.69668	0.678571	0.714286	0.884921	0.779221
KYNG_DNA_DAMAGE_BY_GAMMA_RADIATION	0.866667	-0.8	-0.6	0.533333	0.8	-0.633333	-0.833333	-0.966667	0.9	-0.566667	0.866667	0.733333	0.9	-0.866667	-0.9	-0.966667	1	-0.666667	-0.533333	-0.7	0.833333	0.9	0.6	-0.566667	0.633333	0.8	-0.8	0.8	0.5	-0.566667	-0.866667	-0.6	0.6	-0.666667	-0.8	-0.6	0.833333
KYNG_DNA_DAMAGE_BY_4NQO_OR_UV	-0.766667	0.7	0.7	0.866667	0.733333	0.6	0.9	0.6	0.5	-0.766667	0.7	0.5	-0.766667	0.6	-0.7	-0.6	-0.866667	-0.6	0.866667	0.933333	-0.666667	-0.8	-0.933333	0.8	-0.766667	-0.6	-0.766667	-0.566667	-0.566667	-0.766667	-0.633333	-1	-0.966667	0.8	0.766667	1	1
KYNG_DNA_DAMAGE_DN	0.467332	-0.35977	0.413793	0.746684	0.758621	-0.413793	0.464734	-0.759635	0.85809	-0.591954	0.724138	0.661638	0.521552	-0.612069	-0.724138	-0.809267	0.596154	-0.62069	0.820402	0.641561	0.527586	0.49179	-0.712284	0.65674	-0.383621	0.58477	-0.793103	0.65674	-0.517241	-0.591954	-0.655172	-0.852941	-0.759635	0.471675	-0.293103	0.861111	0.862069
STEARMAN_LUNG_CANCER_EARLY_VS_LATE_UP	0.933333	0.766667	-0.9	-0.866667	0.9	0.733333	0.833333	-0.866667	0.933333	0.933333	0.966667	0.666667	-1	-0.833333	-0.866667	-0.933333	-1	-0.533333	0.633333	0.633333	-0.7	-0.833333	-0.733333	0.7	0.766667	0.666667	0.666667	-0.866667	0.833333	0.533333	-0.766667	0.633333	-0.533333	-0.566667	0.633333	-0.733333	0.633333
HELLER_SILENCED_BY_METHYLATION_UP	0.866667	-0.8	-0.6	0.533333	0.8	-0.633333	-0.833333	-0.966667	0.9	-0.566667	0.866667	0.733333	0.9	-0.866667	-0.9	-0.966667	1	-0.666667	-0.533333	-0.7	0.833333	0.9	0.6	-0.566667	0.633333	0.8	-0.8	0.8	0.5	-0.566667	-0.866667	-0.6	0.6	-0.666667	-0.8	-0.6	0.833333
HELLER_HDAC_TARGETS_UP	-0.866667	-0.533333	0.733333	0.9	-0.8	-0.7	-1	0.9	-0.833333	-0.833333	0.533333	0.8	0.5	0.866667	0.5	0.7	0.533333	-0.966667	-0.666667	-0.533333	0.7	0.933333	-0.766667	-0.533333	-0.533333	-1	0.566667	0.5	-0.766667	0.9	0.966667	-0.733333	-0.766667	-0.833333	0.7	0.766667	0.8
HELLER_HDAC_TARGETS_DN	0.966667	0.566667	0.566667	-0.966667	-0.766667	-0.966667	-0.766667	0.733333	0.566667	0.533333	-0.633333	-0.9	0.6	0.9	0.833333	-0.666667	0.966667	0.9	-1	-0.833333	0.966667	-1	0.766667	-0.6	-1	0.733333	0.7	-0.8	-0.733333	-0.733333	-0.566667	0.6	0.8	0.866667	0.866667	0.566667	-0.8
HELLER_HDAC_TARGETS_SILENCED_BY_METHYLATION_DN	-0.896552	-0.555172	0.758621	0.689655	-0.501437	0.590996	-0.827586	0.729885	-0.691223	-0.862069	-0.823892	0.320881	0.661638	0.793103	0.52069	0.62069	0.557471	-0.676044	-0.715517	0.782132	0.724138	0.89532	-0.591954	-0.517241	0.96875	-0.805556	-0.669761	-0.696121	-0.724138	0.49179	0.932184	0.325287	-0.383621	-0.558355	-0.640517	0.689655	0.65674
CLAUS_PGR_POSITIVE_MENINGIOMA_UP	-0.733333	0.5	-0.633333	0.8	0.866667	0.666667	-0.533333	-0.7	0.866667	0.966667	0.666667	-0.766667	-0.966667	-0.766667	-0.733333	-1	-0.633333	0.633333	-0.633333	0.566667	-0.966667	0.533333	0.8	0.566667	0.533333	-0.566667	-0.9	0.7	0.933333	0.866667	-0.8	0.866667	0.966667	-0.533333	-0.633333	-0.566667	-0.9
LEE_METASTASIS_AND_ALTERNATIVE_SPLICING_UP	0.766667	0.866667	-0.7	-0.933333	-0.733333	-0.533333	0.866667	1	-0.866667	-0.9	0.5	-0.833333	-0.566667	-0.533333	0.7	0.8	-0.666667	-0.566667	-0.6	-0.866667	1	-0.933333	-0.9	0.666667	-0.8	-0.733333	1	-0.666667	0.8	-1	0.766667	0.5	-0.7	0.833333	0.966667	-0.933333	0.6
LEE_METASTASIS_AND_ALTERNATIVE_SPLICING_DN	-0.566667	0.833333	0.8	-0.9	-1	-0.866667	0.6	-0.733333	0.533333	0.733333	-0.8	0.566667	0.933333	0.833333	0.9	-0.533333	0.666667	0.7	0.733333	-0.8	0.766667	0.766667	-0.966667	-0.833333	-0.966667	-0.866667	-0.966667	-0.533333	0.533333	0.566667	0.533333	-0.666667	-0.633333	0.9	0.9	0.833333	-0.566667
MARTINEZ_RB1_TARGETS_UP	0.875375	-0.518519	-0.436508	-0.551852	0.369658	0.358388	0.333333	-0.681992	0.408069	-0.540741	0.784284	0.6	0.588235	-0.62963	-0.541507	0.525926	-0.483333	-0.374074	0.483333	0.344542	0.335317	0.290344	-0.407407	-0.555026	0.333333	-0.283069	0.323178	-0.42993	0.473473	0.402357	0.416667	0.564815	0.465926	-0.436508	-0.407407	-0.602102	-0.329152
MARTINEZ_RB1_TARGETS_DN	0.554446	-0.966667	-0.517241	0.65674	0.820402	-0.573022	-0.482759	-0.37931	0.683498	0.690517	0.413793	-0.793103	0.534483	-0.591954	0.325287	-0.725	-0.413793	0.655172	0.771073	0.818458	-0.862069	0.551724	0.58477	-0.764368	-0.482759	0.746684	0.417385	-0.421336	0.493534	-0.396552	0.380218	0.896552	0.818458	0.571839	-0.655172	-0.737069	-0.931034
MARTINEZ_TP53_TARGETS_UP	0.723696	-0.503688	-0.449765	-0.274725	0.524615	0.363194	0.346154	-0.556856	0.517527	0.432127	0.671946	0.521739	0.465116	-0.653846	-0.51571	-0.41532	-0.432836	-0.285396	0.394374	0.319563	-0.417516	0.254889	0.307692	-0.497949	0.346154	-0.265543	-0.340271	-0.316976	0.607388	0.468885	0.238262	0.662246	0.670399	-0.419499	-0.423077	-0.561439	-0.487783
MARTINEZ_RB1_AND_TP53_TARGETS_UP	0.723696	-0.503688	-0.449765	-0.274725	0.524615	0.363194	0.346154	-0.556856	0.517527	0.432127	0.671946	0.521739	0.465116	-0.653846	-0.51571	-0.41532	-0.432836	-0.285396	0.394374	0.319563	-0.417516	0.254889	0.307692	-0.497949	0.346154	-0.265543	-0.340271	-0.316976	0.607388	0.468885	0.238262	0.662246	0.670399	-0.419499	-0.423077	-0.561439	-0.487783
MASSARWEH_TAMOXIFEN_RESISTANCE_UP	0.533333	0.633333	-0.566667	-0.666667	-0.6	-0.566667	-0.566667	0.566667	-0.7	-0.7	-0.7	0.833333	0.833333	0.966667	-0.566667	0.733333	-0.6	0.966667	-0.766667	-1	-0.6	0.633333	0.733333	-1	-0.666667	0.633333	0.533333	0.9	-0.6	0.933333	-1	1	1	0.733333	0.566667	-1	-1
MASSARWEH_TAMOXIFEN_RESISTANCE_DN	-0.666667	-0.6	0.666667	0.833333	0.666667	0.8	-0.866667	0.833333	-1	-0.8	-0.833333	0.866667	0.666667	0.5	-0.6	1	-0.733333	-0.833333	-0.833333	0.533333	-0.866667	0.833333	0.9	-0.966667	-0.866667	0.7	-0.933333	0.633333	0.566667	0.766667	-0.733333	0.666667	0.9	0.7	0.8	-0.666667	-0.7
WALLACE_PROSTATE_CANCER_RACE_UP	0.392027	0.610766	0.489418	-0.634793	-0.508772	-0.678571	-0.525132	-0.680233	0.641115	0.503759	0.326531	0.357143	0.909704	-0.303951	0.384921	-0.835253	0.688889	0.321429	-0.538328	-0.31003	-0.432836	0.679331	0.424603	0.424772	-0.421913	-0.32381	-0.857143	0.801821	0.885714	-0.735714	0.563636	0.357143	-0.674419	0.609244	0.474252	0.599206	-0.493697
WALLACE_PROSTATE_CANCER_RACE_DN	0.766667	0.866667	-0.7	-0.933333	-0.733333	-0.533333	0.866667	1	-0.866667	-0.9	0.5	-0.833333	-0.566667	-0.533333	0.7	0.8	-0.666667	-0.566667	-0.6	-0.866667	1	-0.933333	-0.9	0.666667	-0.8	-0.733333	1	-0.666667	0.8	-1	0.766667	0.5	-0.7	0.833333	0.966667	-0.933333	0.6
SARRIO_EPITHELIAL_MESENCHYMAL_TRANSITION_DN	0.833333	-0.833333	-0.666667	0.5	-0.566667	0.533333	-0.666667	-0.933333	-0.533333	-0.933333	0.833333	0.966667	0.966667	-0.7	-0.833333	0.966667	0.8	-0.733333	-0.7	-0.766667	-0.533333	0.8	0.633333	-0.866667	-0.6	-0.7	-0.833333	0.866667	0.9	0.666667	0.633333	0.8	0.933333	-0.6	0.5	-0.966667	-0.6
OUILLETTE_CLL_13Q14_DELETION_UP	-0.966667	-0.666667	0.966667	0.666667	0.6	0.9	-0.8	-0.6	-0.566667	-0.866667	-0.933333	-0.8	0.733333	0.766667	0.633333	0.6	0.733333	0.666667	-0.966667	0.833333	0.933333	0.5	-0.566667	0.5	1	0.6	-0.866667	-0.766667	-0.7	-0.8	-0.533333	0.766667	0.633333	0.6	-0.966667	0.666667	0.533333
OUILLETTE_CLL_13Q14_DELETION_DN	0.5	-0.633333	0.633333	0.566667	-0.9	0.933333	-0.7	0.533333	-0.9	-0.966667	0.8	1	0.7	-0.633333	-0.533333	0.9	0.566667	-0.933333	0.666667	-0.9	0.9	0.666667	-0.7	-0.7	0.6	-0.933333	0.6	-0.7	-0.633333	0.966667	0.733333	-0.633333	-0.8	-0.9	0.6	0.7	0.866667
MARZEC_IL2_SIGNALING_UP	0.733333	0.666667	-0.866667	-0.8	0.966667	0.7	0.933333	-1	0.966667	0.833333	0.9	-0.866667	-0.6	-0.966667	-0.8	0.566667	-0.9	0.5	0.9	0.866667	-0.566667	0.866667	0.666667	0.633333	0.666667	0.933333	-0.533333	0.6	-0.833333	-0.933333	-0.6	-0.533333	-0.833333	-0.866667	-1	-0.9	0.666667
MARZEC_IL2_SIGNALING_DN	-0.966667	-0.666667	0.966667	0.666667	0.6	0.9	-0.8	-0.6	-0.566667	-0.866667	-0.933333	-0.8	0.733333	0.766667	0.633333	0.6	0.733333	0.666667	-0.966667	0.833333	0.933333	0.5	-0.566667	0.5	1	0.6	-0.866667	-0.766667	-0.7	-0.8	-0.533333	0.766667	0.633333	0.6	-0.966667	0.666667	0.533333
IWANAGA_CARCINOGENESIS_BY_KRAS_PTEN_DN	-0.8	1	0.533333	-0.6	0.633333	-0.766667	0.5	-0.566667	0.7	-0.533333	-0.666667	-0.666667	-0.533333	-0.6	0.733333	-0.566667	-0.566667	-0.7	-0.933333	0.8	-1	-0.6	0.966667	0.9	0.866667	0.566667	-1	1	1	-0.966667	1	0.7	-1	0.766667	-0.533333	-0.533333	-0.966667
IWANAGA_CARCINOGENESIS_BY_KRAS_DN	0.833333	-0.833333	-0.666667	0.5	-0.566667	0.533333	-0.666667	-0.933333	-0.533333	-0.933333	0.833333	0.966667	0.966667	-0.7	-0.833333	0.966667	0.8	-0.733333	-0.7	-0.766667	-0.533333	0.8	0.633333	-0.866667	-0.6	-0.7	-0.833333	0.866667	0.9	0.666667	0.633333	0.8	0.933333	-0.6	0.5	-0.966667	-0.6
RIZKI_TUMOR_INVASIVENESS_3D_UP	-0.8	1	0.533333	-0.6	0.633333	-0.766667	0.5	-0.566667	0.7	-0.533333	-0.666667	-0.666667	-0.533333	-0.6	0.733333	-0.566667	-0.566667	-0.7	-0.933333	0.8	-1	-0.6	0.966667	0.9	0.866667	0.566667	-1	1	1	-0.966667	1	0.7	-1	0.766667	-0.533333	-0.533333	-0.966667
RIZKI_TUMOR_INVASIVENESS_3D_DN	-0.759635	-0.482759	0.932184	0.689655	-0.612069	0.931034	-0.827586	-0.62069	-0.586207	0.596154	-0.965517	-0.655172	0.310345	0.325287	0.551724	0.551724	0.310345	-0.518319	-0.865517	0.689655	0.827586	0.661638	-0.586207	0.661638	0.861111	-0.440439	-0.445402	-0.793103	-0.689655	0.380218	0.571839	-0.293103	-0.666329	0.62069	-0.676044	0.689655	0.871767
MCCABE_BOUND_BY_HOXC6	-0.862069	0.728675	0.862069	0.571839	0.586207	0.85809	-0.293103	0.683498	-0.643103	-0.669761	-0.764368	0.544671	0.758621	0.412467	-0.37931	-0.413793	-0.608374	0.689655	-0.827586	-0.528017	0.689655	-0.816614	0.502155	-0.854885	1	0.677802	-0.387069	0.573892	-0.344828	-0.827586	-0.929803	0.289871	0.448276	0.551724	-0.931034	0.690517	-0.536638
RIGGI_EWING_SARCOMA_PROGENITOR_UP	-0.966667	-0.666667	0.966667	0.666667	0.6	0.9	-0.8	-0.6	-0.566667	-0.866667	-0.933333	-0.8	0.733333	0.766667	0.633333	0.6	0.733333	0.666667	-0.966667	0.833333	0.933333	0.5	-0.566667	0.5	1	0.6	-0.866667	-0.766667	-0.7	-0.8	-0.533333	0.766667	0.633333	0.6	-0.966667	0.666667	0.533333
AMBROSINI_FLAVOPIRIDOL_TREATMENT_TP53	0.7	0.733333	-0.966667	0.633333	0.933333	0.866667	0.966667	-0.9	0.633333	0.5	0.933333	0.9	-0.8	-0.933333	-1	0.666667	-0.8	0.566667	0.766667	0.5	0.5	-0.533333	-0.833333	0.6	-0.566667	0.5	-0.566667	-0.633333	0.7	-0.633333	0.566667	-0.866667	-0.6	-0.8	0.833333	0.9	-0.533333
WORSCHECH_TUMOR_REJECTION_UP	0.729885	-0.517857	0.96875	-0.90625	0.517241	-0.827586	-0.482759	0.655172	-0.62069	0.413793	0.413793	-0.725	0.704545	0.502155	0.793103	-0.724138	0.62069	0.862069	0.965517	0.771073	-0.506158	0.62069	-0.448276	0.502554	-0.724138	0.409688	0.896552	-0.862069	-0.896552	-0.862069	0.483836	0.758621	0.586207	0.37931	-0.689655	-0.827586	-0.588929
ACEVEDO_LIVER_CANCER_UP	0.340532	-0.308608	-0.678571	0.328571	0.793313	0.638704	0.756098	-0.714286	0.834921	0.568182	0.714286	0.556122	-0.561483	-0.75	-0.785714	-0.525769	-0.418768	0.309524	-0.428571	-0.464286	-0.782468	-0.403968	0.678571	0.54386	0.489418	0.321429	-0.52381	0.714286	0.682195	0.550366	-0.321429	0.448294	0.673146	-0.571429	0.392857	-0.782468	-0.642857
ACEVEDO_LIVER_CANCER_DN	-0.866667	-0.533333	0.733333	0.9	-0.8	-0.7	-1	0.9	-0.833333	-0.833333	0.533333	0.8	0.5	0.866667	0.5	0.7	0.533333	-0.966667	-0.666667	-0.533333	0.7	0.933333	-0.766667	-0.533333	-0.533333	-1	0.566667	0.5	-0.766667	0.9	0.966667	-0.733333	-0.766667	-0.833333	0.7	0.766667	0.8
ACEVEDO_LIVER_TUMOR_VS_NORMAL_ADJACENT_TISSUE_UP	-0.37931	0.743103	-0.655172	0.351927	0.862069	0.690517	0.96875	-0.689655	0.862069	0.896552	0.689655	-0.62069	-0.931034	-0.793103	-0.758621	-0.896552	-0.712284	0.655172	-0.413793	-0.448276	-0.809267	-0.781167	0.827586	0.861111	0.65674	0.608621	-0.419279	0.689655	0.544671	0.683498	-0.35977	-0.451868	0.52321	-0.606322	0.405956	-0.482759	-0.689655
ACEVEDO_LIVER_TUMOR_VS_NORMAL_ADJACENT_TISSUE_DN	-0.445402	0.571839	-0.445402	0.49179	0.595952	-0.310345	-0.517857	-0.537037	0.569684	0.352586	0.789409	-0.387069	-0.517241	-0.505517	-0.737548	0.586207	-0.781167	-0.929803	0.631846	0.820402	0.502155	0.896552	-0.344828	0.52069	0.571839	-0.517857	0.482759	0.517241	-0.793103	-0.431034	0.818458	-0.652709	-0.793103	-0.862069	-0.690476	-0.471552	0.689655
ACEVEDO_LIVER_CANCER_WITH_H3K27ME3_UP	0.966667	0.566667	0.566667	-0.966667	-0.766667	-0.966667	-0.766667	0.733333	0.566667	0.533333	-0.633333	-0.9	0.6	0.9	0.833333	-0.666667	0.966667	0.9	-1	-0.833333	0.966667	-1	0.766667	-0.6	-1	0.733333	0.7	-0.8	-0.733333	-0.733333	-0.566667	0.6	0.8	0.866667	0.866667	0.566667	-0.8
ACEVEDO_LIVER_CANCER_WITH_H3K9ME3_UP	-0.766667	0.7	0.7	0.866667	0.733333	0.6	0.9	0.6	0.5	-0.766667	0.7	0.5	-0.766667	0.6	-0.7	-0.6	-0.866667	-0.6	0.866667	0.933333	-0.666667	-0.8	-0.933333	0.8	-0.766667	-0.6	-0.766667	-0.566667	-0.566667	-0.766667	-0.633333	-1	-0.966667	0.8	0.766667	1	1
ACEVEDO_METHYLATED_IN_LIVER_CANCER_DN	-0.712284	0.521552	0.464734	-0.275862	-0.655172	-0.62069	-0.615302	0.771073	-0.758621	-0.690476	0.482759	0.551724	-0.482759	0.758621	0.683498	0.703065	0.618227	-0.805556	-0.781167	-0.431034	0.758621	0.704545	0.965517	0.41092	0.517991	-0.655172	0.818458	-0.62069	-0.805556	0.344828	0.580819	-0.419279	0.793103	-0.758621	-0.793103	0.523873	-0.669761
MITSIADES_RESPONSE_TO_APLIDIN_UP	-0.566667	0.833333	0.8	-0.9	-1	-0.866667	0.6	-0.733333	0.533333	0.733333	-0.8	0.566667	0.933333	0.833333	0.9	-0.533333	0.666667	0.7	0.733333	-0.8	0.766667	0.766667	-0.966667	-0.833333	-0.966667	-0.866667	-0.966667	-0.533333	0.533333	0.566667	0.533333	-0.666667	-0.633333	0.9	0.9	0.833333	-0.566667
MITSIADES_RESPONSE_TO_APLIDIN_DN	0.5	-0.633333	0.633333	0.566667	-0.9	0.933333	-0.7	0.533333	-0.9	-0.966667	0.8	1	0.7	-0.633333	-0.533333	0.9	0.566667	-0.933333	0.666667	-0.9	0.9	0.666667	-0.7	-0.7	0.6	-0.933333	0.6	-0.7	-0.633333	0.966667	0.733333	-0.633333	-0.8	-0.9	0.6	0.7	0.866667
SMID_BREAST_CANCER_RELAPSE_IN_BRAIN_UP	0.733333	0.666667	-0.866667	-0.8	0.966667	0.7	0.933333	-1	0.966667	0.833333	0.9	-0.866667	-0.6	-0.966667	-0.8	0.566667	-0.9	0.5	0.9	0.866667	-0.566667	0.866667	0.666667	0.633333	0.666667	0.933333	-0.533333	0.6	-0.833333	-0.933333	-0.6	-0.533333	-0.833333	-0.866667	-1	-0.9	0.666667
SMID_BREAST_CANCER_RELAPSE_IN_BONE_DN	0.676829	0.331633	-0.32381	-0.751661	0.444805	-0.369338	0.438005	-0.811594	0.87594	0.673077	0.631319	-0.369338	0.840852	-0.588509	-0.436813	-0.782468	0.476923	0.357143	0.72561	0.308123	0.712544	0.821429	-0.564286	-0.434332	-0.538754	0.507996	-0.799206	0.570106	-0.647516	-0.686147	-0.581281	-0.571429	-0.430736	0.347403	-0.469316	-0.362245	0.592857
SMID_BREAST_CANCER_LUMINAL_B_UP	0.766667	0.866667	-0.7	-0.933333	-0.733333	-0.533333	0.866667	1	-0.866667	-0.9	0.5	-0.833333	-0.566667	-0.533333	0.7	0.8	-0.666667	-0.566667	-0.6	-0.866667	1	-0.933333	-0.9	0.666667	-0.8	-0.733333	1	-0.666667	0.8	-1	0.766667	0.5	-0.7	0.833333	0.966667	-0.933333	0.6
SMID_BREAST_CANCER_LUMINAL_B_DN	0.365769	0.312727	0.25125	-0.326316	-0.278846	-0.575556	-0.39814	-0.528302	0.494468	0.351429	0.465366	-0.390204	0.882222	-0.36	0.341633	-0.41	0.397436	-0.289268	0.439231	0.55	-0.310588	0.724615	0.268511	-0.376585	-0.289268	0.396452	-0.541923	0.441026	-0.411111	-0.654444	0.616364	0.374286	-0.568293	-0.232157	-0.308511	-0.38	-0.450566
SMID_BREAST_CANCER_ERBB2_UP	-0.866667	-0.533333	0.733333	0.9	-0.8	-0.7	-1	0.9	-0.833333	-0.833333	0.533333	0.8	0.5	0.866667	0.5	0.7	0.533333	-0.966667	-0.666667	-0.533333	0.7	0.933333	-0.766667	-0.533333	-0.533333	-1	0.566667	0.5	-0.766667	0.9	0.966667	-0.733333	-0.766667	-0.833333	0.7	0.766667	0.8
SMID_BREAST_CANCER_NORMAL_LIKE_UP	-0.478889	-0.424242	0.528679	0.319535	-0.618537	-0.536786	-0.4875	0.32	-0.36	-0.32	-0.666111	-0.52	0.758333	0.608889	0.762414	-0.44	0.637143	-0.329545	-0.46	0.690345	-0.364194	0.398889	0.52	0.485263	0.696111	0.188485	-0.47	0.405217	0.352273	-0.51	0.459048	0.34766	-0.448182	0.555	-0.425455	0.369189	-0.858776
SMID_BREAST_CANCER_BASAL_UP	0.758621	-0.400246	-0.669761	-0.643103	0.827586	0.37931	0.517991	-1	0.931034	0.702586	0.896552	-0.445402	0.729885	-0.896552	-0.827586	-0.809267	0.574074	-0.555172	0.85809	0.53854	0.702586	0.896552	0.62069	0.448276	0.655172	0.827586	-0.737548	0.62069	-0.777586	-0.823892	-0.669761	-0.551724	-0.558355	-0.689655	-0.827586	-0.71798	0.689655
SMID_BREAST_CANCER_BASAL_DN	0.365764	0.628736	0.53854	-0.724138	-0.758621	-0.892573	0.500958	0.965517	-0.689655	-0.663218	-0.929803	-0.862069	-0.586207	0.89532	0.724138	0.827586	-0.37931	-0.781167	-0.62069	-0.414701	0.673913	-0.823892	-0.781167	-0.344828	-0.827586	-0.652709	0.704545	-0.448276	0.793103	-0.763158	0.62069	-0.606322	0.310345	0.862069	0.871767	-0.451868	0.677802
BONOME_OVARIAN_CANCER_SURVIVAL_SUBOPTIMAL_DEBULKING	1	-0.866667	-0.733333	-0.833333	0.766667	0.566667	0.8	-0.833333	1	0.9	1	-0.933333	-0.833333	-1	-0.933333	0.866667	-0.766667	0.733333	0.5	-0.666667	-0.633333	-0.766667	0.866667	0.533333	0.5	0.966667	0.766667	-0.933333	0.866667	0.5	-0.933333	-0.833333	0.666667	0.566667	-0.7	0.733333	-0.633333
GALI_TP53_TARGETS_APOPTOTIC_UP	-0.966667	-0.781167	0.725152	0.466954	0.724138	0.655172	0.689655	-0.35977	-0.552474	0.655172	-0.501815	0.655172	-0.896552	-0.643103	-0.689655	0.725152	0.464734	0.523873	0.596154	0.502155	-0.663218	-0.655172	-0.737548	-0.655172	0.405956	0.574074	-0.37931	0.608621	0.502554	0.62069	-0.854885	0.789409	0.445233	-0.892573	-0.823892	0.62069	-0.696121
MOSERLE_IFNA_RESPONSE	0.866667	-0.8	-0.6	0.533333	0.8	-0.633333	-0.833333	-0.966667	0.9	-0.566667	0.866667	0.733333	0.9	-0.866667	-0.9	-0.966667	1	-0.666667	-0.533333	-0.7	0.833333	0.9	0.6	-0.566667	0.633333	0.8	-0.8	0.8	0.5	-0.566667	-0.866667	-0.6	0.6	-0.666667	-0.8	-0.6	0.833333
BASSO_HAIRY_CELL_LEUKEMIA_UP	-0.633333	0.533333	-0.533333	0.7	-0.866667	1	-0.933333	-0.766667	-0.633333	1	-1	-0.633333	-0.7	-0.733333	0.533333	0.533333	-0.7	-0.866667	-0.566667	0.666667	0.8	0.733333	-0.633333	0.733333	0.566667	-0.766667	0.733333	-0.9	-0.666667	0.833333	0.666667	-0.8	-0.933333	0.633333	0.666667	0.933333	0.966667
TOYOTA_TARGETS_OF_MIR34B_AND_MIR34C	0.758621	-0.518319	-0.758621	-0.827586	0.793103	0.586207	0.827586	-0.862069	1	0.862069	0.931034	-0.896552	-0.62069	-1	-0.827586	0.683498	-0.793103	0.661638	0.85809	0.580819	-0.586207	0.467332	0.689655	0.551724	0.571839	0.965517	0.703065	-0.712284	0.409688	-0.892573	-0.764368	-0.777586	-0.46092	-0.669761	-0.725	-0.501815	0.37931
IZADPANAH_STEM_CELL_ADIPOSE_VS_BONE_UP	0.384576	-0.464286	0.671603	-0.43797	0.368254	-0.392857	-0.755411	0.321429	0.599078	0.511456	-0.509967	-0.821429	-0.515306	0.522556	0.340532	-0.644444	0.612745	0.678571	-0.888889	0.288095	0.638985	-0.878788	0.708791	-0.464286	0.492063	0.487143	-0.664787	-0.496825	0.457983	-0.316038	-0.595238	0.642857	0.678571	0.599078	-0.43797	0.464286	-0.751661
ZHANG_BREAST_CANCER_PROGENITORS_DN	-0.655172	0.911765	-0.482759	0.413793	-0.562069	0.673913	-0.892573	-0.591954	0.37931	0.96875	-0.763158	-0.655172	-0.606322	-0.62069	0.557471	-0.482759	-0.586207	-0.724138	-0.823892	0.689655	-0.604167	0.474138	0.771073	0.758621	0.683498	-0.508621	-0.659091	0.574074	0.775	-0.528017	0.738095	-0.35977	-0.965517	0.655172	0.571839	0.89532	0.483374
BUCKANOVICH_T_LYMPHOCYTE_HOMING_ON_TUMOR_UP	0.866667	-0.8	-0.6	0.533333	0.8	-0.633333	-0.833333	-0.966667	0.9	-0.566667	0.866667	0.733333	0.9	-0.866667	-0.9	-0.966667	1	-0.666667	-0.533333	-0.7	0.833333	0.9	0.6	-0.566667	0.633333	0.8	-0.8	0.8	0.5	-0.566667	-0.866667	-0.6	0.6	-0.666667	-0.8	-0.6	0.833333
CHUNG_BLISTER_CYTOTOXICITY_UP	0.9	-1	0.5	-0.566667	0.5	-0.9	0.533333	0.633333	-0.6	0.666667	-0.6	-1	1	-0.566667	0.766667	-0.7	0.6	0.833333	0.966667	0.966667	-0.833333	0.6	-0.6	-0.933333	-0.7	0.866667	0.9	-0.833333	-0.866667	-0.9	0.833333	0.966667	0.566667	0.666667	-0.666667	-0.866667	-0.933333
GRADE_COLON_AND_RECTAL_CANCER_UP	0.724138	-0.445402	-0.758621	-0.506158	0.793103	0.683498	0.827586	-0.862069	0.775	0.85809	0.965517	-0.431034	-0.827586	-0.965517	-0.965517	0.689655	-0.793103	0.586207	0.703065	-0.555172	-0.517241	-0.696121	0.409688	0.551724	-0.517241	0.932184	0.608621	-0.712284	0.724138	-0.517241	-0.764368	-0.862069	0.413793	-0.565831	0.483836	0.758621	-0.551724
BOQUEST_STEM_CELL_DN	-0.833333	0.966667	0.833333	-0.533333	0.566667	0.5	0.766667	0.866667	-0.8	0.566667	0.566667	0.933333	0.766667	-0.666667	-0.633333	-0.733333	-0.966667	0.866667	-0.8	-0.966667	0.666667	-0.866667	0.7	-0.9	0.966667	0.9	0.8	0.933333	0.666667	-0.866667	-0.966667	-0.766667	-0.566667	0.533333	-0.9	0.966667	-0.733333
BOQUEST_STEM_CELL_CULTURED_VS_FRESH_UP	0.833333	-0.833333	-0.666667	0.5	-0.566667	0.533333	-0.666667	-0.933333	-0.533333	-0.933333	0.833333	0.966667	0.966667	-0.7	-0.833333	0.966667	0.8	-0.733333	-0.7	-0.766667	-0.533333	0.8	0.633333	-0.866667	-0.6	-0.7	-0.833333	0.866667	0.9	0.666667	0.633333	0.8	0.933333	-0.6	0.5	-0.966667	-0.6
NAKAMURA_METASTASIS_MODEL_DN	-0.733333	0.5	-0.633333	0.8	0.866667	0.666667	-0.533333	-0.7	0.866667	0.966667	0.666667	-0.766667	-0.966667	-0.766667	-0.733333	-1	-0.633333	0.633333	-0.633333	0.566667	-0.966667	0.533333	0.8	0.566667	0.533333	-0.566667	-0.9	0.7	0.933333	0.866667	-0.8	0.866667	0.966667	-0.533333	-0.633333	-0.566667	-0.9
WEST_ADRENOCORTICAL_TUMOR_DN	0.533333	0.633333	-0.566667	-0.666667	-0.6	-0.566667	-0.566667	0.566667	-0.7	-0.7	-0.7	0.833333	0.833333	0.966667	-0.566667	0.733333	-0.6	0.966667	-0.766667	-1	-0.6	0.633333	0.733333	-1	-0.666667	0.633333	0.533333	0.9	-0.6	0.933333	-1	1	1	0.733333	0.566667	-1	-1
BHATI_G2M_ARREST_BY_2METHOXYESTRADIOL_UP	-0.9	-0.7	0.766667	0.933333	-0.533333	0.766667	0.566667	-0.533333	0.733333	-0.666667	-0.866667	0.7	0.566667	0.566667	0.6	-0.8	0.5	-0.8	0.8	1	-0.733333	-0.666667	-1	0.766667	0.833333	-0.966667	0.5	-0.966667	-0.533333	-0.7	0.9	0.933333	-0.666667	-1	0.933333	-0.833333	0.933333
PODAR_RESPONSE_TO_ADAPHOSTIN_UP	-0.566667	0.833333	0.8	-0.9	-1	-0.866667	0.6	-0.733333	0.533333	0.733333	-0.8	0.566667	0.933333	0.833333	0.9	-0.533333	0.666667	0.7	0.733333	-0.8	0.766667	0.766667	-0.966667	-0.833333	-0.966667	-0.866667	-0.966667	-0.533333	0.533333	0.566667	0.533333	-0.666667	-0.633333	0.9	0.9	0.833333	-0.566667
LU_TUMOR_ENDOTHELIAL_MARKERS_UP	0.733333	0.666667	-0.866667	-0.8	0.966667	0.7	0.933333	-1	0.966667	0.833333	0.9	-0.866667	-0.6	-0.966667	-0.8	0.566667	-0.9	0.5	0.9	0.866667	-0.566667	0.866667	0.666667	0.633333	0.666667	0.933333	-0.533333	0.6	-0.833333	-0.933333	-0.6	-0.533333	-0.833333	-0.866667	-1	-0.9	0.666667
CADWELL_ATG16L1_TARGETS_UP	0.9	-1	0.5	-0.566667	0.5	-0.9	0.533333	0.633333	-0.6	0.666667	-0.6	-1	1	-0.566667	0.766667	-0.7	0.6	0.833333	0.966667	0.966667	-0.833333	0.6	-0.6	-0.933333	-0.7	0.866667	0.9	-0.833333	-0.866667	-0.9	0.833333	0.966667	0.566667	0.666667	-0.666667	-0.866667	-0.933333
HUANG_DASATINIB_RESISTANCE_UP	0.733333	0.666667	-0.866667	-0.8	0.966667	0.7	0.933333	-1	0.966667	0.833333	0.9	-0.866667	-0.6	-0.966667	-0.8	0.566667	-0.9	0.5	0.9	0.866667	-0.566667	0.866667	0.666667	0.633333	0.666667	0.933333	-0.533333	0.6	-0.833333	-0.933333	-0.6	-0.533333	-0.833333	-0.866667	-1	-0.9	0.666667
QI_PLASMACYTOMA_UP	-0.36078	-0.346154	0.489912	0.596517	-0.522297	0.854012	-0.443413	-0.496503	-0.576923	-0.58565	-0.466211	0.705882	0.417516	0.307692	-0.423077	0.705686	-0.230769	-0.555897	-0.321538	0.340999	0.722697	0.406593	-0.451748	0.238232	0.492063	-0.542735	-0.521978	-0.384103	0.346154	0.383788	0.4678	-0.325843	-0.503297	-0.249695	-0.39011	0.493649	0.835165
BLUM_RESPONSE_TO_SALIRASIB_UP	-0.533333	-0.9	0.6	0.766667	1	0.833333	0.666667	0.7	0.8	0.8	0.733333	0.633333	-0.933333	-0.8	-0.766667	-0.633333	-0.833333	-0.633333	-0.866667	-0.566667	-0.9	-0.7	0.5	-0.733333	-0.633333	-0.9	0.633333	0.533333	0.966667	0.733333	0.5	0.9	0.833333	0.5	0.533333	0.633333	-0.766667
BLUM_RESPONSE_TO_SALIRASIB_DN	0.724138	-0.445402	-0.758621	-0.506158	0.793103	0.683498	0.827586	-0.862069	0.775	0.85809	0.965517	-0.431034	-0.827586	-0.965517	-0.965517	0.689655	-0.793103	0.586207	0.703065	-0.555172	-0.517241	-0.696121	0.409688	0.551724	-0.517241	0.932184	0.608621	-0.712284	0.724138	-0.517241	-0.764368	-0.862069	0.413793	-0.565831	0.483836	0.758621	-0.551724
MUELLER_PLURINET	0.618227	0.405956	-0.715517	0.586207	0.471034	0.896552	0.690517	-0.781167	-0.615302	-0.929803	0.827586	0.931034	-0.35977	-0.712284	-0.966667	0.689655	-0.565831	-0.764368	0.689655	-0.854885	0.85809	0.571839	-0.724138	-0.413793	0.448276	-0.892573	0.448276	-0.655172	0.37931	0.771073	0.586207	-0.655172	-0.62069	-0.827586	0.62069	0.724138	0.820402
YAUCH_HEDGEHOG_SIGNALING_PARACRINE_UP	0.9	-1	0.5	-0.566667	0.5	-0.9	0.533333	0.633333	-0.6	0.666667	-0.6	-1	1	-0.566667	0.766667	-0.7	0.6	0.833333	0.966667	0.966667	-0.833333	0.6	-0.6	-0.933333	-0.7	0.866667	0.9	-0.833333	-0.866667	-0.9	0.833333	0.966667	0.566667	0.666667	-0.666667	-0.866667	-0.933333
FIRESTEIN_PROLIFERATION	0.9	-1	0.5	-0.566667	0.5	-0.9	0.533333	0.633333	-0.6	0.666667	-0.6	-1	1	-0.566667	0.766667	-0.7	0.6	0.833333	0.966667	0.966667	-0.833333	0.6	-0.6	-0.933333	-0.7	0.866667	0.9	-0.833333	-0.866667	-0.9	0.833333	0.966667	0.566667	0.666667	-0.666667	-0.866667	-0.933333
ISHIKAWA_STING_SIGNALING	-0.766667	0.7	0.7	0.866667	0.733333	0.6	0.9	0.6	0.5	-0.766667	0.7	0.5	-0.766667	0.6	-0.7	-0.6	-0.866667	-0.6	0.866667	0.933333	-0.666667	-0.8	-0.933333	0.8	-0.766667	-0.6	-0.766667	-0.566667	-0.566667	-0.766667	-0.633333	-1	-0.966667	0.8	0.766667	1	1
VART_KSHV_INFECTION_ANGIOGENIC_MARKERS_UP	-0.633333	0.533333	-0.533333	0.7	-0.866667	1	-0.933333	-0.766667	-0.633333	1	-1	-0.633333	-0.7	-0.733333	0.533333	0.533333	-0.7	-0.866667	-0.566667	0.666667	0.8	0.733333	-0.633333	0.733333	0.566667	-0.766667	0.733333	-0.9	-0.666667	0.833333	0.666667	-0.8	-0.933333	0.633333	0.666667	0.933333	0.966667
MOOTHA_HUMAN_MITODB_6_2002	-1	-0.566667	0.933333	-0.633333	0.7	0.633333	0.733333	-0.8	-0.966667	0.633333	-0.9	0.766667	-0.866667	0.533333	-0.666667	0.933333	0.9	0.8	1	0.7	0.6	-0.633333	-0.8	-0.633333	0.733333	1	-0.633333	0.766667	-0.933333	0.6	-0.9	0.533333	-0.733333	-0.933333	-0.933333	0.6	0.5
LEE_LIVER_CANCER_SURVIVAL_DN	-0.9	-0.7	0.766667	0.933333	-0.533333	0.766667	0.566667	-0.533333	0.733333	-0.666667	-0.866667	0.7	0.566667	0.566667	0.6	-0.8	0.5	-0.8	0.8	1	-0.733333	-0.666667	-1	0.766667	0.833333	-0.966667	0.5	-0.966667	-0.533333	-0.7	0.9	0.933333	-0.666667	-1	0.933333	-0.833333	0.933333
MOOTHA_MITOCHONDRIA	-1	-0.566667	0.933333	-0.633333	0.7	0.633333	0.733333	-0.8	-0.966667	0.633333	-0.9	0.766667	-0.866667	0.533333	-0.666667	0.933333	0.9	0.8	1	0.7	0.6	-0.633333	-0.8	-0.633333	0.733333	1	-0.633333	0.766667	-0.933333	0.6	-0.9	0.533333	-0.733333	-0.933333	-0.933333	0.6	0.5
BOYLAN_MULTIPLE_MYELOMA_C_CLUSTER_DN	-0.733333	0.5	-0.633333	0.8	0.866667	0.666667	-0.533333	-0.7	0.866667	0.966667	0.666667	-0.766667	-0.966667	-0.766667	-0.733333	-1	-0.633333	0.633333	-0.633333	0.566667	-0.966667	0.533333	0.8	0.566667	0.533333	-0.566667	-0.9	0.7	0.933333	0.866667	-0.8	0.866667	0.966667	-0.533333	-0.633333	-0.566667	-0.9
BOYLAN_MULTIPLE_MYELOMA_D_DN	-0.966667	-0.666667	0.966667	0.666667	0.6	0.9	-0.8	-0.6	-0.566667	-0.866667	-0.933333	-0.8	0.733333	0.766667	0.633333	0.6	0.733333	0.666667	-0.966667	0.833333	0.933333	0.5	-0.566667	0.5	1	0.6	-0.866667	-0.766667	-0.7	-0.8	-0.533333	0.766667	0.633333	0.6	-0.966667	0.666667	0.533333
BOYLAN_MULTIPLE_MYELOMA_C_D_DN	-0.400246	0.534483	-0.90625	0.818458	-0.666329	-0.793103	-0.929803	0.608621	0.62069	-0.551724	-0.689655	-0.586207	0.743103	0.413793	0.758621	0.448276	0.702586	-0.482759	-0.764368	0.58477	-0.827586	0.818458	0.728675	0.896552	0.896552	0.551724	-0.763158	0.862069	0.758621	-0.552474	0.62	0.502155	-0.896552	0.793103	-0.551724	-0.517241	-0.862069
BOYLAN_MULTIPLE_MYELOMA_C_DN	-0.275862	0.571839	-0.655172	0.320881	0.896552	0.689655	0.89532	-0.725	0.896552	0.862069	0.689655	-0.793103	-0.809267	-0.793103	-0.758621	-0.852941	-0.663218	0.52069	0.677802	0.683498	-0.865517	0.746684	0.689655	0.586207	0.551724	0.831034	-0.854885	0.62069	0.517991	-0.451868	-0.62069	0.820402	0.569684	-0.816614	-0.805556	-0.781167	-0.573022
HELLEBREKERS_SILENCED_DURING_TUMOR_ANGIOGENESIS	0.8	-0.733333	-0.8	0.6	-0.833333	-1	0.7	0.5	0.766667	0.766667	-0.566667	-0.733333	0.633333	0.633333	0.8	-0.833333	0.866667	-0.766667	0.833333	0.733333	0.533333	-0.966667	-0.866667	-0.8	-0.9	0.833333	0.933333	0.733333	-0.966667	1	0.8	-0.966667	0.533333	-0.966667	1	-0.766667	0.766667
BOHN_PRIMARY_IMMUNODEFICIENCY_SYNDROM_UP	-0.566667	0.833333	0.8	-0.9	-1	-0.866667	0.6	-0.733333	0.533333	0.733333	-0.8	0.566667	0.933333	0.833333	0.9	-0.533333	0.666667	0.7	0.733333	-0.8	0.766667	0.766667	-0.966667	-0.833333	-0.966667	-0.866667	-0.966667	-0.533333	0.533333	0.566667	0.533333	-0.666667	-0.633333	0.9	0.9	0.833333	-0.566667
VILIMAS_NOTCH1_TARGETS_UP	0.49179	0.516667	0.517241	-0.586207	0.52069	-0.793103	0.517241	0.448276	0.413793	0.571839	-0.62069	-0.763158	0.96875	-0.586207	0.758621	-0.586207	0.448276	0.483836	0.502554	0.827586	-0.862069	-0.413793	0.818458	-0.431034	0.53854	0.683498	-0.537037	0.62	0.596154	-0.931034	0.862069	0.724138	-0.852941	0.689655	-0.555172	-0.816614	-0.965517
VILIMAS_NOTCH1_TARGETS_DN	-0.7	0.6	0.866667	-0.7	-0.966667	-0.933333	-0.733333	0.933333	-0.666667	0.6	-0.966667	-0.966667	-0.633333	0.933333	1	0.833333	0.633333	-0.9	-0.733333	0.766667	-0.766667	-0.566667	0.533333	-0.666667	-0.933333	-0.533333	-0.733333	0.566667	0.766667	0.633333	0.6	-0.7	0.733333	0.966667	-0.566667	0.866667	0.9
SEKI_INFLAMMATORY_RESPONSE_LPS_UP	0.833333	-0.833333	-0.666667	0.5	-0.566667	0.533333	-0.666667	-0.933333	-0.533333	-0.933333	0.833333	0.966667	0.966667	-0.7	-0.833333	0.966667	0.8	-0.733333	-0.7	-0.766667	-0.533333	0.8	0.633333	-0.866667	-0.6	-0.7	-0.833333	0.866667	0.9	0.666667	0.633333	0.8	0.933333	-0.6	0.5	-0.966667	-0.6
PIONTEK_PKD1_TARGETS_UP	0.733333	0.666667	-0.866667	-0.8	0.966667	0.7	0.933333	-1	0.966667	0.833333	0.9	-0.866667	-0.6	-0.966667	-0.8	0.566667	-0.9	0.5	0.9	0.866667	-0.566667	0.866667	0.666667	0.633333	0.666667	0.933333	-0.533333	0.6	-0.833333	-0.933333	-0.6	-0.533333	-0.833333	-0.866667	-1	-0.9	0.666667
GOLDRATH_ANTIGEN_RESPONSE	-0.45911	0.449275	0.843074	0.428571	0.548319	-0.388889	-0.595238	0.428571	0.428571	-0.493506	-0.642857	-0.714286	0.728723	0.43	0.678571	-0.428571	0.487143	0.422757	-0.606261	0.857143	-0.497143	0.428571	0.748069	-0.418768	0.723626	0.607143	-0.559524	0.476923	0.492063	-0.857143	0.838275	0.75	-0.674419	0.642857	-0.694015	-0.493506	-0.90974
ICHIBA_GRAFT_VERSUS_HOST_DISEASE_D7_UP	0.833333	-0.833333	-0.666667	0.5	-0.566667	0.533333	-0.666667	-0.933333	-0.533333	-0.933333	0.833333	0.966667	0.966667	-0.7	-0.833333	0.966667	0.8	-0.733333	-0.7	-0.766667	-0.533333	0.8	0.633333	-0.866667	-0.6	-0.7	-0.833333	0.866667	0.9	0.666667	0.633333	0.8	0.933333	-0.6	0.5	-0.966667	-0.6
ICHIBA_GRAFT_VERSUS_HOST_DISEASE_35D_UP	-0.528017	-0.689655	0.728675	0.571839	0.448276	0.789409	-0.689655	-0.764368	-0.551724	-0.896552	-0.474513	0.595952	0.758621	0.365764	-0.506158	0.771073	0.758621	-0.344828	-0.724138	0.41092	0.89532	0.743103	0.448276	-0.816614	0.861111	-0.413793	-0.862069	0.467332	0.590996	-0.400246	0.52069	0.793103	0.681034	-0.413793	-0.929803	-0.676044	-0.482759
ICHIBA_GRAFT_VERSUS_HOST_DISEASE_35D_DN	0.5	-0.633333	0.633333	0.566667	-0.9	0.933333	-0.7	0.533333	-0.9	-0.966667	0.8	1	0.7	-0.633333	-0.533333	0.9	0.566667	-0.933333	0.666667	-0.9	0.9	0.666667	-0.7	-0.7	0.6	-0.933333	0.6	-0.7	-0.633333	0.966667	0.733333	-0.633333	-0.8	-0.9	0.6	0.7	0.866667
LINDSTEDT_DENDRITIC_CELL_MATURATION_A	0.866667	-0.8	-0.6	0.533333	0.8	-0.633333	-0.833333	-0.966667	0.9	-0.566667	0.866667	0.733333	0.9	-0.866667	-0.9	-0.966667	1	-0.666667	-0.533333	-0.7	0.833333	0.9	0.6	-0.566667	0.633333	0.8	-0.8	0.8	0.5	-0.566667	-0.866667	-0.6	0.6	-0.666667	-0.8	-0.6	0.833333
MARSHALL_VIRAL_INFECTION_RESPONSE_DN	0.49179	0.516667	0.517241	-0.586207	0.52069	-0.793103	0.517241	0.448276	0.413793	0.571839	-0.62069	-0.763158	0.96875	-0.586207	0.758621	-0.586207	0.448276	0.483836	0.502554	0.827586	-0.862069	-0.413793	0.818458	-0.431034	0.53854	0.683498	-0.537037	0.62	0.596154	-0.931034	0.862069	0.724138	-0.852941	0.689655	-0.555172	-0.816614	-0.965517
PARK_APL_PATHOGENESIS_UP	-0.8	1	0.533333	-0.6	0.633333	-0.766667	0.5	-0.566667	0.7	-0.533333	-0.666667	-0.666667	-0.533333	-0.6	0.733333	-0.566667	-0.566667	-0.7	-0.933333	0.8	-1	-0.6	0.966667	0.9	0.866667	0.566667	-1	1	1	-0.966667	1	0.7	-1	0.766667	-0.533333	-0.533333	-0.966667
YOSHIMURA_MAPK8_TARGETS_UP	0.356313	-0.367089	0.617483	-0.39726	-0.583028	0.513919	-0.285396	0.293904	-0.634238	0.348315	-0.386667	0.392405	0.373494	-0.346154	0.523329	0.25775	-0.269231	0.351008	0.772539	0.538858	0.350902	0.384005	-0.559507	0.405594	-0.495475	-0.485853	0.510407	-0.733937	-0.653846	-0.340403	0.415385	-0.298969	-0.639257	-0.230769	0.307692	0.493649	0.609027
WUNDER_INFLAMMATORY_RESPONSE_AND_CHOLESTEROL_UP	-0.528017	-0.689655	0.728675	0.571839	0.448276	0.789409	-0.689655	-0.764368	-0.551724	-0.896552	-0.474513	0.595952	0.758621	0.365764	-0.506158	0.771073	0.758621	-0.344828	-0.724138	0.41092	0.89532	0.743103	0.448276	-0.816614	0.861111	-0.413793	-0.862069	0.467332	0.590996	-0.400246	0.52069	0.793103	0.681034	-0.413793	-0.929803	-0.676044	-0.482759
RUIZ_TNC_TARGETS_UP	0.833333	-0.833333	-0.666667	0.5	-0.566667	0.533333	-0.666667	-0.933333	-0.533333	-0.933333	0.833333	0.966667	0.966667	-0.7	-0.833333	0.966667	0.8	-0.733333	-0.7	-0.766667	-0.533333	0.8	0.633333	-0.866667	-0.6	-0.7	-0.833333	0.866667	0.9	0.666667	0.633333	0.8	0.933333	-0.6	0.5	-0.966667	-0.6
RUTELLA_RESPONSE_TO_CSF2RB_AND_IL4_DN	-0.845642	-0.56746	0.91039	0.714286	-0.534799	0.79011	-0.644958	-0.642857	-0.607143	0.476923	-0.946104	-0.531746	0.321429	0.461111	0.571429	0.535714	0.432234	-0.712529	-0.782468	0.714286	0.785714	0.285714	0.658301	0.722973	0.884921	-0.428571	0.426923	-0.669435	-0.428571	0.268237	0.357143	-0.523183	-0.418768	-0.392857	-0.706416	0.714286	0.511456
RUTELLA_RESPONSE_TO_HGF_UP	-0.633333	0.533333	-0.533333	0.7	-0.866667	1	-0.933333	-0.766667	-0.633333	1	-1	-0.633333	-0.7	-0.733333	0.533333	0.533333	-0.7	-0.866667	-0.566667	0.666667	0.8	0.733333	-0.633333	0.733333	0.566667	-0.766667	0.733333	-0.9	-0.666667	0.833333	0.666667	-0.8	-0.933333	0.633333	0.666667	0.933333	0.966667
RUTELLA_RESPONSE_TO_HGF_DN	-0.965517	-0.689655	0.931034	0.689655	-0.413793	0.631846	-0.44695	-0.62069	-0.586207	-0.479716	-0.892573	-0.643103	0.557471	0.758621	0.655172	0.517241	0.724138	-0.725	-0.865517	0.862069	0.758621	-0.652709	0.831034	0.782132	0.965517	-0.413793	0.545517	-0.62069	-0.413793	-0.689655	-0.555172	-0.471552	0.655172	-0.413793	-0.896552	0.689655	-0.737069
RUTELLA_RESPONSE_TO_HGF_VS_CSF2RB_AND_IL4_UP	-0.845642	-0.56746	0.91039	0.714286	-0.534799	0.79011	-0.644958	-0.642857	-0.607143	0.476923	-0.946104	-0.531746	0.321429	0.461111	0.571429	0.535714	0.432234	-0.712529	-0.782468	0.714286	0.785714	0.285714	0.658301	0.722973	0.884921	-0.428571	0.426923	-0.669435	-0.428571	0.268237	0.357143	-0.523183	-0.418768	-0.392857	-0.706416	0.714286	0.511456
VANTVEER_BREAST_CANCER_ESR1_DN	0.758621	-0.400246	-0.669761	-0.643103	0.827586	0.37931	0.517991	-1	0.931034	0.702586	0.896552	-0.445402	0.729885	-0.896552	-0.827586	-0.809267	0.574074	-0.555172	0.85809	0.53854	0.702586	0.896552	0.62069	0.448276	0.655172	0.827586	-0.737548	0.62069	-0.777586	-0.823892	-0.669761	-0.551724	-0.558355	-0.689655	-0.827586	-0.71798	0.689655
AGUIRRE_PANCREATIC_CANCER_COPY_NUMBER_UP	0.533333	0.633333	-0.566667	-0.666667	-0.6	-0.566667	-0.566667	0.566667	-0.7	-0.7	-0.7	0.833333	0.833333	0.966667	-0.566667	0.733333	-0.6	0.966667	-0.766667	-1	-0.6	0.633333	0.733333	-1	-0.666667	0.633333	0.533333	0.9	-0.6	0.933333	-1	1	1	0.733333	0.566667	-1	-1
AGUIRRE_PANCREATIC_CANCER_COPY_NUMBER_DN	-0.766667	0.7	0.7	0.866667	0.733333	0.6	0.9	0.6	0.5	-0.766667	0.7	0.5	-0.766667	0.6	-0.7	-0.6	-0.866667	-0.6	0.866667	0.933333	-0.666667	-0.8	-0.933333	0.8	-0.766667	-0.6	-0.766667	-0.566667	-0.566667	-0.766667	-0.633333	-1	-0.966667	0.8	0.766667	1	1
SWEET_LUNG_CANCER_KRAS_UP	-0.633333	0.533333	-0.533333	0.7	-0.866667	1	-0.933333	-0.766667	-0.633333	1	-1	-0.633333	-0.7	-0.733333	0.533333	0.533333	-0.7	-0.866667	-0.566667	0.666667	0.8	0.733333	-0.633333	0.733333	0.566667	-0.766667	0.733333	-0.9	-0.666667	0.833333	0.666667	-0.8	-0.933333	0.633333	0.666667	0.933333	0.966667
SWEET_LUNG_CANCER_KRAS_DN	0.833333	-0.833333	-0.666667	0.5	-0.566667	0.533333	-0.666667	-0.933333	-0.533333	-0.933333	0.833333	0.966667	0.966667	-0.7	-0.833333	0.966667	0.8	-0.733333	-0.7	-0.766667	-0.533333	0.8	0.633333	-0.866667	-0.6	-0.7	-0.833333	0.866667	0.9	0.666667	0.633333	0.8	0.933333	-0.6	0.5	-0.966667	-0.6
SWEET_KRAS_ONCOGENIC_SIGNATURE	-0.633333	0.533333	-0.533333	0.7	-0.866667	1	-0.933333	-0.766667	-0.633333	1	-1	-0.633333	-0.7	-0.733333	0.533333	0.533333	-0.7	-0.866667	-0.566667	0.666667	0.8	0.733333	-0.633333	0.733333	0.566667	-0.766667	0.733333	-0.9	-0.666667	0.833333	0.666667	-0.8	-0.933333	0.633333	0.666667	0.933333	0.966667
HINATA_NFKB_TARGETS_KERATINOCYTE_UP	0.866667	-0.8	-0.6	0.533333	0.8	-0.633333	-0.833333	-0.966667	0.9	-0.566667	0.866667	0.733333	0.9	-0.866667	-0.9	-0.966667	1	-0.666667	-0.533333	-0.7	0.833333	0.9	0.6	-0.566667	0.633333	0.8	-0.8	0.8	0.5	-0.566667	-0.866667	-0.6	0.6	-0.666667	-0.8	-0.6	0.833333
HOFFMANN_PRE_BI_TO_LARGE_PRE_BII_LYMPHOCYTE_UP	0.9	-1	0.5	-0.566667	0.5	-0.9	0.533333	0.633333	-0.6	0.666667	-0.6	-1	1	-0.566667	0.766667	-0.7	0.6	0.833333	0.966667	0.966667	-0.833333	0.6	-0.6	-0.933333	-0.7	0.866667	0.9	-0.833333	-0.866667	-0.9	0.833333	0.966667	0.566667	0.666667	-0.666667	-0.866667	-0.933333
HOFFMANN_SMALL_PRE_BII_TO_IMMATURE_B_LYMPHOCYTE_UP	-0.733333	0.5	-0.633333	0.8	0.866667	0.666667	-0.533333	-0.7	0.866667	0.966667	0.666667	-0.766667	-0.966667	-0.766667	-0.733333	-1	-0.633333	0.633333	-0.633333	0.566667	-0.966667	0.533333	0.8	0.566667	0.533333	-0.566667	-0.9	0.7	0.933333	0.866667	-0.8	0.866667	0.966667	-0.533333	-0.633333	-0.566667	-0.9
LEE_EARLY_T_LYMPHOCYTE_UP	0.733333	0.666667	-0.866667	-0.8	0.966667	0.7	0.933333	-1	0.966667	0.833333	0.9	-0.866667	-0.6	-0.966667	-0.8	0.566667	-0.9	0.5	0.9	0.866667	-0.566667	0.866667	0.666667	0.633333	0.666667	0.933333	-0.533333	0.6	-0.833333	-0.933333	-0.6	-0.533333	-0.833333	-0.866667	-1	-0.9	0.666667
LEE_EARLY_T_LYMPHOCYTE_DN	0.833333	-0.833333	-0.666667	0.5	-0.566667	0.533333	-0.666667	-0.933333	-0.533333	-0.933333	0.833333	0.966667	0.966667	-0.7	-0.833333	0.966667	0.8	-0.733333	-0.7	-0.766667	-0.533333	0.8	0.633333	-0.866667	-0.6	-0.7	-0.833333	0.866667	0.9	0.666667	0.633333	0.8	0.933333	-0.6	0.5	-0.966667	-0.6
LEE_RECENT_THYMIC_EMIGRANT	-0.8	1	0.533333	-0.6	0.633333	-0.766667	0.5	-0.566667	0.7	-0.533333	-0.666667	-0.666667	-0.533333	-0.6	0.733333	-0.566667	-0.566667	-0.7	-0.933333	0.8	-1	-0.6	0.966667	0.9	0.866667	0.566667	-1	1	1	-0.966667	1	0.7	-1	0.766667	-0.533333	-0.533333	-0.966667
FINAK_BREAST_CANCER_SDPP_SIGNATURE	-0.8	1	0.533333	-0.6	0.633333	-0.766667	0.5	-0.566667	0.7	-0.533333	-0.666667	-0.666667	-0.533333	-0.6	0.733333	-0.566667	-0.566667	-0.7	-0.933333	0.8	-1	-0.6	0.966667	0.9	0.866667	0.566667	-1	1	1	-0.966667	1	0.7	-1	0.766667	-0.533333	-0.533333	-0.966667
HAN_SATB1_TARGETS_UP	-0.735714	-0.592857	0.748069	0.714286	0.525424	0.892857	-0.613881	-0.321429	0.440887	0.525654	-0.746894	-0.392857	-0.420168	-0.388298	-0.392857	-0.428571	-0.380952	-0.395604	-0.834034	0.592857	0.488095	0.321429	-0.535714	0.285714	0.72093	-0.630159	-0.32381	-0.712544	0.556122	0.429245	0.5	0.497579	-0.383117	0.548319	-0.622822	0.678571	0.581307
HAN_SATB1_TARGETS_DN	-0.528017	-0.689655	0.728675	0.571839	0.448276	0.789409	-0.689655	-0.764368	-0.551724	-0.896552	-0.474513	0.595952	0.758621	0.365764	-0.506158	0.771073	0.758621	-0.344828	-0.724138	0.41092	0.89532	0.743103	0.448276	-0.816614	0.861111	-0.413793	-0.862069	0.467332	0.590996	-0.400246	0.52069	0.793103	0.681034	-0.413793	-0.929803	-0.676044	-0.482759
SHEDDEN_LUNG_CANCER_GOOD_SURVIVAL_A12	0.689655	-1	-0.966667	0.871767	-0.892573	-0.862069	-0.865517	0.655172	-0.413793	0.37931	-0.62069	-0.90625	0.827586	0.448276	0.793103	-0.37931	0.62069	0.702586	0.818458	0.818458	-0.827586	0.771073	-0.62069	-0.451868	0.590996	0.746684	0.631846	0.352586	-0.445402	-0.444171	0.352586	0.871767	-0.669761	0.738095	-0.62069	-0.816614	-0.862069
COLINA_TARGETS_OF_4EBP1_AND_4EBP2	0.689655	-0.862069	-0.763158	0.932184	-0.823892	-0.691223	-0.715517	-0.526273	0.482759	-0.712284	0.41092	0.871767	0.827586	-0.344828	0.517991	0.728675	0.827586	-0.536638	-0.448276	-0.62069	-0.737548	0.827586	-0.37931	0.384796	0.729885	-0.482759	-0.689655	0.862069	0.758621	0.689655	-0.506158	0.65674	0.493534	0.861111	-0.517241	-0.929803	-0.62069
CHEN_METABOLIC_SYNDROM_NETWORK	-0.324865	0.32	0.64807	-0.329545	-0.478889	-0.441695	-0.468333	0.698974	-0.481905	-0.348205	-0.635319	-0.367143	0.416842	0.709583	0.662917	0.337586	0.460488	0.46875	-0.406557	0.336087	0.2575	-0.324865	0.275556	-0.5	-0.505902	0.354286	0.326429	-0.295918	-0.488182	0.443333	-0.3825	0.380714	0.68875	0.301633	0.316327	-0.393077	-0.295918
MIKKELSEN_PLURIPOTENT_STATE_DN	-1	-0.566667	0.933333	-0.633333	0.7	0.633333	0.733333	-0.8	-0.966667	0.633333	-0.9	0.766667	-0.866667	0.533333	-0.666667	0.933333	0.9	0.8	1	0.7	0.6	-0.633333	-0.8	-0.633333	0.733333	1	-0.633333	0.766667	-0.933333	0.6	-0.9	0.533333	-0.733333	-0.933333	-0.933333	0.6	0.5
HSIAO_HOUSEKEEPING_GENES	0.7	0.733333	-0.966667	0.633333	0.933333	0.866667	0.966667	-0.9	0.633333	0.5	0.933333	0.9	-0.8	-0.933333	-1	0.666667	-0.8	0.566667	0.766667	0.5	0.5	-0.533333	-0.833333	0.6	-0.566667	0.5	-0.566667	-0.633333	0.7	-0.633333	0.566667	-0.866667	-0.6	-0.8	0.833333	0.9	-0.533333
MEISSNER_NPC_HCP_WITH_H3_UNMETHYLATED	-0.439394	0.611111	-0.435185	-0.703704	0.463704	0.444444	0.321386	0.365741	-0.540741	-0.381579	0.377249	0.666667	-0.513889	0.731707	-0.481481	0.480159	-0.483333	0.671958	0.397436	-0.673489	0.351852	0.469697	0.407895	-0.465278	0.274074	0.455882	0.407407	0.330409	-0.637963	0.592593	-0.559259	0.664352	0.683007	-0.467433	-0.518519	-0.541667	-0.659091
MEISSNER_BRAIN_HCP_WITH_H3_UNMETHYLATED	0.933333	0.766667	-0.9	-0.866667	0.9	0.733333	0.833333	-0.866667	0.933333	0.933333	0.966667	0.666667	-1	-0.833333	-0.866667	-0.933333	-1	-0.533333	0.633333	0.633333	-0.7	-0.833333	-0.733333	0.7	0.766667	0.666667	0.666667	-0.866667	0.833333	0.533333	-0.766667	0.633333	-0.533333	-0.566667	0.633333	-0.733333	0.633333
ZHAN_EARLY_DIFFERENTIATION_GENES_DN	0.866667	-0.8	-0.6	0.533333	0.8	-0.633333	-0.833333	-0.966667	0.9	-0.566667	0.866667	0.733333	0.9	-0.866667	-0.9	-0.966667	1	-0.666667	-0.533333	-0.7	0.833333	0.9	0.6	-0.566667	0.633333	0.8	-0.8	0.8	0.5	-0.566667	-0.866667	-0.6	0.6	-0.666667	-0.8	-0.6	0.833333
MILI_PSEUDOPODIA_HAPTOTAXIS_DN	0.733333	0.666667	-0.866667	-0.8	0.966667	0.7	0.933333	-1	0.966667	0.833333	0.9	-0.866667	-0.6	-0.966667	-0.8	0.566667	-0.9	0.5	0.9	0.866667	-0.566667	0.866667	0.666667	0.633333	0.666667	0.933333	-0.533333	0.6	-0.833333	-0.933333	-0.6	-0.533333	-0.833333	-0.866667	-1	-0.9	0.666667
LIU_VAV3_PROSTATE_CARCINOGENESIS_UP	-0.406909	-0.644089	0.60873	0.646313	0.554113	0.601648	-0.641534	-0.642857	0.708995	-0.50619	-0.367168	0.439696	0.372736	-0.318937	-0.530488	-0.446154	0.579268	-0.357143	-0.678571	0.333624	-0.455195	0.611801	0.546083	-0.634921	0.794872	-0.428571	-0.892857	0.420168	0.753968	0.345238	-0.415344	0.821429	0.825824	0.428571	-0.735714	-0.622822	-0.634793
VALK_AML_CLUSTER_5	-0.6	-0.933333	-0.933333	1	-0.666667	-0.733333	-0.633333	0.666667	0.666667	-0.733333	-0.733333	-0.533333	0.866667	0.8	0.666667	-0.766667	0.933333	0.933333	0.7	-0.733333	-0.933333	0.566667	-0.533333	0.933333	0.7	-0.666667	-0.7	0.966667	0.633333	-0.533333	0.933333	0.566667	0.5	0.933333	-0.833333	-0.7	0.733333
JISON_SICKLE_CELL_DISEASE_UP	0.862069	-0.827586	-0.62069	0.517241	0.65674	-0.482759	-0.689655	-0.965517	0.85809	-0.823892	0.862069	0.758621	0.931034	-0.724138	-0.862069	0.483374	0.827586	-0.689655	-0.606322	-0.724138	0.782132	0.827586	0.62069	-0.737069	0.413793	0.426437	-0.827586	0.827586	0.85809	0.448276	-0.562069	0.58477	0.725152	-0.62069	-0.737548	-0.809267	0.635279
POOLA_INVASIVE_BREAST_CANCER_UP	0.685453	0.364706	-0.5	-0.49095	-0.323077	-0.43876	-0.7442	-0.377926	0.423077	0.632653	-0.39726	-0.549583	0.669744	0.25775	0.440117	-0.5791	0.740741	0.374889	-0.582228	0.355229	0.435897	-0.358025	0.476923	0.278714	-0.376623	0.509491	-0.292929	-0.387438	0.413333	-0.49779	0.443855	0.369989	-0.596833	0.561873	0.230769	0.380704	-0.425986
CHIANG_LIVER_CANCER_SUBCLASS_CTNNB1_DN	0.966667	0.566667	0.566667	-0.966667	-0.766667	-0.966667	-0.766667	0.733333	0.566667	0.533333	-0.633333	-0.9	0.6	0.9	0.833333	-0.666667	0.966667	0.9	-1	-0.833333	0.966667	-1	0.766667	-0.6	-1	0.733333	0.7	-0.8	-0.733333	-0.733333	-0.566667	0.6	0.8	0.866667	0.866667	0.566667	-0.8
CHIANG_LIVER_CANCER_SUBCLASS_PROLIFERATION_UP	0.733333	0.666667	-0.866667	-0.8	0.966667	0.7	0.933333	-1	0.966667	0.833333	0.9	-0.866667	-0.6	-0.966667	-0.8	0.566667	-0.9	0.5	0.9	0.866667	-0.566667	0.866667	0.666667	0.633333	0.666667	0.933333	-0.533333	0.6	-0.833333	-0.933333	-0.6	-0.533333	-0.833333	-0.866667	-1	-0.9	0.666667
CHIANG_LIVER_CANCER_SUBCLASS_POLYSOMY7_DN	-0.733333	0.5	-0.633333	0.8	0.866667	0.666667	-0.533333	-0.7	0.866667	0.966667	0.666667	-0.766667	-0.966667	-0.766667	-0.733333	-1	-0.633333	0.633333	-0.633333	0.566667	-0.966667	0.533333	0.8	0.566667	0.533333	-0.566667	-0.9	0.7	0.933333	0.866667	-0.8	0.866667	0.966667	-0.533333	-0.633333	-0.566667	-0.9
CHIANG_LIVER_CANCER_SUBCLASS_UNANNOTATED_UP	-0.866667	-0.533333	0.733333	0.9	-0.8	-0.7	-1	0.9	-0.833333	-0.833333	0.533333	0.8	0.5	0.866667	0.5	0.7	0.533333	-0.966667	-0.666667	-0.533333	0.7	0.933333	-0.766667	-0.533333	-0.533333	-1	0.566667	0.5	-0.766667	0.9	0.966667	-0.733333	-0.766667	-0.833333	0.7	0.766667	0.8
COULOUARN_TEMPORAL_TGFB1_SIGNATURE_DN	0.533333	0.633333	-0.566667	-0.666667	-0.6	-0.566667	-0.566667	0.566667	-0.7	-0.7	-0.7	0.833333	0.833333	0.966667	-0.566667	0.733333	-0.6	0.966667	-0.766667	-1	-0.6	0.633333	0.733333	-1	-0.666667	0.633333	0.533333	0.9	-0.6	0.933333	-1	1	1	0.733333	0.566667	-1	-1
HOSHIDA_LIVER_CANCER_LATE_RECURRENCE_DN	0.5	-0.633333	0.633333	0.566667	-0.9	0.933333	-0.7	0.533333	-0.9	-0.966667	0.8	1	0.7	-0.633333	-0.533333	0.9	0.566667	-0.933333	0.666667	-0.9	0.9	0.666667	-0.7	-0.7	0.6	-0.933333	0.6	-0.7	-0.633333	0.966667	0.733333	-0.633333	-0.8	-0.9	0.6	0.7	0.866667
WOO_LIVER_CANCER_RECURRENCE_UP	-0.7	0.6	0.866667	-0.7	-0.966667	-0.933333	-0.733333	0.933333	-0.666667	0.6	-0.966667	-0.966667	-0.633333	0.933333	1	0.833333	0.633333	-0.9	-0.733333	0.766667	-0.766667	-0.566667	0.533333	-0.666667	-0.933333	-0.533333	-0.733333	0.566667	0.766667	0.633333	0.6	-0.7	0.733333	0.966667	-0.566667	0.866667	0.9
YAGI_AML_WITH_T_8_21_TRANSLOCATION	0.733333	0.666667	-0.866667	-0.8	0.966667	0.7	0.933333	-1	0.966667	0.833333	0.9	-0.866667	-0.6	-0.966667	-0.8	0.566667	-0.9	0.5	0.9	0.866667	-0.566667	0.866667	0.666667	0.633333	0.666667	0.933333	-0.533333	0.6	-0.833333	-0.933333	-0.6	-0.533333	-0.833333	-0.866667	-1	-0.9	0.666667
YAGI_AML_WITH_INV_16_TRANSLOCATION	0.702586	0.352586	0.471675	-0.854885	-0.90625	-0.737069	-0.413793	-0.758621	-0.482759	-0.556034	0.380218	0.818458	0.965517	0.483836	0.464734	0.932184	0.689655	-0.310345	0.310345	-0.793103	0.703065	0.793103	-0.715517	-0.862069	-0.809267	-0.724138	-0.862069	0.820402	0.789409	0.586207	0.551724	0.471675	0.725152	0.729885	0.85809	-0.528017	-0.586207
MIKKELSEN_MCV6_LCP_WITH_H3K27ME3	-0.8	1	0.533333	-0.6	0.633333	-0.766667	0.5	-0.566667	0.7	-0.533333	-0.666667	-0.666667	-0.533333	-0.6	0.733333	-0.566667	-0.566667	-0.7	-0.933333	0.8	-1	-0.6	0.966667	0.9	0.866667	0.566667	-1	1	1	-0.966667	1	0.7	-1	0.766667	-0.533333	-0.533333	-0.966667
MIKKELSEN_MCV6_LCP_WITH_H3K4ME3	0.689655	-0.862069	-0.763158	0.932184	-0.823892	-0.691223	-0.715517	-0.526273	0.482759	-0.712284	0.41092	0.871767	0.827586	-0.344828	0.517991	0.728675	0.827586	-0.536638	-0.448276	-0.62069	-0.737548	0.827586	-0.37931	0.384796	0.729885	-0.482759	-0.689655	0.862069	0.758621	0.689655	-0.506158	0.65674	0.493534	0.861111	-0.517241	-0.929803	-0.62069
MIKKELSEN_MEF_LCP_WITH_H3K4ME3	0.635279	0.517991	0.775	-0.966667	-0.482759	-0.643103	-0.62069	-0.499216	-0.696121	-0.764368	0.655172	0.690517	0.655993	-0.310345	0.569684	0.52321	0.793103	0.704545	0.641561	-0.440439	0.52069	0.724138	0.586207	0.545517	-0.62069	-0.724138	0.409688	-0.557692	0.417385	-0.46092	-0.37931	0.758621	0.724138	-0.62069	-0.652709	-0.827586	0.413793
ONO_AML1_TARGETS_UP	0.49179	0.516667	0.517241	-0.586207	0.52069	-0.793103	0.517241	0.448276	0.413793	0.571839	-0.62069	-0.763158	0.96875	-0.586207	0.758621	-0.586207	0.448276	0.483836	0.502554	0.827586	-0.862069	-0.413793	0.818458	-0.431034	0.53854	0.683498	-0.537037	0.62	0.596154	-0.931034	0.862069	0.724138	-0.852941	0.689655	-0.555172	-0.816614	-0.965517
ONO_FOXP3_TARGETS_UP	0.9	-1	0.5	-0.566667	0.5	-0.9	0.533333	0.633333	-0.6	0.666667	-0.6	-1	1	-0.566667	0.766667	-0.7	0.6	0.833333	0.966667	0.966667	-0.833333	0.6	-0.6	-0.933333	-0.7	0.866667	0.9	-0.833333	-0.866667	-0.9	0.833333	0.966667	0.566667	0.666667	-0.666667	-0.866667	-0.933333
ONO_FOXP3_TARGETS_DN	-0.827586	0.775	0.871767	0.413793	0.62069	0.521552	-0.737548	-0.586207	0.502155	-0.816614	-0.689655	-0.689655	0.661638	0.531348	0.655172	0.448276	0.557471	-0.344828	-0.965517	0.827586	-0.517857	-0.517241	0.871767	0.85809	0.896552	0.586207	-0.896552	0.673913	0.738095	-0.827586	0.96875	0.724138	-0.763158	0.62069	-0.929803	0.571839	-0.865517
KESHELAVA_MULTIPLE_DRUG_RESISTANCE	-0.533333	-0.9	0.6	0.766667	1	0.833333	0.666667	0.7	0.8	0.8	0.733333	0.633333	-0.933333	-0.8	-0.766667	-0.633333	-0.833333	-0.633333	-0.866667	-0.566667	-0.9	-0.7	0.5	-0.733333	-0.633333	-0.9	0.633333	0.533333	0.966667	0.733333	0.5	0.9	0.833333	0.5	0.533333	0.633333	-0.766667
TSAI_DNAJB4_TARGETS_UP	-0.733333	0.5	-0.633333	0.8	0.866667	0.666667	-0.533333	-0.7	0.866667	0.966667	0.666667	-0.766667	-0.966667	-0.766667	-0.733333	-1	-0.633333	0.633333	-0.633333	0.566667	-0.966667	0.533333	0.8	0.566667	0.533333	-0.566667	-0.9	0.7	0.933333	0.866667	-0.8	0.866667	0.966667	-0.533333	-0.633333	-0.566667	-0.9
KUROZUMI_RESPONSE_TO_ONCOCYTIC_VIRUS	-0.759635	-0.482759	0.932184	0.689655	-0.612069	0.931034	-0.827586	-0.62069	-0.586207	0.596154	-0.965517	-0.655172	0.310345	0.325287	0.551724	0.551724	0.310345	-0.518319	-0.865517	0.689655	0.827586	0.661638	-0.586207	0.661638	0.861111	-0.440439	-0.445402	-0.793103	-0.689655	0.380218	0.571839	-0.293103	-0.666329	0.62069	-0.676044	0.689655	0.871767
FONTAINE_FOLLICULAR_THYROID_ADENOMA_DN	-0.533333	-0.9	0.6	0.766667	1	0.833333	0.666667	0.7	0.8	0.8	0.733333	0.633333	-0.933333	-0.8	-0.766667	-0.633333	-0.833333	-0.633333	-0.866667	-0.566667	-0.9	-0.7	0.5	-0.733333	-0.633333	-0.9	0.633333	0.533333	0.966667	0.733333	0.5	0.9	0.833333	0.5	0.533333	0.633333	-0.766667
GYORFFY_DOXORUBICIN_RESISTANCE	-0.966667	-0.666667	0.966667	0.666667	0.6	0.9	-0.8	-0.6	-0.566667	-0.866667	-0.933333	-0.8	0.733333	0.766667	0.633333	0.6	0.733333	0.666667	-0.966667	0.833333	0.933333	0.5	-0.566667	0.5	1	0.6	-0.866667	-0.766667	-0.7	-0.8	-0.533333	0.766667	0.633333	0.6	-0.966667	0.666667	0.533333
GYORFFY_MITOXANTRONE_RESISTANCE	-0.9	-0.7	0.766667	0.933333	-0.533333	0.766667	0.566667	-0.533333	0.733333	-0.666667	-0.866667	0.7	0.566667	0.566667	0.6	-0.8	0.5	-0.8	0.8	1	-0.733333	-0.666667	-1	0.766667	0.833333	-0.966667	0.5	-0.966667	-0.533333	-0.7	0.9	0.933333	-0.666667	-1	0.933333	-0.833333	0.933333
SAKAI_CHRONIC_HEPATITIS_VS_LIVER_CANCER_UP	-0.929803	-0.689655	0.771073	0.689655	0.815789	0.862069	-0.400246	0.413793	0.65674	-0.387069	-0.556034	-0.44695	-0.556034	-0.293103	-0.383621	-0.413793	-0.38641	0.37931	-0.896552	0.702586	0.471034	-0.606322	-0.517241	-0.652709	0.815789	-0.663218	-0.562069	-0.591954	0.690517	-0.324353	-0.517241	0.793103	0.655172	0.517241	-0.865517	0.655172	-0.591954
BOYLAN_MULTIPLE_MYELOMA_PCA1_UP	0.666667	-0.966667	-1	0.966667	-0.933333	-0.833333	-0.966667	0.766667	0.6	-0.633333	-0.766667	-0.566667	0.8	0.666667	0.933333	0.633333	0.833333	0.533333	0.566667	-0.6	-0.8	0.966667	-0.666667	0.866667	0.9	0.533333	-0.666667	0.833333	0.733333	0.8	-0.833333	-0.566667	-0.866667	1	-0.6	0.5	-0.833333
BOYLAN_MULTIPLE_MYELOMA_PCA3_UP	-0.733333	0.5	-0.633333	0.8	0.866667	0.666667	-0.533333	-0.7	0.866667	0.966667	0.666667	-0.766667	-0.966667	-0.766667	-0.733333	-1	-0.633333	0.633333	-0.633333	0.566667	-0.966667	0.533333	0.8	0.566667	0.533333	-0.566667	-0.9	0.7	0.933333	0.866667	-0.8	0.866667	0.966667	-0.533333	-0.633333	-0.566667	-0.9
BOYLAN_MULTIPLE_MYELOMA_PCA3_DN	-0.865517	-0.37931	0.871767	-0.344828	-0.413793	0.789409	-0.643103	-0.448276	-0.586207	-0.724138	-0.724138	0.380218	0.758621	0.793103	0.448276	0.62069	0.474138	0.690517	-0.793103	-0.58	0.774784	0.52069	0.557471	-0.966667	0.775	0.62069	-0.737069	0.521552	-0.62069	0.544671	-0.966667	0.793103	0.775	0.62069	-0.809267	-0.725	-0.90625
PYEON_CANCER_HEAD_AND_NECK_VS_CERVICAL_UP	0.933333	0.766667	-0.9	-0.866667	0.9	0.733333	0.833333	-0.866667	0.933333	0.933333	0.966667	0.666667	-1	-0.833333	-0.866667	-0.933333	-1	-0.533333	0.633333	0.633333	-0.7	-0.833333	-0.733333	0.7	0.766667	0.666667	0.666667	-0.866667	0.833333	0.533333	-0.766667	0.633333	-0.533333	-0.566667	0.633333	-0.733333	0.633333
CAIRO_HEPATOBLASTOMA_CLASSES_DN	-0.533333	-0.9	0.6	0.766667	1	0.833333	0.666667	0.7	0.8	0.8	0.733333	0.633333	-0.933333	-0.8	-0.766667	-0.633333	-0.833333	-0.633333	-0.866667	-0.566667	-0.9	-0.7	0.5	-0.733333	-0.633333	-0.9	0.633333	0.533333	0.966667	0.733333	0.5	0.9	0.833333	0.5	0.533333	0.633333	-0.766667
GUTIERREZ_CHRONIC_LYMPHOCYTIC_LEUKEMIA_DN	0.833333	-0.833333	-0.666667	0.5	-0.566667	0.533333	-0.666667	-0.933333	-0.533333	-0.933333	0.833333	0.966667	0.966667	-0.7	-0.833333	0.966667	0.8	-0.733333	-0.7	-0.766667	-0.533333	0.8	0.633333	-0.866667	-0.6	-0.7	-0.833333	0.866667	0.9	0.666667	0.633333	0.8	0.933333	-0.6	0.5	-0.966667	-0.6
GUTIERREZ_WALDENSTROEMS_MACROGLOBULINEMIA_2	0.7	0.733333	-0.966667	0.633333	0.933333	0.866667	0.966667	-0.9	0.633333	0.5	0.933333	0.9	-0.8	-0.933333	-1	0.666667	-0.8	0.566667	0.766667	0.5	0.5	-0.533333	-0.833333	0.6	-0.566667	0.5	-0.566667	-0.633333	0.7	-0.633333	0.566667	-0.866667	-0.6	-0.8	0.833333	0.9	-0.533333
HAHTOLA_CTCL_PATHOGENESIS	0.9	-1	0.5	-0.566667	0.5	-0.9	0.533333	0.633333	-0.6	0.666667	-0.6	-1	1	-0.566667	0.766667	-0.7	0.6	0.833333	0.966667	0.966667	-0.833333	0.6	-0.6	-0.933333	-0.7	0.866667	0.9	-0.833333	-0.866667	-0.9	0.833333	0.966667	0.566667	0.666667	-0.666667	-0.866667	-0.933333
ZHAN_MULTIPLE_MYELOMA_LB_DN	-0.533333	-0.9	0.6	0.766667	1	0.833333	0.666667	0.7	0.8	0.8	0.733333	0.633333	-0.933333	-0.8	-0.766667	-0.633333	-0.833333	-0.633333	-0.866667	-0.566667	-0.9	-0.7	0.5	-0.733333	-0.633333	-0.9	0.633333	0.533333	0.966667	0.733333	0.5	0.9	0.833333	0.5	0.533333	0.633333	-0.766667
DANG_REGULATED_BY_MYC_DN	-0.406909	-0.644089	0.60873	0.646313	0.554113	0.601648	-0.641534	-0.642857	0.708995	-0.50619	-0.367168	0.439696	0.372736	-0.318937	-0.530488	-0.446154	0.579268	-0.357143	-0.678571	0.333624	-0.455195	0.611801	0.546083	-0.634921	0.794872	-0.428571	-0.892857	0.420168	0.753968	0.345238	-0.415344	0.821429	0.825824	0.428571	-0.735714	-0.622822	-0.634793
DANG_BOUND_BY_MYC	0.457983	0.571429	-0.382219	0.534066	0.714286	0.642857	0.54371	-0.285714	-0.508772	0.386199	0.439696	0.65	-0.585714	-0.525132	-0.642857	0.508197	-0.785714	-0.581429	0.308123	0.620879	-0.714286	-0.453008	-0.353175	-0.421913	-0.46496	0.506158	-0.570028	-0.493506	0.545567	0.25	-0.678571	-0.591837	-0.47372	0.628571	0.678571	0.584906	0.607843
WONG_EMBRYONIC_STEM_CELL_CORE	1	-0.866667	-0.733333	-0.833333	0.766667	0.566667	0.8	-0.833333	1	0.9	1	-0.933333	-0.833333	-1	-0.933333	0.866667	-0.766667	0.733333	0.5	-0.666667	-0.633333	-0.766667	0.866667	0.533333	0.5	0.966667	0.766667	-0.933333	0.866667	0.5	-0.933333	-0.833333	0.666667	0.566667	-0.7	0.733333	-0.633333
WONG_ADULT_TISSUE_STEM_MODULE	0.577586	-0.691223	-0.555172	0.618227	-0.737069	0.911765	-0.689655	-0.793103	-0.551724	0.553571	-0.58	0.771073	0.690517	-0.724138	-0.691223	0.871767	0.426437	-0.758621	-0.586207	-0.344828	0.743103	0.758621	-0.37931	-0.445402	-0.448276	-0.724138	-0.38641	-0.396552	0.631846	0.689655	0.655172	0.320881	0.450265	0.413793	0.571839	-0.465517	0.818458
NAKAYAMA_SOFT_TISSUE_TUMORS_PCA1_UP	-0.8	1	0.533333	-0.6	0.633333	-0.766667	0.5	-0.566667	0.7	-0.533333	-0.666667	-0.666667	-0.533333	-0.6	0.733333	-0.566667	-0.566667	-0.7	-0.933333	0.8	-1	-0.6	0.966667	0.9	0.866667	0.566667	-1	1	1	-0.966667	1	0.7	-1	0.766667	-0.533333	-0.533333	-0.966667
CHANDRAN_METASTASIS_DN	-0.666667	-0.6	0.666667	0.833333	0.666667	0.8	-0.866667	0.833333	-1	-0.8	-0.833333	0.866667	0.666667	0.5	-0.6	1	-0.733333	-0.833333	-0.833333	0.533333	-0.866667	0.833333	0.9	-0.966667	-0.866667	0.7	-0.933333	0.633333	0.566667	0.766667	-0.733333	0.666667	0.9	0.7	0.8	-0.666667	-0.7
MIKKELSEN_ES_ICP_WITH_H3K4ME3	-0.666667	-0.6	0.666667	0.833333	0.666667	0.8	-0.866667	0.833333	-1	-0.8	-0.833333	0.866667	0.666667	0.5	-0.6	1	-0.733333	-0.833333	-0.833333	0.533333	-0.866667	0.833333	0.9	-0.966667	-0.866667	0.7	-0.933333	0.633333	0.566667	0.766667	-0.733333	0.666667	0.9	0.7	0.8	-0.666667	-0.7
MIKKELSEN_ES_LCP_WITH_H3K27ME3	-0.7	0.6	0.866667	-0.7	-0.966667	-0.933333	-0.733333	0.933333	-0.666667	0.6	-0.966667	-0.966667	-0.633333	0.933333	1	0.833333	0.633333	-0.9	-0.733333	0.766667	-0.766667	-0.566667	0.533333	-0.666667	-0.933333	-0.533333	-0.733333	0.566667	0.766667	0.633333	0.6	-0.7	0.733333	0.966667	-0.566667	0.866667	0.9
MIKKELSEN_NPC_LCP_WITH_H3K4ME3	0.833333	-0.833333	-0.666667	0.5	-0.566667	0.533333	-0.666667	-0.933333	-0.533333	-0.933333	0.833333	0.966667	0.966667	-0.7	-0.833333	0.966667	0.8	-0.733333	-0.7	-0.766667	-0.533333	0.8	0.633333	-0.866667	-0.6	-0.7	-0.833333	0.866667	0.9	0.666667	0.633333	0.8	0.933333	-0.6	0.5	-0.966667	-0.6
MIKKELSEN_MEF_HCP_WITH_H3_UNMETHYLATED	0.933333	0.766667	-0.9	-0.866667	0.9	0.733333	0.833333	-0.866667	0.933333	0.933333	0.966667	0.666667	-1	-0.833333	-0.866667	-0.933333	-1	-0.533333	0.633333	0.633333	-0.7	-0.833333	-0.733333	0.7	0.766667	0.666667	0.666667	-0.866667	0.833333	0.533333	-0.766667	0.633333	-0.533333	-0.566667	0.633333	-0.733333	0.633333
YAO_TEMPORAL_RESPONSE_TO_PROGESTERONE_CLUSTER_7	0.933333	0.766667	-0.9	-0.866667	0.9	0.733333	0.833333	-0.866667	0.933333	0.933333	0.966667	0.666667	-1	-0.833333	-0.866667	-0.933333	-1	-0.533333	0.633333	0.633333	-0.7	-0.833333	-0.733333	0.7	0.766667	0.666667	0.666667	-0.866667	0.833333	0.533333	-0.766667	0.633333	-0.533333	-0.566667	0.633333	-0.733333	0.633333
YAO_TEMPORAL_RESPONSE_TO_PROGESTERONE_CLUSTER_9	-0.966667	-0.666667	0.966667	0.666667	0.6	0.9	-0.8	-0.6	-0.566667	-0.866667	-0.933333	-0.8	0.733333	0.766667	0.633333	0.6	0.733333	0.666667	-0.966667	0.833333	0.933333	0.5	-0.566667	0.5	1	0.6	-0.866667	-0.766667	-0.7	-0.8	-0.533333	0.766667	0.633333	0.6	-0.966667	0.666667	0.533333
YAO_TEMPORAL_RESPONSE_TO_PROGESTERONE_CLUSTER_11	0.733333	0.666667	-0.866667	-0.8	0.966667	0.7	0.933333	-1	0.966667	0.833333	0.9	-0.866667	-0.6	-0.966667	-0.8	0.566667	-0.9	0.5	0.9	0.866667	-0.566667	0.866667	0.666667	0.633333	0.666667	0.933333	-0.533333	0.6	-0.833333	-0.933333	-0.6	-0.533333	-0.833333	-0.866667	-1	-0.9	0.666667
YAO_TEMPORAL_RESPONSE_TO_PROGESTERONE_CLUSTER_12	-1	-0.566667	0.933333	-0.633333	0.7	0.633333	0.733333	-0.8	-0.966667	0.633333	-0.9	0.766667	-0.866667	0.533333	-0.666667	0.933333	0.9	0.8	1	0.7	0.6	-0.633333	-0.8	-0.633333	0.733333	1	-0.633333	0.766667	-0.933333	0.6	-0.9	0.533333	-0.733333	-0.933333	-0.933333	0.6	0.5
NAKAMURA_ADIPOGENESIS_LATE_UP	0.733333	0.666667	-0.866667	-0.8	0.966667	0.7	0.933333	-1	0.966667	0.833333	0.9	-0.866667	-0.6	-0.966667	-0.8	0.566667	-0.9	0.5	0.9	0.866667	-0.566667	0.866667	0.666667	0.633333	0.666667	0.933333	-0.533333	0.6	-0.833333	-0.933333	-0.6	-0.533333	-0.833333	-0.866667	-1	-0.9	0.666667
RAMPON_ENRICHED_LEARNING_ENVIRONMENT_EARLY_DN	0.5	-0.633333	0.633333	0.566667	-0.9	0.933333	-0.7	0.533333	-0.9	-0.966667	0.8	1	0.7	-0.633333	-0.533333	0.9	0.566667	-0.933333	0.666667	-0.9	0.9	0.666667	-0.7	-0.7	0.6	-0.933333	0.6	-0.7	-0.633333	0.966667	0.733333	-0.633333	-0.8	-0.9	0.6	0.7	0.866667
GERHOLD_RESPONSE_TO_TZD_UP	-1	-0.566667	0.933333	-0.633333	0.7	0.633333	0.733333	-0.8	-0.966667	0.633333	-0.9	0.766667	-0.866667	0.533333	-0.666667	0.933333	0.9	0.8	1	0.7	0.6	-0.633333	-0.8	-0.633333	0.733333	1	-0.633333	0.766667	-0.933333	0.6	-0.9	0.533333	-0.733333	-0.933333	-0.933333	0.6	0.5
KYNG_RESPONSE_TO_H2O2_VIA_ERCC6_DN	0.866667	-0.8	-0.6	0.533333	0.8	-0.633333	-0.833333	-0.966667	0.9	-0.566667	0.866667	0.733333	0.9	-0.866667	-0.9	-0.966667	1	-0.666667	-0.533333	-0.7	0.833333	0.9	0.6	-0.566667	0.633333	0.8	-0.8	0.8	0.5	-0.566667	-0.866667	-0.6	0.6	-0.666667	-0.8	-0.6	0.833333
DAZARD_UV_RESPONSE_CLUSTER_G24	-0.633333	0.533333	-0.533333	0.7	-0.866667	1	-0.933333	-0.766667	-0.633333	1	-1	-0.633333	-0.7	-0.733333	0.533333	0.533333	-0.7	-0.866667	-0.566667	0.666667	0.8	0.733333	-0.633333	0.733333	0.566667	-0.766667	0.733333	-0.9	-0.666667	0.833333	0.666667	-0.8	-0.933333	0.633333	0.666667	0.933333	0.966667
SASSON_RESPONSE_TO_GONADOTROPHINS_DN	0.820402	-0.827586	-0.413793	0.608621	0.827586	0.577586	-0.46092	-0.640517	0.827586	0.65674	0.758621	0.655172	-0.431034	-0.827586	-0.793103	-0.759635	0.62	-0.655172	-0.816614	-0.586207	-0.419279	0.590996	0.517241	-0.586207	-0.37931	-0.444171	-0.44695	0.65674	0.932184	0.557471	-0.816614	0.729885	0.62069	-0.555172	-0.643103	0.413793	0.41092
SASSON_RESPONSE_TO_FORSKOLIN_DN	0.820402	-0.827586	-0.413793	0.608621	0.827586	0.577586	-0.46092	-0.640517	0.827586	0.65674	0.758621	0.655172	-0.431034	-0.827586	-0.793103	-0.759635	0.62	-0.655172	-0.816614	-0.586207	-0.419279	0.590996	0.517241	-0.586207	-0.37931	-0.444171	-0.44695	0.65674	0.932184	0.557471	-0.816614	0.729885	0.62069	-0.555172	-0.643103	0.413793	0.41092
BROWNE_HCMV_INFECTION_30MIN_DN	-0.517241	0.577586	0.655172	-0.71798	-0.931034	0.493534	-0.413793	-0.536638	-0.781167	-0.608374	0.320881	0.861111	0.724138	0.577586	0.85809	0.85809	0.586207	-0.588929	0.689655	-0.827586	0.793103	0.689655	-0.724138	-0.724138	-0.759635	-0.896552	-0.759635	-0.606322	-0.482759	0.818458	0.557471	-0.655172	-0.655172	0.417385	0.677802	0.724138	0.746684
BROWNE_HCMV_INFECTION_4HR_DN	-0.566667	0.833333	0.8	-0.9	-1	-0.866667	0.6	-0.733333	0.533333	0.733333	-0.8	0.566667	0.933333	0.833333	0.9	-0.533333	0.666667	0.7	0.733333	-0.8	0.766667	0.766667	-0.966667	-0.833333	-0.966667	-0.866667	-0.966667	-0.533333	0.533333	0.566667	0.533333	-0.666667	-0.633333	0.9	0.9	0.833333	-0.566667
WHITFIELD_CELL_CYCLE_G2	-0.9	-0.7	0.766667	0.933333	-0.533333	0.766667	0.566667	-0.533333	0.733333	-0.666667	-0.866667	0.7	0.566667	0.566667	0.6	-0.8	0.5	-0.8	0.8	1	-0.733333	-0.666667	-1	0.766667	0.833333	-0.966667	0.5	-0.966667	-0.533333	-0.7	0.9	0.933333	-0.666667	-1	0.933333	-0.833333	0.933333
WANG_METASTASIS_OF_BREAST_CANCER_ESR1_DN	-0.633333	0.533333	-0.533333	0.7	-0.866667	1	-0.933333	-0.766667	-0.633333	1	-1	-0.633333	-0.7	-0.733333	0.533333	0.533333	-0.7	-0.866667	-0.566667	0.666667	0.8	0.733333	-0.633333	0.733333	0.566667	-0.766667	0.733333	-0.9	-0.666667	0.833333	0.666667	-0.8	-0.933333	0.633333	0.666667	0.933333	0.966667
LI_INDUCED_T_TO_NATURAL_KILLER_UP	-0.528017	-0.689655	0.728675	0.571839	0.448276	0.789409	-0.689655	-0.764368	-0.551724	-0.896552	-0.474513	0.595952	0.758621	0.365764	-0.506158	0.771073	0.758621	-0.344828	-0.724138	0.41092	0.89532	0.743103	0.448276	-0.816614	0.861111	-0.413793	-0.862069	0.467332	0.590996	-0.400246	0.52069	0.793103	0.681034	-0.413793	-0.929803	-0.676044	-0.482759
KAMIKUBO_MYELOID_CEBPA_NETWORK	-0.655172	0.517241	-0.551724	0.724138	0.384796	0.738095	-0.892573	-0.724138	0.628736	1	-0.725	-0.655172	-0.724138	-0.758621	-0.536638	-0.90625	-0.655172	-0.562069	-0.586207	0.586207	-0.552474	0.557471	0.523873	0.586207	0.551724	-0.591954	-0.501815	-0.535441	0.681034	0.862069	-0.400246	0.437069	0.502554	0.52069	0.37931	0.831034	0.52321
MARTENS_BOUND_BY_PML_RARA_FUSION	-0.758621	-0.696121	0.677802	0.758621	0.53854	-0.344828	0.52069	-0.655172	0.500958	0.724138	0.571839	-0.591954	-0.865517	-0.275862	0.500958	-0.966667	0.37931	-0.763158	-0.482759	0.729885	-0.608374	-0.536638	0.827586	0.635279	0.831034	-0.586207	0.52321	0.413793	0.725152	0.580819	-0.689655	-0.396552	0.793103	-0.652709	-0.655172	0.65674	-0.896552
MARTENS_TRETINOIN_RESPONSE_UP	-0.7	0.6	0.866667	-0.7	-0.966667	-0.933333	-0.733333	0.933333	-0.666667	0.6	-0.966667	-0.966667	-0.633333	0.933333	1	0.833333	0.633333	-0.9	-0.733333	0.766667	-0.766667	-0.566667	0.533333	-0.666667	-0.933333	-0.533333	-0.733333	0.566667	0.766667	0.633333	0.6	-0.7	0.733333	0.966667	-0.566667	0.866667	0.9
MARTENS_TRETINOIN_RESPONSE_DN	0.392252	0.785714	-0.632797	-0.534562	0.840852	0.724359	0.821429	-0.549574	0.438005	0.746753	0.882319	0.753968	-0.551587	-0.714286	-0.77005	-0.52551	-0.857143	0.650246	-0.25	-0.694015	-0.357143	-0.832753	-0.461111	-0.427741	0.72449	0.651544	0.587662	0.419481	0.714286	-0.546083	-0.679331	-0.585714	-0.571429	-0.524845	-0.326819	0.734542	-0.392857
STAMBOLSKY_RESPONSE_TO_VITAMIN_D3_UP	1	-0.866667	-0.733333	-0.833333	0.766667	0.566667	0.8	-0.833333	1	0.9	1	-0.933333	-0.833333	-1	-0.933333	0.866667	-0.766667	0.733333	0.5	-0.666667	-0.633333	-0.766667	0.866667	0.533333	0.5	0.966667	0.766667	-0.933333	0.866667	0.5	-0.933333	-0.833333	0.666667	0.566667	-0.7	0.733333	-0.633333
VERHAAK_GLIOBLASTOMA_MESENCHYMAL	-0.835821	-0.474801	0.731092	0.326316	0.492063	0.38733	-0.307692	0.353846	-0.329231	-0.238232	-0.487783	-0.269231	-0.377478	0.440914	0.358799	0.264849	0.623226	0.657085	0.448933	0.334683	-0.450549	0.346154	-0.5	0.688811	0.477605	0.348315	-0.203142	-0.311828	-0.417922	-0.417862	0.351648	0.646154	0.408232	0.326062	-0.77321	-0.384615	-0.307692
HIRSCH_CELLULAR_TRANSFORMATION_SIGNATURE_UP	-0.326514	-0.346154	-0.346154	0.50181	0.759149	0.599301	0.699196	-0.446154	0.701576	0.57247	0.584103	-0.306544	-0.528122	-0.428745	-0.718383	-0.47541	-0.724615	0.530166	0.412088	0.459328	-0.669346	0.230769	0.326111	-0.386667	-0.384615	0.326062	-0.514329	0.5181	0.636237	0.388278	-0.636897	0.647848	0.522411	0.32726	-0.47541	-0.470445	-0.422371
HIRSCH_CELLULAR_TRANSFORMATION_SIGNATURE_DN	0.866667	-0.8	-0.6	0.533333	0.8	-0.633333	-0.833333	-0.966667	0.9	-0.566667	0.866667	0.733333	0.9	-0.866667	-0.9	-0.966667	1	-0.666667	-0.533333	-0.7	0.833333	0.9	0.6	-0.566667	0.633333	0.8	-0.8	0.8	0.5	-0.566667	-0.866667	-0.6	0.6	-0.666667	-0.8	-0.6	0.833333
CHICAS_RB1_TARGETS_SENESCENT	-0.566667	0.833333	0.8	-0.9	-1	-0.866667	0.6	-0.733333	0.533333	0.733333	-0.8	0.566667	0.933333	0.833333	0.9	-0.533333	0.666667	0.7	0.733333	-0.8	0.766667	0.766667	-0.966667	-0.833333	-0.966667	-0.866667	-0.966667	-0.533333	0.533333	0.566667	0.533333	-0.666667	-0.633333	0.9	0.9	0.833333	-0.566667
CHICAS_RB1_TARGETS_GROWING	-0.517241	0.577586	0.655172	-0.71798	-0.931034	0.493534	-0.413793	-0.536638	-0.781167	-0.608374	0.320881	0.861111	0.724138	0.577586	0.85809	0.85809	0.586207	-0.588929	0.689655	-0.827586	0.793103	0.689655	-0.724138	-0.724138	-0.759635	-0.896552	-0.759635	-0.606322	-0.482759	0.818458	0.557471	-0.655172	-0.655172	0.417385	0.677802	0.724138	0.746684
CHICAS_RB1_TARGETS_CONFLUENT	0.793313	-0.453008	0.361472	-0.744709	-0.568627	-0.546083	-0.478571	-0.785714	0.754926	-0.509967	0.578454	0.647959	0.964286	-0.318059	-0.484009	0.473058	0.714286	-0.321429	0.321429	-0.75	0.760073	0.821429	-0.592193	-0.787375	-0.622822	-0.341737	-0.857143	0.798173	0.754926	0.464286	-0.493506	0.361472	0.587108	0.533883	0.474252	-0.47372	0.545567
WANG_RESPONSE_TO_GSK3_INHIBITOR_SB216763_UP	-0.348677	0.331019	0.462963	-0.372354	-0.661111	0.577089	-0.353276	0.596154	-0.289352	-0.36715	-0.893997	-0.703704	0.333333	0.296296	0.598485	-0.222222	0.395913	-0.497778	-0.445106	0.39488	0.814352	-0.727669	-0.703704	-0.296296	0.407895	0.259259	0.579984	-0.461768	-0.415825	0.382464	0.68287	-0.524492	-0.453704	-0.384838	0.612245	-0.290598	0.599206
WANG_RESPONSE_TO_GSK3_INHIBITOR_SB216763_DN	-0.933333	-0.766667	0.9	0.733333	-0.7	-0.666667	0.633333	-0.633333	-0.733333	0.7	-0.533333	0.533333	0.533333	0.733333	0.866667	0.5	0.7	-1	0.533333	0.9	0.733333	-0.733333	0.933333	0.833333	0.933333	-0.633333	0.966667	-0.6	0.6	-0.666667	-0.666667	-0.9	0.766667	-0.733333	-0.866667	0.8	-0.866667
QI_HYPOXIA	0.5	-0.633333	0.633333	0.566667	-0.9	0.933333	-0.7	0.533333	-0.9	-0.966667	0.8	1	0.7	-0.633333	-0.533333	0.9	0.566667	-0.933333	0.666667	-0.9	0.9	0.666667	-0.7	-0.7	0.6	-0.933333	0.6	-0.7	-0.633333	0.966667	0.733333	-0.633333	-0.8	-0.9	0.6	0.7	0.866667
LU_EZH2_TARGETS_DN	-0.933333	-0.766667	0.9	0.733333	-0.7	-0.666667	0.633333	-0.633333	-0.733333	0.7	-0.533333	0.533333	0.533333	0.733333	0.866667	0.5	0.7	-1	0.533333	0.9	0.733333	-0.733333	0.933333	0.833333	0.933333	-0.633333	0.966667	-0.6	0.6	-0.666667	-0.666667	-0.9	0.766667	-0.733333	-0.866667	0.8	-0.866667
DEMAGALHAES_AGING_UP	0.833333	-0.833333	-0.666667	0.5	-0.566667	0.533333	-0.666667	-0.933333	-0.533333	-0.933333	0.833333	0.966667	0.966667	-0.7	-0.833333	0.966667	0.8	-0.733333	-0.7	-0.766667	-0.533333	0.8	0.633333	-0.866667	-0.6	-0.7	-0.833333	0.866667	0.9	0.666667	0.633333	0.8	0.933333	-0.6	0.5	-0.966667	-0.6
DUTERTRE_ESTRADIOL_RESPONSE_24HR_DN	-0.275862	0.571839	-0.655172	0.320881	0.896552	0.689655	0.89532	-0.725	0.896552	0.862069	0.689655	-0.793103	-0.809267	-0.793103	-0.758621	-0.852941	-0.663218	0.52069	0.677802	0.683498	-0.865517	0.746684	0.689655	0.586207	0.551724	0.831034	-0.854885	0.62069	0.517991	-0.451868	-0.62069	0.820402	0.569684	-0.816614	-0.805556	-0.781167	-0.573022
FIGUEROA_AML_METHYLATION_CLUSTER_1_UP	0.633333	0.8	-0.766667	-0.766667	0.833333	0.966667	1	-0.666667	0.833333	0.866667	0.766667	-0.6	-0.9	-0.9	-0.966667	-0.866667	-0.933333	0.766667	0.6	-0.633333	0.566667	-0.9	0.833333	1	0.8	0.766667	0.833333	0.666667	-0.8	-0.6	0.7	-0.933333	-0.9	-0.7	0.733333	0.533333	-0.666667
FIGUEROA_AML_METHYLATION_CLUSTER_2_DN	0.966667	0.566667	0.566667	-0.966667	-0.766667	-0.966667	-0.766667	0.733333	0.566667	0.533333	-0.633333	-0.9	0.6	0.9	0.833333	-0.666667	0.966667	0.9	-1	-0.833333	0.966667	-1	0.766667	-0.6	-1	0.733333	0.7	-0.8	-0.733333	-0.733333	-0.566667	0.6	0.8	0.866667	0.866667	0.566667	-0.8
FIGUEROA_AML_METHYLATION_CLUSTER_3_UP	0.633333	0.8	-0.766667	-0.766667	0.833333	0.966667	1	-0.666667	0.833333	0.866667	0.766667	-0.6	-0.9	-0.9	-0.966667	-0.866667	-0.933333	0.766667	0.6	-0.633333	0.566667	-0.9	0.833333	1	0.8	0.766667	0.833333	0.666667	-0.8	-0.6	0.7	-0.933333	-0.9	-0.7	0.733333	0.533333	-0.666667
FIGUEROA_AML_METHYLATION_CLUSTER_5_DN	0.966667	0.566667	0.566667	-0.966667	-0.766667	-0.966667	-0.766667	0.733333	0.566667	0.533333	-0.633333	-0.9	0.6	0.9	0.833333	-0.666667	0.966667	0.9	-1	-0.833333	0.966667	-1	0.766667	-0.6	-1	0.733333	0.7	-0.8	-0.733333	-0.733333	-0.566667	0.6	0.8	0.866667	0.866667	0.566667	-0.8
FIGUEROA_AML_METHYLATION_CLUSTER_6_DN	0.966667	0.566667	0.566667	-0.966667	-0.766667	-0.966667	-0.766667	0.733333	0.566667	0.533333	-0.633333	-0.9	0.6	0.9	0.833333	-0.666667	0.966667	0.9	-1	-0.833333	0.966667	-1	0.766667	-0.6	-1	0.733333	0.7	-0.8	-0.733333	-0.733333	-0.566667	0.6	0.8	0.866667	0.866667	0.566667	-0.8
GABRIELY_MIR21_TARGETS	0.774784	0.793103	0.574074	-0.896552	0.789409	-0.324353	0.635279	-0.387069	0.573892	0.774784	0.728675	-0.344828	-0.758621	-0.421336	0.545517	-0.931034	-0.630435	0.96875	0.681034	0.62069	-0.37931	-0.421336	-0.448276	0.724138	0.325287	-0.46092	0.689655	-0.896552	-0.419279	-0.691223	-0.724138	0.655172	0.618227	-0.586207	-0.37931	-0.758621	0.655172
PHESSE_TARGETS_OF_APC_AND_MBD2_UP	-0.666667	-0.6	0.666667	0.833333	0.666667	0.8	-0.866667	0.833333	-1	-0.8	-0.833333	0.866667	0.666667	0.5	-0.6	1	-0.733333	-0.833333	-0.833333	0.533333	-0.866667	0.833333	0.9	-0.966667	-0.866667	0.7	-0.933333	0.633333	0.566667	0.766667	-0.733333	0.666667	0.9	0.7	0.8	-0.666667	-0.7
CHYLA_CBFA2T3_TARGETS_UP	-0.333587	0.373494	0.47031	0.461538	0.276402	-0.458178	-0.346154	-0.423077	0.599622	0.413827	-0.407837	-0.769231	0.373494	-0.269231	0.514226	-0.585842	0.433566	0.269231	-0.438603	0.751513	-0.598901	-0.589445	0.431069	-0.383035	0.478022	0.591917	-0.507077	0.365178	0.457265	-0.399873	0.643907	0.521524	-0.386667	-0.39011	0.413333	-0.475113	-0.751012
PILON_KLF1_TARGETS_DN	-0.714286	-0.535714	0.528571	0.672492	0.714286	0.678571	-0.42471	-0.285714	-0.708861	0.491558	-0.649596	0.512987	-0.706416	-0.539474	-0.642857	0.630952	0.448413	0.238602	0.54386	0.571429	-0.765584	0.498848	0.54274	-0.656593	-0.395604	0.659574	-0.801299	0.678571	0.402256	0.642857	-0.785714	0.59749	0.734542	-0.569597	-0.418768	-0.428571	-0.685714
BHAT_ESR1_TARGETS_VIA_AKT1_UP	-0.6	-0.933333	-0.933333	1	-0.666667	-0.733333	-0.633333	0.666667	0.666667	-0.733333	-0.733333	-0.533333	0.866667	0.8	0.666667	-0.766667	0.933333	0.933333	0.7	-0.733333	-0.933333	0.566667	-0.533333	0.933333	0.7	-0.666667	-0.7	0.966667	0.633333	-0.533333	0.933333	0.566667	0.5	0.933333	-0.833333	-0.7	0.733333
JOHNSTONE_PARVB_TARGETS_2_DN	-0.608374	-0.344828	0.545517	-0.400246	0.771073	0.724138	0.544671	-0.852941	0.871767	-0.362069	-0.431034	-0.827586	0.474138	-0.579154	-0.44695	0.586207	-0.501815	0.571839	-0.484748	0.862069	0.831034	0.820402	0.448276	0.52069	0.738095	0.725152	-0.816614	-0.440439	-0.724138	-0.827586	-0.551724	0.703065	-0.506158	-0.612069	-1	-0.573022	0.551724
JOHNSTONE_PARVB_TARGETS_3_UP	0.566667	0.933333	1	-1	0.533333	-0.8	-0.6	0.8	-0.766667	-0.6	0.633333	-0.7	-0.733333	0.7	0.966667	-0.9	0.766667	1	0.933333	0.6	0.633333	0.7	0.566667	0.966667	-0.733333	-0.833333	0.866667	-1	-0.9	-0.833333	-0.7	0.733333	0.7	-0.633333	-0.733333	-0.8	0.7
JOHNSTONE_PARVB_TARGETS_3_DN	0.7	0.733333	-0.966667	0.633333	0.933333	0.866667	0.966667	-0.9	0.633333	0.5	0.933333	0.9	-0.8	-0.933333	-1	0.666667	-0.8	0.566667	0.766667	0.5	0.5	-0.533333	-0.833333	0.6	-0.566667	0.5	-0.566667	-0.633333	0.7	-0.633333	0.566667	-0.866667	-0.6	-0.8	0.833333	0.9	-0.533333
BRUINS_UVC_RESPONSE_VIA_TP53_GROUP_A	-0.565831	0.965517	0.911765	-0.852941	0.551724	-0.793103	-0.517241	0.65674	-0.310345	-0.551724	-0.37931	-0.689655	-0.652709	0.413793	0.758621	-0.781167	0.608621	0.738095	0.450265	0.62069	-0.763158	0.413793	0.818458	0.931034	0.500958	-0.619253	-0.557692	0.516667	0.574074	-0.862069	0.738095	0.724138	-0.690476	0.466954	-0.652709	-0.737548	-0.640517
BRUINS_UVC_RESPONSE_VIA_TP53_GROUP_B	0.9	-1	0.5	-0.566667	0.5	-0.9	0.533333	0.633333	-0.6	0.666667	-0.6	-1	1	-0.566667	0.766667	-0.7	0.6	0.833333	0.966667	0.966667	-0.833333	0.6	-0.6	-0.933333	-0.7	0.866667	0.9	-0.833333	-0.866667	-0.9	0.833333	0.966667	0.566667	0.666667	-0.666667	-0.866667	-0.933333
BRUINS_UVC_RESPONSE_VIA_TP53_GROUP_D	0.533333	0.633333	-0.566667	-0.666667	-0.6	-0.566667	-0.566667	0.566667	-0.7	-0.7	-0.7	0.833333	0.833333	0.966667	-0.566667	0.733333	-0.6	0.966667	-0.766667	-1	-0.6	0.633333	0.733333	-1	-0.666667	0.633333	0.533333	0.9	-0.6	0.933333	-1	1	1	0.733333	0.566667	-1	-1
BRUINS_UVC_RESPONSE_LATE	-0.491525	-0.491525	0.947337	-0.74359	0.535714	-0.637755	0.428571	0.265079	-0.679331	0.442857	-0.514479	-0.508772	0.476923	0.464286	0.622078	0.371194	0.642857	0.857143	1	0.642857	-0.392857	0.392857	-0.464286	0.439696	-0.32967	0.632583	0.765584	-0.595604	-0.928571	-0.714286	-0.332468	0.68617	-0.321429	-0.509967	-0.714286	-0.665873	-0.569597
BRUINS_UVC_RESPONSE_MIDDLE	0.5	-0.633333	0.633333	0.566667	-0.9	0.933333	-0.7	0.533333	-0.9	-0.966667	0.8	1	0.7	-0.633333	-0.533333	0.9	0.566667	-0.933333	0.666667	-0.9	0.9	0.666667	-0.7	-0.7	0.6	-0.933333	0.6	-0.7	-0.633333	0.966667	0.733333	-0.633333	-0.8	-0.9	0.6	0.7	0.866667
IVANOVSKA_MIR106B_TARGETS	0.733333	0.666667	-0.866667	-0.8	0.966667	0.7	0.933333	-1	0.966667	0.833333	0.9	-0.866667	-0.6	-0.966667	-0.8	0.566667	-0.9	0.5	0.9	0.866667	-0.566667	0.866667	0.666667	0.633333	0.666667	0.933333	-0.533333	0.6	-0.833333	-0.933333	-0.6	-0.533333	-0.833333	-0.866667	-1	-0.9	0.666667
KIM_GLIS2_TARGETS_UP	-0.666667	-0.6	0.666667	0.833333	0.666667	0.8	-0.866667	0.833333	-1	-0.8	-0.833333	0.866667	0.666667	0.5	-0.6	1	-0.733333	-0.833333	-0.833333	0.533333	-0.866667	0.833333	0.9	-0.966667	-0.866667	0.7	-0.933333	0.633333	0.566667	0.766667	-0.733333	0.666667	0.9	0.7	0.8	-0.666667	-0.7
KIM_GLIS2_TARGETS_DN	-0.8	1	0.533333	-0.6	0.633333	-0.766667	0.5	-0.566667	0.7	-0.533333	-0.666667	-0.666667	-0.533333	-0.6	0.733333	-0.566667	-0.566667	-0.7	-0.933333	0.8	-1	-0.6	0.966667	0.9	0.866667	0.566667	-1	1	1	-0.966667	1	0.7	-1	0.766667	-0.533333	-0.533333	-0.966667
ISSAEVA_MLL2_TARGETS	-0.633333	0.533333	-0.533333	0.7	-0.866667	1	-0.933333	-0.766667	-0.633333	1	-1	-0.633333	-0.7	-0.733333	0.533333	0.533333	-0.7	-0.866667	-0.566667	0.666667	0.8	0.733333	-0.633333	0.733333	0.566667	-0.766667	0.733333	-0.9	-0.666667	0.833333	0.666667	-0.8	-0.933333	0.633333	0.666667	0.933333	0.966667
LINSLEY_MIR16_TARGETS	0.6	0.9	-0.833333	-0.733333	-0.633333	-0.6	-0.9	0.966667	-0.933333	-1	0.6	0.6	-0.666667	1	0.566667	0.766667	-0.533333	0.6	-0.9	-0.933333	0.866667	1	1	-0.766667	-0.833333	-0.8	-0.6	-0.733333	-1	0.7	0.866667	0.833333	0.866667	-0.766667	-0.766667	-0.633333	0.566667
PASINI_SUZ12_TARGETS_DN	0.833333	-0.833333	-0.666667	0.5	-0.566667	0.533333	-0.666667	-0.933333	-0.533333	-0.933333	0.833333	0.966667	0.966667	-0.7	-0.833333	0.966667	0.8	-0.733333	-0.7	-0.766667	-0.533333	0.8	0.633333	-0.866667	-0.6	-0.7	-0.833333	0.866667	0.9	0.666667	0.633333	0.8	0.933333	-0.6	0.5	-0.966667	-0.6
AZARE_NEOPLASTIC_TRANSFORMATION_BY_STAT3_UP	0.965517	-0.414701	-0.758621	-0.862069	0.793103	0.586207	0.827586	-0.862069	0.965517	0.931034	1	-0.625479	-0.862069	-0.862069	-0.896552	-0.451868	-0.793103	0.661638	0.52069	-0.37931	-0.655172	-0.793103	0.500958	0.551724	0.703065	0.690517	0.689655	-0.896552	0.862069	0.517241	-0.793103	-0.506158	0.571839	-0.448276	-0.37931	-0.275862	-0.37931
AZARE_STAT3_TARGETS	0.965517	-0.414701	-0.758621	-0.862069	0.793103	0.586207	0.827586	-0.862069	0.965517	0.931034	1	-0.625479	-0.862069	-0.862069	-0.896552	-0.451868	-0.793103	0.661638	0.52069	-0.37931	-0.655172	-0.793103	0.500958	0.551724	0.703065	0.690517	0.689655	-0.896552	0.862069	0.517241	-0.793103	-0.506158	0.571839	-0.448276	-0.37931	-0.275862	-0.37931
DELPUECH_FOXO3_TARGETS_UP	0.733333	0.666667	-0.866667	-0.8	0.966667	0.7	0.933333	-1	0.966667	0.833333	0.9	-0.866667	-0.6	-0.966667	-0.8	0.566667	-0.9	0.5	0.9	0.866667	-0.566667	0.866667	0.666667	0.633333	0.666667	0.933333	-0.533333	0.6	-0.833333	-0.933333	-0.6	-0.533333	-0.833333	-0.866667	-1	-0.9	0.666667
LEE_BMP2_TARGETS_UP	-0.455702	-0.375	0.416667	0.646907	0.283824	0.606061	-0.457096	-0.281367	-0.386667	0.402685	-0.440891	0.521018	0.297481	0.291667	-0.458333	0.504202	-0.29304	-0.245327	-0.460714	0.265766	-0.315367	0.419608	0.326861	-0.574786	0.348315	-0.375	-0.72624	0.307432	0.528431	0.505725	-0.428161	0.445578	0.647399	0.57971	-0.268678	-0.408759	0.458015
FEVR_CTNNB1_TARGETS_UP	0.549268	-0.652982	-0.574737	0.390909	0.600328	-0.317273	0.423478	0.316364	0.522692	0.467273	0.388333	-0.715	-0.432727	-0.597297	0.278824	-0.3625	-0.354419	0.44	0.506957	0.484651	-0.596667	0.410612	-0.24	-0.210698	0.24	0.423478	0.491429	-0.2	0.492308	-0.534627	-0.25	0.859024	0.311698	0.444651	-0.353659	-0.761463	-0.66
FEVR_CTNNB1_TARGETS_DN	0.7	0.733333	-0.966667	0.633333	0.933333	0.866667	0.966667	-0.9	0.633333	0.5	0.933333	0.9	-0.8	-0.933333	-1	0.666667	-0.8	0.566667	0.766667	0.5	0.5	-0.533333	-0.833333	0.6	-0.566667	0.5	-0.566667	-0.633333	0.7	-0.633333	0.566667	-0.866667	-0.6	-0.8	0.833333	0.9	-0.533333
KOINUMA_TARGETS_OF_SMAD2_OR_SMAD3	-0.759635	-0.482759	0.932184	0.689655	-0.612069	0.931034	-0.827586	-0.62069	-0.586207	0.596154	-0.965517	-0.655172	0.310345	0.325287	0.551724	0.551724	0.310345	-0.518319	-0.865517	0.689655	0.827586	0.661638	-0.586207	0.661638	0.861111	-0.440439	-0.445402	-0.793103	-0.689655	0.380218	0.571839	-0.293103	-0.666329	0.62069	-0.676044	0.689655	0.871767
PURBEY_TARGETS_OF_CTBP1_NOT_SATB1_UP	0.966667	0.566667	0.566667	-0.966667	-0.766667	-0.966667	-0.766667	0.733333	0.566667	0.533333	-0.633333	-0.9	0.6	0.9	0.833333	-0.666667	0.966667	0.9	-1	-0.833333	0.966667	-1	0.766667	-0.6	-1	0.733333	0.7	-0.8	-0.733333	-0.733333	-0.566667	0.6	0.8	0.866667	0.866667	0.566667	-0.8
GOBERT_OLIGODENDROCYTE_DIFFERENTIATION_DN	0.661638	0.37931	-0.562069	-0.565831	0.52321	0.724138	0.641561	-0.90625	0.52321	-0.528017	0.827586	0.596154	0.413793	-0.759635	-0.737548	0.729885	-0.71798	-0.892573	0.689655	-0.396552	0.789409	0.689655	-0.344828	-0.37931	0.62069	0.450265	0.482759	-0.413793	-0.655172	0.502554	0.474138	-0.551724	-0.827586	-0.896552	-0.805556	-0.535441	0.689655
IKEDA_MIR1_TARGETS_UP	0.933333	0.766667	-0.9	-0.866667	0.9	0.733333	0.833333	-0.866667	0.933333	0.933333	0.966667	0.666667	-1	-0.833333	-0.866667	-0.933333	-1	-0.533333	0.633333	0.633333	-0.7	-0.833333	-0.733333	0.7	0.766667	0.666667	0.666667	-0.866667	0.833333	0.533333	-0.766667	0.633333	-0.533333	-0.566667	0.633333	-0.733333	0.633333
IKEDA_MIR133_TARGETS_UP	0.933333	0.766667	-0.9	-0.866667	0.9	0.733333	0.833333	-0.866667	0.933333	0.933333	0.966667	0.666667	-1	-0.833333	-0.866667	-0.933333	-1	-0.533333	0.633333	0.633333	-0.7	-0.833333	-0.733333	0.7	0.766667	0.666667	0.666667	-0.866667	0.833333	0.533333	-0.766667	0.633333	-0.533333	-0.566667	0.633333	-0.733333	0.633333
KATSANOU_ELAVL1_TARGETS_DN	0.9	-1	0.5	-0.566667	0.5	-0.9	0.533333	0.633333	-0.6	0.666667	-0.6	-1	1	-0.566667	0.766667	-0.7	0.6	0.833333	0.966667	0.966667	-0.833333	0.6	-0.6	-0.933333	-0.7	0.866667	0.9	-0.833333	-0.866667	-0.9	0.833333	0.966667	0.566667	0.666667	-0.666667	-0.866667	-0.933333
SERVITJA_ISLET_HNF1A_TARGETS_UP	-0.733333	0.5	-0.633333	0.8	0.866667	0.666667	-0.533333	-0.7	0.866667	0.966667	0.666667	-0.766667	-0.966667	-0.766667	-0.733333	-1	-0.633333	0.633333	-0.633333	0.566667	-0.966667	0.533333	0.8	0.566667	0.533333	-0.566667	-0.9	0.7	0.933333	0.866667	-0.8	0.866667	0.966667	-0.533333	-0.633333	-0.566667	-0.9
SERVITJA_LIVER_HNF1A_TARGETS_UP	-0.733333	0.5	-0.633333	0.8	0.866667	0.666667	-0.533333	-0.7	0.866667	0.966667	0.666667	-0.766667	-0.966667	-0.766667	-0.733333	-1	-0.633333	0.633333	-0.633333	0.566667	-0.966667	0.533333	0.8	0.566667	0.533333	-0.566667	-0.9	0.7	0.933333	0.866667	-0.8	0.866667	0.966667	-0.533333	-0.633333	-0.566667	-0.9
SERVITJA_LIVER_HNF1A_TARGETS_DN	0.833333	-0.833333	-0.666667	0.5	-0.566667	0.533333	-0.666667	-0.933333	-0.533333	-0.933333	0.833333	0.966667	0.966667	-0.7	-0.833333	0.966667	0.8	-0.733333	-0.7	-0.766667	-0.533333	0.8	0.633333	-0.866667	-0.6	-0.7	-0.833333	0.866667	0.9	0.666667	0.633333	0.8	0.933333	-0.6	0.5	-0.966667	-0.6
PEDERSEN_METASTASIS_BY_ERBB2_ISOFORM_1	0.733333	0.666667	-0.866667	-0.8	0.966667	0.7	0.933333	-1	0.966667	0.833333	0.9	-0.866667	-0.6	-0.966667	-0.8	0.566667	-0.9	0.5	0.9	0.866667	-0.566667	0.866667	0.666667	0.633333	0.666667	0.933333	-0.533333	0.6	-0.833333	-0.933333	-0.6	-0.533333	-0.833333	-0.866667	-1	-0.9	0.666667
PEDERSEN_METASTASIS_BY_ERBB2_ISOFORM_4	-0.633333	0.533333	-0.533333	0.7	-0.866667	1	-0.933333	-0.766667	-0.633333	1	-1	-0.633333	-0.7	-0.733333	0.533333	0.533333	-0.7	-0.866667	-0.566667	0.666667	0.8	0.733333	-0.633333	0.733333	0.566667	-0.766667	0.733333	-0.9	-0.666667	0.833333	0.666667	-0.8	-0.933333	0.633333	0.666667	0.933333	0.966667
WAKABAYASHI_ADIPOGENESIS_PPARG_RXRA_BOUND_36HR	-1	-0.566667	0.933333	-0.633333	0.7	0.633333	0.733333	-0.8	-0.966667	0.633333	-0.9	0.766667	-0.866667	0.533333	-0.666667	0.933333	0.9	0.8	1	0.7	0.6	-0.633333	-0.8	-0.633333	0.733333	1	-0.633333	0.766667	-0.933333	0.6	-0.9	0.533333	-0.733333	-0.933333	-0.933333	0.6	0.5
WAKABAYASHI_ADIPOGENESIS_PPARG_RXRA_BOUND_8D	-1	-0.566667	0.933333	-0.633333	0.7	0.633333	0.733333	-0.8	-0.966667	0.633333	-0.9	0.766667	-0.866667	0.533333	-0.666667	0.933333	0.9	0.8	1	0.7	0.6	-0.633333	-0.8	-0.633333	0.733333	1	-0.633333	0.766667	-0.933333	0.6	-0.9	0.533333	-0.733333	-0.933333	-0.933333	0.6	0.5
WAKABAYASHI_ADIPOGENESIS_PPARG_BOUND_8D	0.833333	-0.833333	-0.666667	0.5	-0.566667	0.533333	-0.666667	-0.933333	-0.533333	-0.933333	0.833333	0.966667	0.966667	-0.7	-0.833333	0.966667	0.8	-0.733333	-0.7	-0.766667	-0.533333	0.8	0.633333	-0.866667	-0.6	-0.7	-0.833333	0.866667	0.9	0.666667	0.633333	0.8	0.933333	-0.6	0.5	-0.966667	-0.6
PARK_OSTEOBLAST_DIFFERENTIATION_BY_PHENYLAMIL_DN	-0.733333	0.5	-0.633333	0.8	0.866667	0.666667	-0.533333	-0.7	0.866667	0.966667	0.666667	-0.766667	-0.966667	-0.766667	-0.733333	-1	-0.633333	0.633333	-0.633333	0.566667	-0.966667	0.533333	0.8	0.566667	0.533333	-0.566667	-0.9	0.7	0.933333	0.866667	-0.8	0.866667	0.966667	-0.533333	-0.633333	-0.566667	-0.9
YANG_BCL3_TARGETS_UP	0.484694	-0.434332	-0.678571	0.299228	0.838312	0.571429	0.658301	-0.795055	0.873989	0.52381	0.714286	0.41044	0.439696	-0.75	-0.785714	-0.460317	-0.362245	-0.392857	0.474252	0.392027	-0.835253	0.754762	0.678571	-0.457143	0.428571	0.587108	-0.833887	0.642857	0.660966	-0.3523	-0.392857	0.798173	0.710952	-0.634921	-0.783784	-0.871968	-0.482601
GUO_TARGETS_OF_IRS1_AND_IRS2	0.5	-0.633333	0.633333	0.566667	-0.9	0.933333	-0.7	0.533333	-0.9	-0.966667	0.8	1	0.7	-0.633333	-0.533333	0.9	0.566667	-0.933333	0.666667	-0.9	0.9	0.666667	-0.7	-0.7	0.6	-0.933333	0.6	-0.7	-0.633333	0.966667	0.733333	-0.633333	-0.8	-0.9	0.6	0.7	0.866667
PLASARI_TGFB1_TARGETS_10HR_DN	0.333624	-0.647516	-0.584034	0.683983	0.346505	0.688889	-0.65	-0.75	0.599078	0.705882	-0.47541	0.532913	0.397122	-0.75	-0.664286	-0.47541	0.321429	-0.540698	-0.607143	-0.357143	-0.538754	0.668919	0.442857	-0.369338	-0.464286	-0.610837	-0.593985	0.324455	0.78103	0.714286	-0.357143	0.533293	0.655644	0.428571	0.392857	-0.43797	0.473058
PLASARI_NFIC_TARGETS_BASAL_UP	0.9	-1	0.5	-0.566667	0.5	-0.9	0.533333	0.633333	-0.6	0.666667	-0.6	-1	1	-0.566667	0.766667	-0.7	0.6	0.833333	0.966667	0.966667	-0.833333	0.6	-0.6	-0.933333	-0.7	0.866667	0.9	-0.833333	-0.866667	-0.9	0.833333	0.966667	0.566667	0.666667	-0.666667	-0.866667	-0.933333
WANG_MLL_TARGETS	-0.7	0.6	0.866667	-0.7	-0.966667	-0.933333	-0.733333	0.933333	-0.666667	0.6	-0.966667	-0.966667	-0.633333	0.933333	1	0.833333	0.633333	-0.9	-0.733333	0.766667	-0.766667	-0.566667	0.533333	-0.666667	-0.933333	-0.533333	-0.733333	0.566667	0.766667	0.633333	0.6	-0.7	0.733333	0.966667	-0.566667	0.866667	0.9
DELACROIX_RARG_BOUND_MEF	0.666667	-0.966667	-1	0.966667	-0.933333	-0.833333	-0.966667	0.766667	0.6	-0.633333	-0.766667	-0.566667	0.8	0.666667	0.933333	0.633333	0.833333	0.533333	0.566667	-0.6	-0.8	0.966667	-0.666667	0.866667	0.9	0.533333	-0.666667	0.833333	0.733333	0.8	-0.833333	-0.566667	-0.866667	1	-0.6	0.5	-0.833333
DELACROIX_RAR_TARGETS_UP	0.666667	-0.966667	-1	0.966667	-0.933333	-0.833333	-0.966667	0.766667	0.6	-0.633333	-0.766667	-0.566667	0.8	0.666667	0.933333	0.633333	0.833333	0.533333	0.566667	-0.6	-0.8	0.966667	-0.666667	0.866667	0.9	0.533333	-0.666667	0.833333	0.733333	0.8	-0.833333	-0.566667	-0.866667	1	-0.6	0.5	-0.833333
KRIEG_KDM3A_TARGETS_NOT_HYPOXIA	0.866667	-0.8	-0.6	0.533333	0.8	-0.633333	-0.833333	-0.966667	0.9	-0.566667	0.866667	0.733333	0.9	-0.866667	-0.9	-0.966667	1	-0.666667	-0.533333	-0.7	0.833333	0.9	0.6	-0.566667	0.633333	0.8	-0.8	0.8	0.5	-0.566667	-0.866667	-0.6	0.6	-0.666667	-0.8	-0.6	0.833333
FORTSCHEGGER_PHF8_TARGETS_UP	0.933333	0.766667	-0.9	-0.866667	0.9	0.733333	0.833333	-0.866667	0.933333	0.933333	0.966667	0.666667	-1	-0.833333	-0.866667	-0.933333	-1	-0.533333	0.633333	0.633333	-0.7	-0.833333	-0.733333	0.7	0.766667	0.666667	0.666667	-0.866667	0.833333	0.533333	-0.766667	0.633333	-0.533333	-0.566667	0.633333	-0.733333	0.633333
FORTSCHEGGER_PHF8_TARGETS_DN	0.586207	0.689655	0.596154	-0.827586	0.871767	-0.35977	0.774784	-0.604167	0.624608	0.635279	0.655172	-0.724138	-0.62069	-0.640517	0.595952	-0.71798	-0.471552	0.96875	0.931034	0.628736	0.448276	0.724138	0.586207	0.728675	-0.344828	0.517991	0.820402	-0.805556	-0.862069	-0.862069	-0.62069	0.661638	-0.421336	-0.655172	-0.758621	-0.827586	0.689655
PEDRIOLI_MIR31_TARGETS_DN	0.635279	-0.862069	-0.689655	0.96875	-0.586207	-0.536638	-0.655172	-0.625479	0.571839	-0.758621	0.445233	0.932184	0.896552	0.426437	-0.46092	0.624608	0.827586	0.606034	-0.310345	-0.758621	-0.892573	0.586207	0.52069	0.493534	0.413793	-0.689655	-0.724138	0.896552	0.655172	0.571839	0.681034	0.586207	0.89532	0.774784	-0.777586	-0.724138	0.474138
PHONG_TNF_RESPONSE_VIA_P38_PARTIAL	0.733333	0.666667	-0.866667	-0.8	0.966667	0.7	0.933333	-1	0.966667	0.833333	0.9	-0.866667	-0.6	-0.966667	-0.8	0.566667	-0.9	0.5	0.9	0.866667	-0.566667	0.866667	0.666667	0.633333	0.666667	0.933333	-0.533333	0.6	-0.833333	-0.933333	-0.6	-0.533333	-0.833333	-0.866667	-1	-0.9	0.666667
PHONG_TNF_RESPONSE_NOT_VIA_P38	0.575075	-0.414815	-0.358796	0.374579	0.732323	0.407407	0.575926	-0.920455	0.890212	-0.402778	0.777778	0.407407	0.655656	-0.63468	-0.777778	0.402357	-0.356974	-0.593915	0.688889	0.546784	0.432462	0.649471	-0.406695	-0.255698	-0.37037	0.55675	-0.795584	0.622507	0.409722	-0.518519	-0.415344	-0.537037	-0.426852	-0.277778	-0.533565	-0.507321	0.630174
FOSTER_KDM1A_TARGETS_UP	0.966667	0.566667	0.566667	-0.966667	-0.766667	-0.966667	-0.766667	0.733333	0.566667	0.533333	-0.633333	-0.9	0.6	0.9	0.833333	-0.666667	0.966667	0.9	-1	-0.833333	0.966667	-1	0.766667	-0.6	-1	0.733333	0.7	-0.8	-0.733333	-0.733333	-0.566667	0.6	0.8	0.866667	0.866667	0.566667	-0.8
BOSCO_TH1_CYTOTOXIC_MODULE	0.9	-1	0.5	-0.566667	0.5	-0.9	0.533333	0.633333	-0.6	0.666667	-0.6	-1	1	-0.566667	0.766667	-0.7	0.6	0.833333	0.966667	0.966667	-0.833333	0.6	-0.6	-0.933333	-0.7	0.866667	0.9	-0.833333	-0.866667	-0.9	0.833333	0.966667	0.566667	0.666667	-0.666667	-0.866667	-0.933333
BOSCO_INTERFERON_INDUCED_ANTIVIRAL_MODULE	0.666667	-0.966667	-1	0.966667	-0.933333	-0.833333	-0.966667	0.766667	0.6	-0.633333	-0.766667	-0.566667	0.8	0.666667	0.933333	0.633333	0.833333	0.533333	0.566667	-0.6	-0.8	0.966667	-0.666667	0.866667	0.9	0.533333	-0.666667	0.833333	0.733333	0.8	-0.833333	-0.566667	-0.866667	1	-0.6	0.5	-0.833333
PECE_MAMMARY_STEM_CELL_DN	0.933333	0.766667	-0.9	-0.866667	0.9	0.733333	0.833333	-0.866667	0.933333	0.933333	0.966667	0.666667	-1	-0.833333	-0.866667	-0.933333	-1	-0.533333	0.633333	0.633333	-0.7	-0.833333	-0.733333	0.7	0.766667	0.666667	0.666667	-0.866667	0.833333	0.533333	-0.766667	0.633333	-0.533333	-0.566667	0.633333	-0.733333	0.633333
ROESSLER_LIVER_CANCER_METASTASIS_UP	-0.766667	0.7	0.7	0.866667	0.733333	0.6	0.9	0.6	0.5	-0.766667	0.7	0.5	-0.766667	0.6	-0.7	-0.6	-0.866667	-0.6	0.866667	0.933333	-0.666667	-0.8	-0.933333	0.8	-0.766667	-0.6	-0.766667	-0.566667	-0.566667	-0.766667	-0.633333	-1	-0.966667	0.8	0.766667	1	1
HOLLEMAN_VINCRISTINE_RESISTANCE_ALL_DN	0.7	0.733333	-0.966667	0.633333	0.933333	0.866667	0.966667	-0.9	0.633333	0.5	0.933333	0.9	-0.8	-0.933333	-1	0.666667	-0.8	0.566667	0.766667	0.5	0.5	-0.533333	-0.833333	0.6	-0.566667	0.5	-0.566667	-0.633333	0.7	-0.633333	0.566667	-0.866667	-0.6	-0.8	0.833333	0.9	-0.533333
ALTEMEIER_RESPONSE_TO_LPS_WITH_MECHANICAL_VENTILATION	0.827586	-0.758621	-0.689655	0.517241	-0.691223	-0.90625	0.344828	-0.892573	0.703065	-0.526273	0.702586	0.655993	0.728675	-0.37931	-0.327586	0.569684	0.827586	-0.758621	0.483836	-0.275862	-0.482759	-0.552474	-0.562069	-0.827586	-0.71798	0.483836	0.517991	0.758621	-0.484748	0.738095	0.655172	-0.552474	0.831034	-0.809267	0.96875	-0.793103	0.531348
LIM_MAMMARY_LUMINAL_MATURE_DN	-0.966667	-0.666667	0.966667	0.666667	0.6	0.9	-0.8	-0.6	-0.566667	-0.866667	-0.933333	-0.8	0.733333	0.766667	0.633333	0.6	0.733333	0.666667	-0.966667	0.833333	0.933333	0.5	-0.566667	0.5	1	0.6	-0.866667	-0.766667	-0.7	-0.8	-0.533333	0.766667	0.633333	0.6	-0.966667	0.666667	0.533333
DURAND_STROMA_S_UP	-0.733333	0.5	-0.633333	0.8	0.866667	0.666667	-0.533333	-0.7	0.866667	0.966667	0.666667	-0.766667	-0.966667	-0.766667	-0.733333	-1	-0.633333	0.633333	-0.633333	0.566667	-0.966667	0.533333	0.8	0.566667	0.533333	-0.566667	-0.9	0.7	0.933333	0.866667	-0.8	0.866667	0.966667	-0.533333	-0.633333	-0.566667	-0.9
DURAND_STROMA_NS_UP	0.966667	0.566667	0.566667	-0.966667	-0.766667	-0.966667	-0.766667	0.733333	0.566667	0.533333	-0.633333	-0.9	0.6	0.9	0.833333	-0.666667	0.966667	0.9	-1	-0.833333	0.966667	-1	0.766667	-0.6	-1	0.733333	0.7	-0.8	-0.733333	-0.733333	-0.566667	0.6	0.8	0.866667	0.866667	0.566667	-0.8
SMIRNOV_RESPONSE_TO_IR_6HR_DN	0.966667	0.566667	0.566667	-0.966667	-0.766667	-0.966667	-0.766667	0.733333	0.566667	0.533333	-0.633333	-0.9	0.6	0.9	0.833333	-0.666667	0.966667	0.9	-1	-0.833333	0.966667	-1	0.766667	-0.6	-1	0.733333	0.7	-0.8	-0.733333	-0.733333	-0.566667	0.6	0.8	0.866667	0.866667	0.566667	-0.8
ZWANG_CLASS_1_TRANSIENTLY_INDUCED_BY_EGF	0.866667	-0.8	-0.6	0.533333	0.8	-0.633333	-0.833333	-0.966667	0.9	-0.566667	0.866667	0.733333	0.9	-0.866667	-0.9	-0.966667	1	-0.666667	-0.533333	-0.7	0.833333	0.9	0.6	-0.566667	0.633333	0.8	-0.8	0.8	0.5	-0.566667	-0.866667	-0.6	0.6	-0.666667	-0.8	-0.6	0.833333
ZWANG_TRANSIENTLY_UP_BY_2ND_EGF_PULSE_ONLY	0.62963	-0.309117	-0.535525	-0.37579	-0.430799	-0.685185	-0.337963	-0.439394	0.454248	0.537778	0.369658	-0.678241	0.296296	-0.412963	0.667069	-0.601852	0.541005	0.62	0.824786	0.52963	-0.407407	0.454106	-0.37037	0.555556	-0.240741	0.537566	0.722222	-0.402778	-0.710317	0.34673	-0.277778	-0.549919	-0.566138	-0.447028	0.397436	-0.796958	0.387037
ZWANG_EGF_INTERVAL_DN	-0.666667	-0.6	0.666667	0.833333	0.666667	0.8	-0.866667	0.833333	-1	-0.8	-0.833333	0.866667	0.666667	0.5	-0.6	1	-0.733333	-0.833333	-0.833333	0.533333	-0.866667	0.833333	0.9	-0.966667	-0.866667	0.7	-0.933333	0.633333	0.566667	0.766667	-0.733333	0.666667	0.9	0.7	0.8	-0.666667	-0.7
E2F1_UP.V1_DN	0.577586	-0.691223	-0.555172	0.618227	-0.737069	0.911765	-0.689655	-0.793103	-0.551724	0.553571	-0.58	0.771073	0.690517	-0.724138	-0.691223	0.871767	0.426437	-0.758621	-0.586207	-0.344828	0.743103	0.758621	-0.37931	-0.445402	-0.448276	-0.724138	-0.38641	-0.396552	0.631846	0.689655	0.655172	0.320881	0.450265	0.413793	0.571839	-0.465517	0.818458
EGFR_UP.V1_DN	0.5	-0.633333	0.633333	0.566667	-0.9	0.933333	-0.7	0.533333	-0.9	-0.966667	0.8	1	0.7	-0.633333	-0.533333	0.9	0.566667	-0.933333	0.666667	-0.9	0.9	0.666667	-0.7	-0.7	0.6	-0.933333	0.6	-0.7	-0.633333	0.966667	0.733333	-0.633333	-0.8	-0.9	0.6	0.7	0.866667
EGFR_UP.V1_UP	0.785714	-0.587386	-0.642857	-0.595238	0.762605	0.392857	0.419481	-1	0.91039	-0.438776	0.892857	0.426923	0.843826	-0.75	-0.857143	0.439696	0.50636	-0.635093	0.568533	0.326531	0.661429	0.857143	0.642857	-0.493506	0.442857	0.628446	-0.794402	0.678571	0.448413	-0.569597	-0.457143	0.545714	0.438005	-0.642857	-0.800152	-0.837662	0.543436
ERBB2_UP.V1_DN	0.5	-0.633333	0.633333	0.566667	-0.9	0.933333	-0.7	0.533333	-0.9	-0.966667	0.8	1	0.7	-0.633333	-0.533333	0.9	0.566667	-0.933333	0.666667	-0.9	0.9	0.666667	-0.7	-0.7	0.6	-0.933333	0.6	-0.7	-0.633333	0.966667	0.733333	-0.633333	-0.8	-0.9	0.6	0.7	0.866667
ERBB2_UP.V1_UP	0.733333	0.666667	-0.866667	-0.8	0.966667	0.7	0.933333	-1	0.966667	0.833333	0.9	-0.866667	-0.6	-0.966667	-0.8	0.566667	-0.9	0.5	0.9	0.866667	-0.566667	0.866667	0.666667	0.633333	0.666667	0.933333	-0.533333	0.6	-0.833333	-0.933333	-0.6	-0.533333	-0.833333	-0.866667	-1	-0.9	0.666667
GCNP_SHH_UP_EARLY.V1_DN	0.6	0.9	-0.833333	-0.733333	-0.633333	-0.6	-0.9	0.966667	-0.933333	-1	0.6	0.6	-0.666667	1	0.566667	0.766667	-0.533333	0.6	-0.9	-0.933333	0.866667	1	1	-0.766667	-0.833333	-0.8	-0.6	-0.733333	-1	0.7	0.866667	0.833333	0.866667	-0.766667	-0.766667	-0.633333	0.566667
GCNP_SHH_UP_LATE.V1_UP	0.836735	-0.569007	-0.499084	-0.395604	0.877724	0.673077	0.459059	-0.672518	0.800152	0.469316	0.785714	0.678571	-0.614888	-0.75	-0.821429	0.439696	-0.573561	-0.595238	-0.494774	-0.392857	-0.685714	-0.326531	-0.392857	-0.473404	0.392857	-0.469841	-0.357143	0.346505	0.892857	0.575123	-0.392857	0.678571	0.836735	-0.535714	0.535714	-0.566327	-0.392857
CSR_EARLY_UP.V1_DN	-0.866667	-0.533333	0.733333	0.9	-0.8	-0.7	-1	0.9	-0.833333	-0.833333	0.533333	0.8	0.5	0.866667	0.5	0.7	0.533333	-0.966667	-0.666667	-0.533333	0.7	0.933333	-0.766667	-0.533333	-0.533333	-1	0.566667	0.5	-0.766667	0.9	0.966667	-0.733333	-0.766667	-0.833333	0.7	0.766667	0.8
CSR_LATE_UP.V1_UP	0.7	0.733333	-0.966667	0.633333	0.933333	0.866667	0.966667	-0.9	0.633333	0.5	0.933333	0.9	-0.8	-0.933333	-1	0.666667	-0.8	0.566667	0.766667	0.5	0.5	-0.533333	-0.833333	0.6	-0.566667	0.5	-0.566667	-0.633333	0.7	-0.633333	0.566667	-0.866667	-0.6	-0.8	0.833333	0.9	-0.533333
MTOR_UP.V1_DN	-0.7	0.6	0.866667	-0.7	-0.966667	-0.933333	-0.733333	0.933333	-0.666667	0.6	-0.966667	-0.966667	-0.633333	0.933333	1	0.833333	0.633333	-0.9	-0.733333	0.766667	-0.766667	-0.566667	0.533333	-0.666667	-0.933333	-0.533333	-0.733333	0.566667	0.766667	0.633333	0.6	-0.7	0.733333	0.966667	-0.566667	0.866667	0.9
MTOR_UP.V1_UP	0.933333	0.766667	-0.9	-0.866667	0.9	0.733333	0.833333	-0.866667	0.933333	0.933333	0.966667	0.666667	-1	-0.833333	-0.866667	-0.933333	-1	-0.533333	0.633333	0.633333	-0.7	-0.833333	-0.733333	0.7	0.766667	0.666667	0.666667	-0.866667	0.833333	0.533333	-0.766667	0.633333	-0.533333	-0.566667	0.633333	-0.733333	0.633333
WNT_UP.V1_DN	0.733333	0.666667	-0.866667	-0.8	0.966667	0.7	0.933333	-1	0.966667	0.833333	0.9	-0.866667	-0.6	-0.966667	-0.8	0.566667	-0.9	0.5	0.9	0.866667	-0.566667	0.866667	0.666667	0.633333	0.666667	0.933333	-0.533333	0.6	-0.833333	-0.933333	-0.6	-0.533333	-0.833333	-0.866667	-1	-0.9	0.666667
WNT_UP.V1_UP	0.6	0.9	-0.833333	-0.733333	-0.633333	-0.6	-0.9	0.966667	-0.933333	-1	0.6	0.6	-0.666667	1	0.566667	0.766667	-0.533333	0.6	-0.9	-0.933333	0.866667	1	1	-0.766667	-0.833333	-0.8	-0.6	-0.733333	-1	0.7	0.866667	0.833333	0.866667	-0.766667	-0.766667	-0.633333	0.566667
P53_DN.V1_DN	-0.966667	-0.666667	0.966667	0.666667	0.6	0.9	-0.8	-0.6	-0.566667	-0.866667	-0.933333	-0.8	0.733333	0.766667	0.633333	0.6	0.733333	0.666667	-0.966667	0.833333	0.933333	0.5	-0.566667	0.5	1	0.6	-0.866667	-0.766667	-0.7	-0.8	-0.533333	0.766667	0.633333	0.6	-0.966667	0.666667	0.533333
P53_DN.V1_UP	-0.633333	0.533333	-0.533333	0.7	-0.866667	1	-0.933333	-0.766667	-0.633333	1	-1	-0.633333	-0.7	-0.733333	0.533333	0.533333	-0.7	-0.866667	-0.566667	0.666667	0.8	0.733333	-0.633333	0.733333	0.566667	-0.766667	0.733333	-0.9	-0.666667	0.833333	0.666667	-0.8	-0.933333	0.633333	0.666667	0.933333	0.966667
BCAT_BILD_ET_AL_UP	0.618227	-0.501815	-0.759635	0.655172	0.965517	0.862069	0.690517	-0.535441	0.655172	0.743103	0.758621	0.655172	-0.827586	-0.827586	-0.793103	0.37931	-0.827586	-0.448276	-0.414701	-0.517241	-0.854885	-0.606322	-0.777586	-0.413793	-0.586207	-0.854885	0.448276	-0.482759	0.724138	0.405956	0.517241	0.44003	0.635279	-0.737548	0.702586	0.655172	-0.696121
E2F3_UP.V1_DN	-0.724138	0.517241	0.628736	0.426437	-0.505517	-0.625479	-0.652709	0.641561	0.580819	0.771073	-0.676044	-0.793103	-0.759635	0.573892	0.704545	-0.58	-0.37931	-0.615302	-0.655172	0.586207	-0.793103	-0.482759	0.65674	-0.448276	-0.823892	-0.551724	-0.758621	0.586207	0.793103	0.655172	-0.501437	0.53854	0.758621	0.932184	-0.586207	0.746684	0.417385
MYC_UP.V1_DN	-0.655172	0.517241	-0.551724	0.724138	0.384796	0.738095	-0.892573	-0.724138	0.628736	1	-0.725	-0.655172	-0.724138	-0.758621	-0.536638	-0.90625	-0.655172	-0.562069	-0.586207	0.586207	-0.552474	0.557471	0.523873	0.586207	0.551724	-0.591954	-0.501815	-0.535441	0.681034	0.862069	-0.400246	0.437069	0.502554	0.52069	0.37931	0.831034	0.52321
SRC_UP.V1_UP	0.966667	0.566667	0.566667	-0.966667	-0.766667	-0.966667	-0.766667	0.733333	0.566667	0.533333	-0.633333	-0.9	0.6	0.9	0.833333	-0.666667	0.966667	0.9	-1	-0.833333	0.966667	-1	0.766667	-0.6	-1	0.733333	0.7	-0.8	-0.733333	-0.733333	-0.566667	0.6	0.8	0.866667	0.866667	0.566667	-0.8
SNF5_DN.V1_DN	0.733333	0.666667	-0.866667	-0.8	0.966667	0.7	0.933333	-1	0.966667	0.833333	0.9	-0.866667	-0.6	-0.966667	-0.8	0.566667	-0.9	0.5	0.9	0.866667	-0.566667	0.866667	0.666667	0.633333	0.666667	0.933333	-0.533333	0.6	-0.833333	-0.933333	-0.6	-0.533333	-0.833333	-0.866667	-1	-0.9	0.666667
SNF5_DN.V1_UP	0.896552	-0.293103	-0.71798	-0.737069	0.827586	0.405956	0.352586	-0.896552	0.931034	0.831034	0.896552	0.689655	-0.537037	-0.862069	-0.896552	-0.965517	0.516667	-0.555172	0.52069	-0.37931	0.483836	0.464734	-0.413793	0.502155	0.655172	0.689655	-0.400246	-0.387069	0.782132	-0.482759	-0.793103	0.413793	0.482759	-0.586207	-0.44695	-0.62069	0.655172
CAMP_UP.V1_UP	-0.566667	0.833333	0.8	-0.9	-1	-0.866667	0.6	-0.733333	0.533333	0.733333	-0.8	0.566667	0.933333	0.833333	0.9	-0.533333	0.666667	0.7	0.733333	-0.8	0.766667	0.766667	-0.966667	-0.833333	-0.966667	-0.866667	-0.966667	-0.533333	0.533333	0.566667	0.533333	-0.666667	-0.633333	0.9	0.9	0.833333	-0.566667
LTE2_UP.V1_DN	-1	-0.566667	0.933333	-0.633333	0.7	0.633333	0.733333	-0.8	-0.966667	0.633333	-0.9	0.766667	-0.866667	0.533333	-0.666667	0.933333	0.9	0.8	1	0.7	0.6	-0.633333	-0.8	-0.633333	0.733333	1	-0.633333	0.766667	-0.933333	0.6	-0.9	0.533333	-0.733333	-0.933333	-0.933333	0.6	0.5
MEK_UP.V1_DN	-1	-0.566667	0.933333	-0.633333	0.7	0.633333	0.733333	-0.8	-0.966667	0.633333	-0.9	0.766667	-0.866667	0.533333	-0.666667	0.933333	0.9	0.8	1	0.7	0.6	-0.633333	-0.8	-0.633333	0.733333	1	-0.633333	0.766667	-0.933333	0.6	-0.9	0.533333	-0.733333	-0.933333	-0.933333	0.6	0.5
MEK_UP.V1_UP	0.733333	0.666667	-0.866667	-0.8	0.966667	0.7	0.933333	-1	0.966667	0.833333	0.9	-0.866667	-0.6	-0.966667	-0.8	0.566667	-0.9	0.5	0.9	0.866667	-0.566667	0.866667	0.666667	0.633333	0.666667	0.933333	-0.533333	0.6	-0.833333	-0.933333	-0.6	-0.533333	-0.833333	-0.866667	-1	-0.9	0.666667
RAF_UP.V1_UP	0.733333	0.666667	-0.866667	-0.8	0.966667	0.7	0.933333	-1	0.966667	0.833333	0.9	-0.866667	-0.6	-0.966667	-0.8	0.566667	-0.9	0.5	0.9	0.866667	-0.566667	0.866667	0.666667	0.633333	0.666667	0.933333	-0.533333	0.6	-0.833333	-0.933333	-0.6	-0.533333	-0.833333	-0.866667	-1	-0.9	0.666667
PRC1_BMI_UP.V1_DN	-0.666667	-0.6	0.666667	0.833333	0.666667	0.8	-0.866667	0.833333	-1	-0.8	-0.833333	0.866667	0.666667	0.5	-0.6	1	-0.733333	-0.833333	-0.833333	0.533333	-0.866667	0.833333	0.9	-0.966667	-0.866667	0.7	-0.933333	0.633333	0.566667	0.766667	-0.733333	0.666667	0.9	0.7	0.8	-0.666667	-0.7
PRC2_EED_UP.V1_DN	0.533333	0.633333	-0.566667	-0.666667	-0.6	-0.566667	-0.566667	0.566667	-0.7	-0.7	-0.7	0.833333	0.833333	0.966667	-0.566667	0.733333	-0.6	0.966667	-0.766667	-1	-0.6	0.633333	0.733333	-1	-0.666667	0.633333	0.533333	0.9	-0.6	0.933333	-1	1	1	0.733333	0.566667	-1	-1
PRC2_EZH2_UP.V1_DN	0.8	-0.733333	-0.8	0.6	-0.833333	-1	0.7	0.5	0.766667	0.766667	-0.566667	-0.733333	0.633333	0.633333	0.8	-0.833333	0.866667	-0.766667	0.833333	0.733333	0.533333	-0.966667	-0.866667	-0.8	-0.9	0.833333	0.933333	0.733333	-0.966667	1	0.8	-0.966667	0.533333	-0.966667	1	-0.766667	0.766667
BRCA1_DN.V1_DN	0.533333	0.633333	-0.566667	-0.666667	-0.6	-0.566667	-0.566667	0.566667	-0.7	-0.7	-0.7	0.833333	0.833333	0.966667	-0.566667	0.733333	-0.6	0.966667	-0.766667	-1	-0.6	0.633333	0.733333	-1	-0.666667	0.633333	0.533333	0.9	-0.6	0.933333	-1	1	1	0.733333	0.566667	-1	-1
BRCA1_DN.V1_UP	0.966667	0.566667	0.566667	-0.966667	-0.766667	-0.966667	-0.766667	0.733333	0.566667	0.533333	-0.633333	-0.9	0.6	0.9	0.833333	-0.666667	0.966667	0.9	-1	-0.833333	0.966667	-1	0.766667	-0.6	-1	0.733333	0.7	-0.8	-0.733333	-0.733333	-0.566667	0.6	0.8	0.866667	0.866667	0.566667	-0.8
CTIP_DN.V1_DN	0.590996	-0.805556	0.820402	-0.586207	-0.929803	-0.931034	-0.536638	0.681034	-0.62069	0.62069	-0.809267	-1	0.815789	0.831034	0.793103	0.483836	0.62069	-0.419279	0.655993	0.793103	-0.793103	0.448276	-0.482759	-0.689655	-0.724138	0.820402	0.554446	-0.619253	-0.414701	-0.615302	0.62069	0.690517	0.586207	0.690517	-0.586207	0.384796	-0.431034
PKCA_DN.V1_DN	0.866667	-0.8	-0.6	0.533333	0.8	-0.633333	-0.833333	-0.966667	0.9	-0.566667	0.866667	0.733333	0.9	-0.866667	-0.9	-0.966667	1	-0.666667	-0.533333	-0.7	0.833333	0.9	0.6	-0.566667	0.633333	0.8	-0.8	0.8	0.5	-0.566667	-0.866667	-0.6	0.6	-0.666667	-0.8	-0.6	0.833333
PKCA_DN.V1_UP	0.5	-0.633333	0.633333	0.566667	-0.9	0.933333	-0.7	0.533333	-0.9	-0.966667	0.8	1	0.7	-0.633333	-0.533333	0.9	0.566667	-0.933333	0.666667	-0.9	0.9	0.666667	-0.7	-0.7	0.6	-0.933333	0.6	-0.7	-0.633333	0.966667	0.733333	-0.633333	-0.8	-0.9	0.6	0.7	0.866667
PTEN_DN.V2_UP	-0.533333	-0.9	0.6	0.766667	1	0.833333	0.666667	0.7	0.8	0.8	0.733333	0.633333	-0.933333	-0.8	-0.766667	-0.633333	-0.833333	-0.633333	-0.866667	-0.566667	-0.9	-0.7	0.5	-0.733333	-0.633333	-0.9	0.633333	0.533333	0.966667	0.733333	0.5	0.9	0.833333	0.5	0.533333	0.633333	-0.766667
DCA_UP.V1_DN	0.533333	0.633333	-0.566667	-0.666667	-0.6	-0.566667	-0.566667	0.566667	-0.7	-0.7	-0.7	0.833333	0.833333	0.966667	-0.566667	0.733333	-0.6	0.966667	-0.766667	-1	-0.6	0.633333	0.733333	-1	-0.666667	0.633333	0.533333	0.9	-0.6	0.933333	-1	1	1	0.733333	0.566667	-1	-1
ESC_J1_UP_EARLY.V1_DN	0.537037	-0.751852	-0.439394	0.622054	-0.665666	-0.666667	-0.740741	-0.50463	0.484127	-0.521164	0.36348	0.354855	0.764352	0.31164	0.542963	0.433247	0.739352	-0.641204	-0.503704	-0.275463	-0.37037	0.812378	-0.407407	0.262566	-0.316551	0.336601	-0.740741	0.778322	0.760536	0.595238	-0.566138	0.333333	0.340741	0.810811	-0.555556	-0.445106	0.508995
ESC_J1_UP_EARLY.V1_UP	-0.827586	0.673913	0.789409	0.474138	-0.37931	-0.689655	0.52069	-0.586207	-0.310345	0.618227	-0.555172	-0.482759	-0.482759	0.474138	0.758621	-0.517241	0.502155	-0.725	-0.823892	0.827586	-0.659091	-0.62069	0.965517	0.862069	0.896552	-0.448276	-0.5	0.861111	0.815789	-0.715517	0.775	-0.535441	-0.630435	0.325287	-0.816614	0.743103	-0.896552
ESC_V6.5_UP_EARLY.V1_DN	0.833333	-0.833333	-0.666667	0.5	-0.566667	0.533333	-0.666667	-0.933333	-0.533333	-0.933333	0.833333	0.966667	0.966667	-0.7	-0.833333	0.966667	0.8	-0.733333	-0.7	-0.766667	-0.533333	0.8	0.633333	-0.866667	-0.6	-0.7	-0.833333	0.866667	0.9	0.666667	0.633333	0.8	0.933333	-0.6	0.5	-0.966667	-0.6
ESC_V6.5_UP_LATE.V1_DN	0.933333	0.766667	-0.9	-0.866667	0.9	0.733333	0.833333	-0.866667	0.933333	0.933333	0.966667	0.666667	-1	-0.833333	-0.866667	-0.933333	-1	-0.533333	0.633333	0.633333	-0.7	-0.833333	-0.733333	0.7	0.766667	0.666667	0.666667	-0.866667	0.833333	0.533333	-0.766667	0.633333	-0.533333	-0.566667	0.633333	-0.733333	0.633333
[truncated: 3,856 more rows]
